# Supplementary material for: MyD88 Signaling Accompanied by Microbiota Changes Supports Urinary Bladder Carcinogenesis
Source: Int J Mol Sci. 2024 Jun 29;25(13):7176. doi: 10.3390/ijms25137176 (PMC11241070; doi:10.3390/ijms25137176)
Supplement: Supplementary file 1 [file ijms-25-07176-s001.zip]

Archive with 7 entries (7 files):
- Supplementary figures.pdf
- Supplementary Table S1..xlsx
- Supplementary Table S2..xlsx
- Supplementary Table S3..xlsx
- Supplementary Table S4..xlsx
- Supplementary Table S5..xls
- Supplementary Table S6..xlsx
