# Supplementary material for: MyD88 Signaling Accompanied by Microbiota Changes Supports Urinary Bladder Carcinogenesis
Source: Int J Mol Sci. 2024 Jun 29;25(13):7176. doi: 10.3390/ijms25137176 (PMC11241070; doi:10.3390/ijms25137176)
Supplement: Supplementary file 1 [file ijms-25-07176-s001.zip › Supplementary Table S1..xlsx]

## Sheet: Sheet1
Table S1: Differentially expressed genes between Myd88KO and WT non-treated samples
gene	baseMean	log2FoldChange	lfcSE	pvalue	padj	gene_name	status
ENSMUSG00000002289	680.447	1.83276	0.363728	1.95267e-08	4.03443e-05	Angptl4	UP
ENSMUSG00000004328	283.346	1.20195	0.277503	6.03471e-07	0.000590607	Hif3a	UP
ENSMUSG00000009092	126.203	1.62493	0.494226	3.38661e-05	0.0151938	Derl3	UP
ENSMUSG00000022054	90.564	-1.54285	0.45316	2.33518e-05	0.0124065	Nefm	DOWN
ENSMUSG00000023034	2034.71	-2.01024	0.258869	3.68868e-16	1.37182e-12	Nr4a1	DOWN
ENSMUSG00000024063	4728.71	-1.18584	0.263088	3.0401e-07	0.000353317	Lbh	DOWN
ENSMUSG00000024427	283.511	-1.0379	0.22618	1.69735e-07	0.000225444	Spry4	DOWN
ENSMUSG00000027452	1277.7	-1.09215	0.249393	4.96031e-07	0.000542571	Acss1	DOWN
ENSMUSG00000028927	1372.52	-1.13362	0.240835	1.04878e-07	0.000150016	Padi2	DOWN
ENSMUSG00000028940	168.161	1.47483	0.406682	1.02645e-05	0.0068167	Hes2	UP
ENSMUSG00000031762	20.7589	2.54437	0.756414	3.41959e-05	0.0151938	Mt2	UP
ENSMUSG00000031765	8521.09	2.10693	0.436995	5.41801e-08	8.39566e-05	Mt1	UP
ENSMUSG00000031880	435.175	-1.43101	0.383088	6.76944e-06	0.00466214	Rrad	DOWN
ENSMUSG00000032508	895.247	-1.96422	0.131984	2.27821e-51	2.11817e-47	Myd88	DOWN
ENSMUSG00000032578	685.054	-1.24411	0.324167	4.37846e-06	0.0032567	Cish	DOWN
ENSMUSG00000032724	433.668	-1.17766	0.140492	2.37697e-18	1.47332e-14	Abtb2	DOWN
ENSMUSG00000037447	1354.13	-1.98904	0.330186	7.56179e-11	2.10704e-07	Arid5a	DOWN
ENSMUSG00000037887	1094.01	-1.99296	0.609734	3.35766e-05	0.0151938	Dusp8	DOWN
ENSMUSG00000038530	372.756	-1.04197	0.325353	4.51746e-05	0.0179374	Rgs4	DOWN
ENSMUSG00000051906	247.427	-1.19283	0.314219	5.34951e-06	0.00382593	Cd209f	DOWN
ENSMUSG00000056749	347.011	-1.54169	0.314885	4.06192e-08	6.86649e-05	Nfil3	DOWN
ENSMUSG00000095134	630.327	6.63944	0.390771	6.93786e-66	1.2901e-61	Mid1-ps1	UP
ENSMUSG00000099871	115.063	11.2818	2.7377	5.75027e-17	2.67316e-13	Gm21742	UP
ENSMUSG00000103553	27.2879	1.27933	0.411187	6.81106e-05	0.0243561	Gm38218	UP
ENSMUSG00000109337	61.0775	1.26939	0.381719	3.19395e-05	0.0151938	Gm45047	UP
