# Supplementary material for: MyD88 Signaling Accompanied by Microbiota Changes Supports Urinary Bladder Carcinogenesis
Source: Int J Mol Sci. 2024 Jun 29;25(13):7176. doi: 10.3390/ijms25137176 (PMC11241070; doi:10.3390/ijms25137176)
Supplement: Supplementary file 1 [file ijms-25-07176-s001.zip › Supplementary Table S2..xlsx]

## Sheet: Sheet1
Table S2: Differentially expressed genes between Myd88KO and WT tumor samples
gene	baseMean	log2FoldChange	lfcSE	pvalue	padj	gene_name	status
ENSMUSG00000099871	115.063	8.56051	1.33446	8.55309e-13	9.80944e-10	Gm21742	UP
ENSMUSG00000095134	630.327	5.6693	0.354368	9.05665e-59	9.34827e-55	Mid1-ps1	UP
ENSMUSG00000052551	33.7972	3.53918	0.991204	2.89699e-05	0.00152955	Adarb2	UP
ENSMUSG00000081766	12.1477	3.42761	0.974203	2.08954e-05	0.00119663	2210409E12Rik	UP
ENSMUSG00000120090	68.8122	3.1704	1.06793	8.79484e-05	0.00348485	ENSMUSG00000120090	UP
ENSMUSG00000094992	9.0718	2.46369	1.06457	0.00158857	0.0246946	Fbxw25	UP
ENSMUSG00000031179	51.8185	2.44648	0.596786	1.66467e-06	0.000178987	Magea9	UP
ENSMUSG00000040856	30.433	2.43692	0.934625	0.000338217	0.00881051	Dlk1	UP
ENSMUSG00000026931	96.4642	2.33048	0.557971	1.26828e-06	0.000147092	1700019N19Rik	UP
ENSMUSG00000118563	9.38576	2.32745	0.835286	0.000321245	0.00854611	Gm53031	UP
ENSMUSG00000023034	2034.71	2.30443	0.258684	2.65653e-20	9.14023e-17	Nr4a1	UP
ENSMUSG00000044819	19.633	2.29134	0.88711	0.000464805	0.010805	Oxgr1	UP
ENSMUSG00000026601	10.3923	2.22475	0.946307	0.000707347	0.0143162	Axdnd1	UP
ENSMUSG00000032532	106.344	2.10443	0.581756	1.21182e-05	0.000806995	Cck	UP
ENSMUSG00000085573	40.4831	2.00449	0.454215	5.89463e-07	8.16704e-05	Gm15418	UP
ENSMUSG00000030623	13.8877	1.91415	0.915361	0.00147509	0.0234786	Prss23os	UP
ENSMUSG00000090707	12.8648	1.90006	0.85334	0.00131846	0.0218096	Gm8237	UP
ENSMUSG00000021250	1385.15	1.78126	0.334922	4.98884e-09	1.63476e-06	Fos	UP
ENSMUSG00000089417	64.3652	1.73054	0.412734	1.26184e-06	0.000147092	Gm22009	UP
ENSMUSG00000096039	27.2943	1.66896	0.639682	0.000348808	0.00898974	D830030K20Rik	UP
ENSMUSG00000112830	34.2911	1.65173	0.651059	0.000428471	0.0102377	Gm47765	UP
ENSMUSG00000024388	46.1544	1.64861	0.502943	4.38307e-05	0.00208489	Myo7b	UP
ENSMUSG00000003665	83.0794	1.64195	0.749164	0.000803069	0.0156697	Has1	UP
ENSMUSG00000090698	202.743	1.58774	0.534755	0.000110082	0.00410948	Apold1	UP
ENSMUSG00000051379	1282.22	1.56416	0.25421	3.91964e-11	2.31192e-08	Flrt3	UP
ENSMUSG00000052229	528.991	1.54383	0.326634	1.09175e-07	2.11001e-05	Gpr17	UP
ENSMUSG00000089776	63.594	1.50404	0.521558	0.000153393	0.00518274	Gm15684	UP
ENSMUSG00000047495	107.05	1.50004	0.411605	1.19941e-05	0.000801313	Dlgap2	UP
ENSMUSG00000115811	53.3542	1.42243	0.400474	1.7667e-05	0.00107905	Gm41293	UP
ENSMUSG00000039385	120.011	1.42135	0.272649	9.97315e-09	2.85952e-06	Cdh6	UP
ENSMUSG00000071637	1970.04	1.39386	0.307472	2.87527e-07	4.42963e-05	Cebpd	UP
ENSMUSG00000046694	2655.65	1.39133	0.370464	7.53793e-06	0.000569877	Tent5b	UP
ENSMUSG00000028967	4330.66	1.37375	0.263034	9.7854e-09	2.84521e-06	Errfi1	UP
ENSMUSG00002076208	18.3561	1.37353	0.626493	0.00104089	0.0187136	7SK	UP
ENSMUSG00000091971	1828.85	1.35074	0.307438	5.62343e-07	7.85776e-05	Hspa1a	UP
ENSMUSG00000056752	64.5056	1.3442	0.653381	0.00115933	0.0200187	Dnah9	UP
ENSMUSG00000003545	226.503	1.32459	0.911408	0.00292661	0.0360482	Fosb	UP
ENSMUSG00000092009	28.0644	1.30061	0.910137	0.00317288	0.0377744	Myh15	UP
ENSMUSG00000076315	15.7266	1.29864	0.712796	0.00227972	0.0309013	Mir343	UP
ENSMUSG00000002266	259.708	1.29176	0.773572	0.00224109	0.030544	Zim1	UP
ENSMUSG00000034936	1377.49	1.28642	0.25471	2.32784e-08	6.007e-06	Arl4d	UP
ENSMUSG00000037887	1094.01	1.25653	0.702109	0.00188251	0.0276012	Dusp8	UP
ENSMUSG00000024190	2561.57	1.25401	0.52909	0.000586681	0.0125992	Dusp1	UP
ENSMUSG00000027748	72.0377	1.24628	0.407122	9.56947e-05	0.00370146	Trpc4	UP
ENSMUSG00000027857	34.0548	1.22408	0.587405	0.00127405	0.0213167	Tshb	UP
ENSMUSG00000020081	226.542	1.22314	0.263702	1.85609e-07	3.21993e-05	Tacr2	UP
ENSMUSG00000114255	85.4897	1.21709	0.338496	1.56869e-05	0.00098432	Gm10734	UP
ENSMUSG00000106777	15.1526	1.20659	0.829926	0.00364436	0.0413148	Gm43150	UP
ENSMUSG00000024935	186.168	1.20195	0.599194	0.0013642	0.022349	Slc1a1	UP
ENSMUSG00000045613	2997.56	1.19876	0.212369	9.47928e-10	3.69227e-07	Chrm2	UP
ENSMUSG00000087475	28.1129	1.19618	0.457535	0.000388221	0.0097027	4933406I18Rik	UP
ENSMUSG00000052143	27.6437	1.18212	0.465315	0.000502472	0.0113864	Gm9869	UP
ENSMUSG00000114088	27.9697	1.1707	0.54801	0.00119785	0.0204199	Gm47898	UP
ENSMUSG00000087247	336.5	1.16905	1.14271	0.0044648	0.0472673	Alkal1	UP
ENSMUSG00000090877	9827.56	1.16111	0.307275	8.09652e-06	0.000603378	Hspa1b	UP
ENSMUSG00000080951	15.7251	1.15596	0.943701	0.00477297	0.0493406	Gm12208	UP
ENSMUSG00000120079	109.027	1.15174	0.310511	1.10194e-05	0.000763679	ENSMUSG00000120079	UP
ENSMUSG00000029685	23.1529	1.14233	0.983296	0.00461251	0.0481643	Asb15	UP
ENSMUSG00000018581	121.962	1.1325	0.568387	0.00143127	0.0230297	Dnah11	UP
ENSMUSG00000120534	141.065	1.12937	0.289081	4.81089e-06	0.000422621	ENSMUSG00000120534	UP
ENSMUSG00000053025	275.444	1.11159	0.35868	8.7594e-05	0.00347748	Sv2b	UP
ENSMUSG00000020990	336.495	1.10598	0.230974	9.56209e-08	1.93529e-05	Cdkl1	UP
ENSMUSG00000027070	24.3818	1.10331	0.694839	0.00338122	0.0393751	Lrp2	UP
ENSMUSG00000039911	2582.08	1.10213	0.284218	5.3436e-06	0.000450259	Spsb1	UP
ENSMUSG00000105112	75.9441	1.10188	0.307929	1.8358e-05	0.00109217	Gm42778	UP
ENSMUSG00000086903	76.3449	1.08726	0.496877	0.00105272	0.0188321	Hotair	UP
ENSMUSG00000019990	1187.82	1.07116	0.217256	4.72006e-08	1.05914e-05	Pde7b	UP
ENSMUSG00000107810	33.0626	1.06579	0.511598	0.00139158	0.0226712	Gm18609	UP
ENSMUSG00000103332	119.443	1.05864	0.348946	0.00011519	0.00422376	Pcdhga2	UP
ENSMUSG00000086134	33.432	1.05749	0.482505	0.00110633	0.0194209	Gm16159	UP
ENSMUSG00000071722	536.872	1.05519	0.314411	3.8444e-05	0.00191238	Spin4	UP
ENSMUSG00000021750	166.544	1.05115	0.287616	1.35386e-05	0.000884467	Fam107a	UP
ENSMUSG00000029765	2187.51	1.04784	0.251931	1.74549e-06	0.000184789	Plxna4	UP
ENSMUSG00000110071	313.423	1.04549	0.350034	0.000127968	0.00459439	Gm45512	UP
ENSMUSG00000055485	1320.69	1.03159	0.329056	8.21463e-05	0.00329928	Soga1	UP
ENSMUSG00000073154	167.985	1.03129	0.437399	0.000710119	0.0143582	9330158H04Rik	UP
ENSMUSG00000060530	25.3627	1.03053	0.769197	0.00444305	0.0471338	A930017M01Rik	UP
ENSMUSG00000087338	21.1447	1.02831	0.686426	0.00357999	0.0409675	Scpep1os	UP
ENSMUSG00000024112	4589.7	1.02214	0.267361	6.6253e-06	0.000522033	Cacna1h	UP
ENSMUSG00000104966	35.1624	1.02091	0.516867	0.00172412	0.0260753	Gm43273	UP
ENSMUSG00000111229	34.8209	1.01911	0.517163	0.00172019	0.0260541	Gm39323	UP
ENSMUSG00000027520	54.8047	1.01508	0.399516	0.000490532	0.0111895	Zdbf2	UP
ENSMUSG00000113396	36.8293	1.01405	0.536602	0.0019836	0.028567	Gm33467	UP
ENSMUSG00000053963	5817.21	1.00936	0.305994	5.59122e-05	0.00248761	Stum	UP
ENSMUSG00000034796	191.817	1.00706	0.259382	5.7992e-06	0.00047412	Cpne7	UP
ENSMUSG00000061578	1085.53	1.00199	0.337919	0.000146154	0.00503708	Ksr2	UP
ENSMUSG00000028255	318.755	-1.00121	0.304168	4.78299e-05	0.00223394	Clca1	DOWN
ENSMUSG00000110661	19.3003	-1.00278	0.816631	0.00470593	0.0488664	Gm31805	DOWN
ENSMUSG00000026069	90.8638	-1.00432	0.341251	0.000147604	0.00506168	Il1rl1	DOWN
ENSMUSG00000040229	76.9072	-1.00533	0.386609	0.000383364	0.00961624	Gpr34	DOWN
ENSMUSG00000043263	110.966	-1.00713	0.411065	0.000563983	0.0123205	Ifi209	DOWN
ENSMUSG00000040699	647.538	-1.00725	0.202706	3.83991e-08	9.11162e-06	Limd2	DOWN
ENSMUSG00000015355	135.695	-1.00857	0.413563	0.00058041	0.0125204	Cd48	DOWN
ENSMUSG00000021950	4146.31	-1.00911	0.2367	1.0823e-06	0.000127864	Anxa8	DOWN
ENSMUSG00000028965	48.9428	-1.01386	0.69439	0.00344239	0.0398791	Tnfrsf9	DOWN
ENSMUSG00000050234	233.34	-1.01648	0.391437	0.00039091	0.00973456	Gja4	DOWN
ENSMUSG00000078920	359.511	-1.01689	0.376738	0.000305151	0.00825629	Ifi47	DOWN
ENSMUSG00000030110	261.3	-1.0211	0.448349	0.000836866	0.0161501	Ret	DOWN
ENSMUSG00000076441	1446.94	-1.02311	0.223235	2.55279e-07	4.05383e-05	Ass1	DOWN
ENSMUSG00000029503	44.2736	-1.02478	0.592985	0.00231338	0.031092	P2rx2	DOWN
ENSMUSG00000120223	11.2477	-1.02665	0.800699	0.00464392	0.0483943	ENSMUSG00000120223	DOWN
ENSMUSG00000040204	129.935	-1.02781	0.370689	0.000237306	0.00689021	Pclaf	DOWN
ENSMUSG00000020437	374.553	-1.03059	0.287922	1.71293e-05	0.00105243	Myo1g	DOWN
ENSMUSG00000036834	101.49	-1.03162	0.368226	0.000214503	0.00639914	Plch1	DOWN
ENSMUSG00000002204	105.751	-1.03314	0.625469	0.00261853	0.0336825	Napsa	DOWN
ENSMUSG00000049115	88.2402	-1.03473	0.434399	0.000646582	0.0134829	Agtr1a	DOWN
ENSMUSG00000029602	64.8571	-1.0392	0.481088	0.00110331	0.019401	Rasal1	DOWN
ENSMUSG00000017652	104.099	-1.03954	0.43421	0.000639169	0.0133688	Cd40	DOWN
ENSMUSG00000028871	69.7484	-1.04006	0.329982	7.37991e-05	0.00303488	Rspo1	DOWN
ENSMUSG00000025017	188.78	-1.04024	0.300339	2.59547e-05	0.00140264	Pik3ap1	DOWN
ENSMUSG00000041707	59.268	-1.04105	0.357148	0.000157818	0.00526356	Tmem273	DOWN
ENSMUSG00000033717	149.521	-1.04168	0.268694	5.47103e-06	0.000454002	Adra2a	DOWN
ENSMUSG00000026548	118.145	-1.04276	0.407896	0.00042239	0.0101769	Slamf9	DOWN
ENSMUSG00000063060	220.976	-1.04458	0.319376	5.14942e-05	0.00234668	Sox7	DOWN
ENSMUSG00000018983	44.7966	-1.04749	0.506467	0.00127655	0.0213213	E2f2	DOWN
ENSMUSG00000022014	290.587	-1.04884	0.25162	1.63107e-06	0.000176943	Epsti1	DOWN
ENSMUSG00000048163	258.67	-1.05098	0.371	0.000196283	0.00607488	Selplg	DOWN
ENSMUSG00000060791	201.497	-1.05262	0.2918	1.5201e-05	0.000956737	Gmfg	DOWN
ENSMUSG00000046275	56.7656	-1.05292	0.387712	0.000286411	0.00786259	Trarg1	DOWN
ENSMUSG00000023236	39.0417	-1.05735	0.525581	0.00140531	0.0227718	Scg5	DOWN
ENSMUSG00000003355	92.568	-1.06097	0.406339	0.000364764	0.00928506	Fkbp11	DOWN
ENSMUSG00000001865	50.7013	-1.06446	0.791686	0.00373373	0.0418908	Cpa3	DOWN
ENSMUSG00000048200	428.297	-1.07129	0.227303	1.32383e-07	2.4185e-05	Cracr2b	DOWN
ENSMUSG00000000204	117.185	-1.07639	0.604225	0.00208833	0.0294873	Slfn4	DOWN
ENSMUSG00000022534	26.4133	-1.08056	0.662794	0.00273914	0.0346276	Mefv	DOWN
ENSMUSG00000074934	629.433	-1.08058	0.786463	0.00351538	0.0404523	Grem1	DOWN
ENSMUSG00000030717	3778.9	-1.08059	0.346753	8.2055e-05	0.00329928	Nupr1	DOWN
ENSMUSG00000017897	1403.92	-1.08061	0.170211	1.19047e-11	9.8304e-09	Eya2	DOWN
ENSMUSG00000026068	196.655	-1.08081	0.226831	1.04343e-07	2.07121e-05	Il18rap	DOWN
ENSMUSG00000030214	391.789	-1.08126	0.379799	0.000184405	0.00583872	Plbd1	DOWN
ENSMUSG00000009092	126.203	-1.08275	0.48968	0.000930086	0.0172824	Derl3	DOWN
ENSMUSG00000003484	149.865	-1.08322	0.340398	6.62264e-05	0.00283647	Cyp4f18	DOWN
ENSMUSG00000028072	143.405	-1.08874	0.307715	1.93919e-05	0.00113729	Ntrk1	DOWN
ENSMUSG00000039981	57.8062	-1.09227	0.68835	0.00277747	0.0348948	Zc3h12d	DOWN
ENSMUSG00000078922	90.3474	-1.09952	0.49541	0.00092276	0.0172237	Tgtp1	DOWN
ENSMUSG00000001588	133.364	-1.09958	0.628812	0.00217286	0.0300849	Acap1	DOWN
ENSMUSG00000000409	114.945	-1.1002	0.635419	0.00221083	0.0303156	Lck	DOWN
ENSMUSG00000039304	367.835	-1.10127	0.386292	0.000191833	0.00596415	Tnfsf10	DOWN
ENSMUSG00000029188	37.0768	-1.10639	0.638607	0.00212892	0.0298227	Slc34a2	DOWN
ENSMUSG00000056145	51.483	-1.10751	0.555175	0.00142369	0.0229615	AI504432	DOWN
ENSMUSG00000029254	41.0136	-1.1084	0.552055	0.00139361	0.0226712	Stap1	DOWN
ENSMUSG00000079559	188.684	-1.10982	0.256423	7.92088e-07	0.000102199	Colca2	DOWN
ENSMUSG00000091649	95.756	-1.11534	0.355211	7.51398e-05	0.00307775	Phf11b	DOWN
ENSMUSG00000055717	30.8723	-1.11629	0.540249	0.00128284	0.0213918	Slain1	DOWN
ENSMUSG00000064065	152.638	-1.11669	0.438814	0.000438096	0.0103479	Ipcef1	DOWN
ENSMUSG00000054423	81.3773	-1.11872	0.397573	0.000202156	0.00620105	Cadps	DOWN
ENSMUSG00000007034	704.998	-1.12922	0.155007	1.8657e-14	2.96274e-11	Slc44a4	DOWN
ENSMUSG00000000290	563.221	-1.13045	0.293094	5.67423e-06	0.000466688	Itgb2	DOWN
ENSMUSG00000032373	1446.29	-1.13213	0.274342	1.84034e-06	0.000193153	Car12	DOWN
ENSMUSG00000099974	77.1002	-1.13573	0.583749	0.00152511	0.0240224	Bcl2a1d	DOWN
ENSMUSG00000009185	435.278	-1.13896	0.4577	0.000470306	0.0108359	Ccl8	DOWN
ENSMUSG00000085525	25.9148	-1.1396	0.624562	0.00200281	0.0287203	Gm13166	DOWN
ENSMUSG00000024672	197.308	-1.14233	0.349102	4.71153e-05	0.00220555	Ms4a7	DOWN
ENSMUSG00000021319	198.773	-1.14249	0.532892	0.00102584	0.0184955	Sfrp4	DOWN
ENSMUSG00000105814	86.4309	-1.14329	0.480715	0.000625772	0.0131956	Mir703	DOWN
ENSMUSG00000025888	129.208	-1.14372	0.295483	5.32987e-06	0.000450259	Casp1	DOWN
ENSMUSG00000060509	27.5695	-1.14494	0.82525	0.00357554	0.0409392	Xcr1	DOWN
ENSMUSG00000041827	333.808	-1.14798	0.33655	2.93767e-05	0.00154314	Oasl1	DOWN
ENSMUSG00000092286	18.4816	-1.14969	0.589883	0.00166826	0.0255108	Dtnbos	DOWN
ENSMUSG00000022054	90.564	-1.15006	0.442555	0.000356035	0.00913043	Nefm	DOWN
ENSMUSG00000070473	295.848	-1.15063	0.844568	0.00333607	0.03909	Cldn3	DOWN
ENSMUSG00000044708	76.3349	-1.15237	0.420437	0.000242805	0.00700496	Kcnj10	DOWN
ENSMUSG00000113035	70.2658	-1.15281	0.38013	0.000101418	0.00385101	5830428M24Rik	DOWN
ENSMUSG00000032181	37.0251	-1.15489	0.858801	0.00348944	0.0402435	Scg3	DOWN
ENSMUSG00000044734	362.12	-1.15669	0.3792	9.58476e-05	0.00370146	Serpinb1a	DOWN
ENSMUSG00000030745	91.2444	-1.16108	0.551829	0.00111303	0.0194559	Il21r	DOWN
ENSMUSG00000072620	1052.53	-1.16142	0.212742	2.50581e-09	9.07544e-07	Slfn2	DOWN
ENSMUSG00000043008	112.578	-1.16231	0.33218	2.14711e-05	0.00121772	Klhl6	DOWN
ENSMUSG00000023328	83.7562	-1.17529	0.573716	0.00121588	0.0206374	Ache	DOWN
ENSMUSG00000030148	138.785	-1.17866	0.30541	5.33999e-06	0.000450259	Clec4a2	DOWN
ENSMUSG00000071713	708.676	-1.17876	0.290716	2.5087e-06	0.000256384	Csf2rb	DOWN
ENSMUSG00000021728	278.892	-1.18279	0.232113	1.85693e-08	4.85247e-06	Emb	DOWN
ENSMUSG00000064147	160.651	-1.18396	0.476055	0.000459677	0.0106985	Rab44	DOWN
ENSMUSG00000073598	21.9304	-1.18665	0.491848	0.000568903	0.0124017	1700066B19Rik	DOWN
ENSMUSG00000064267	102.682	-1.18692	0.489481	0.000539344	0.0119594	Hvcn1	DOWN
ENSMUSG00000027514	286.523	-1.18846	0.395517	0.000111197	0.00412867	Zbp1	DOWN
ENSMUSG00000023349	165.226	-1.19021	0.296755	2.94884e-06	0.000279247	Clec4n	DOWN
ENSMUSG00000025001	172.728	-1.1926	0.245455	6.0661e-08	1.29297e-05	Hells	DOWN
ENSMUSG00000056078	76.1233	-1.19702	0.626351	0.00156835	0.0244539	Lipm	DOWN
ENSMUSG00000074342	35.7507	-1.19797	0.521075	0.000739649	0.0148113	I830077J02Rik	DOWN
ENSMUSG00000037139	16.2973	-1.19988	0.639945	0.00180059	0.0268084	Myom3	DOWN
ENSMUSG00000026875	221.473	-1.19992	0.369389	4.87966e-05	0.00226811	Traf1	DOWN
ENSMUSG00000073412	64.1086	-1.20786	0.46279	0.000335557	0.00875758	Lst1	DOWN
ENSMUSG00000019761	577.976	-1.21016	0.649059	0.00172408	0.0260753	Krt10	DOWN
ENSMUSG00000031428	95.0294	-1.21067	0.541494	0.00080865	0.0157488	Zcchc18	DOWN
ENSMUSG00000003283	145.42	-1.21229	0.330543	1.13204e-05	0.000776409	Hck	DOWN
ENSMUSG00000057135	23.4801	-1.21296	0.528599	0.000721192	0.0145252	Scimp	DOWN
ENSMUSG00000038763	21.1686	-1.21573	0.488229	0.000485852	0.0111365	Alpk3	DOWN
ENSMUSG00000027500	468.749	-1.21714	0.369616	4.24464e-05	0.00204257	Stmn2	DOWN
ENSMUSG00000022941	176.237	-1.21798	0.373056	4.66083e-05	0.00219176	Ripply3	DOWN
ENSMUSG00000028755	167.975	-1.21866	0.341648	1.64286e-05	0.00102463	Cda	DOWN
ENSMUSG00000023247	47.6982	-1.22214	0.450592	0.000264182	0.00741002	Guca2a	DOWN
ENSMUSG00000003206	31.7413	-1.22549	0.614147	0.00134931	0.022216	Ebi3	DOWN
ENSMUSG00000037944	128.606	-1.22866	0.468225	0.000316908	0.00845759	Ccr7	DOWN
ENSMUSG00000001348	906.811	-1.2292	0.230221	4.81295e-09	1.61181e-06	Acp5	DOWN
ENSMUSG00000032327	122.645	-1.23082	0.447607	0.000228706	0.00668756	Stra6	DOWN
ENSMUSG00000027350	20.8013	-1.2327	0.72729	0.00228943	0.0309668	Chgb	DOWN
ENSMUSG00000049699	42.596	-1.2342	0.368973	3.76997e-05	0.00187989	Ucn2	DOWN
ENSMUSG00000079227	154.049	-1.23966	0.539655	0.000701206	0.0142477	Ccr5	DOWN
ENSMUSG00000030830	161.42	-1.24416	0.605361	0.00115938	0.0200187	Itgal	DOWN
ENSMUSG00000021880	90.9045	-1.24454	0.558312	0.000825358	0.0159838	Rnase6	DOWN
ENSMUSG00000055541	121.012	-1.24642	0.49582	0.000419327	0.0101247	Lair1	DOWN
ENSMUSG00000031779	157.418	-1.24654	0.555895	0.000791752	0.0155399	Ccl22	DOWN
ENSMUSG00000027273	200.671	-1.24672	0.511288	0.000502052	0.0113864	Snap25	DOWN
ENSMUSG00000076490	55.0549	-1.25289	0.799582	0.00254395	0.033188	Trbc1	DOWN
ENSMUSG00000002699	113.572	-1.2553	0.424201	0.000119782	0.00436117	Lcp2	DOWN
ENSMUSG00000019982	15.3831	-1.25905	0.959661	0.0036304	0.0412699	Myb	DOWN
ENSMUSG00000015599	29.3084	-1.26433	0.829958	0.00274336	0.0346385	Ttbk1	DOWN
ENSMUSG00000032908	59.4025	-1.2646	0.506251	0.00042982	0.0102527	Sgpp2	DOWN
ENSMUSG00000040938	827.913	-1.26519	0.203936	2.96842e-11	1.85697e-08	Slc16a11	DOWN
ENSMUSG00000022658	51.024	-1.26532	0.347202	1.18077e-05	0.000793998	Tagln3	DOWN
ENSMUSG00000025498	1142.77	-1.26541	0.314471	2.66958e-06	0.000261901	Irf7	DOWN
ENSMUSG00000027863	51.2884	-1.26569	0.908264	0.00313342	0.0374765	Cd2	DOWN
ENSMUSG00000049598	46.9595	-1.26585	0.395224	5.60728e-05	0.00248939	Vsig8	DOWN
ENSMUSG00000035373	76.0096	-1.26631	0.522856	0.000525415	0.0117261	Ccl7	DOWN
ENSMUSG00000034112	624.49	-1.26713	0.240697	7.13412e-09	2.16584e-06	Atp2c2	DOWN
ENSMUSG00000038642	1404.94	-1.26808	0.281557	3.30817e-07	4.94883e-05	Ctss	DOWN
ENSMUSG00000027398	42.9902	-1.2742	0.42778	0.000110922	0.00412867	Il1b	DOWN
ENSMUSG00000030707	883.877	-1.27565	0.374197	2.79681e-05	0.00149192	Coro1a	DOWN
ENSMUSG00000030365	31.634	-1.27772	0.774269	0.00231802	0.0311204	Clec2i	DOWN
ENSMUSG00000000244	67.5649	-1.28115	0.6599	0.00141877	0.022918	Tspan32	DOWN
ENSMUSG00000079293	209.174	-1.2824	0.436601	0.000128979	0.00460664	Clec7a	DOWN
ENSMUSG00000030742	84.5268	-1.2835	0.574065	0.000782314	0.015421	Lat	DOWN
ENSMUSG00000028194	49.166	-1.28853	0.358381	1.51814e-05	0.000956737	Ddah1	DOWN
ENSMUSG00000048521	58.3012	-1.29403	0.574897	0.000782538	0.015421	Cxcr6	DOWN
ENSMUSG00000027843	99.797	-1.29578	0.43075	0.000104171	0.00393146	Ptpn22	DOWN
ENSMUSG00000049036	14.5726	-1.29602	0.751719	0.00223527	0.0305191	Tmem121	DOWN
ENSMUSG00000049608	40.3676	-1.29949	0.647092	0.00126674	0.0212606	Gpr55	DOWN
ENSMUSG00000029204	52.4268	-1.30825	0.593995	0.00084831	0.0163059	Rhoh	DOWN
ENSMUSG00000040247	48.5196	-1.30975	0.694064	0.00156078	0.0243931	Tbc1d10c	DOWN
ENSMUSG00000032942	21.1905	-1.31098	0.772042	0.00220758	0.0303014	Ucp3	DOWN
ENSMUSG00000041460	68.7026	-1.31839	0.318704	1.67693e-06	0.00017937	Cacna2d4	DOWN
ENSMUSG00000044365	45.5912	-1.32142	0.482079	0.000218394	0.00648472	Cxxc4	DOWN
ENSMUSG00000017723	25836.9	-1.32197	0.174789	2.31331e-15	3.97967e-12	Wfdc2	DOWN
ENSMUSG00000084796	84.9954	-1.32518	0.594946	0.000792653	0.0155399	Mir142hg	DOWN
ENSMUSG00000049625	193.245	-1.32532	0.28756	1.97539e-07	3.37024e-05	Tifab	DOWN
ENSMUSG00000079014	22.7033	-1.32814	0.825125	0.00245725	0.0324517	Serpina3i	DOWN
ENSMUSG00000020475	135.999	-1.33223	0.397723	3.36098e-05	0.00171743	Pgam2	DOWN
ENSMUSG00000033220	313.702	-1.33278	0.477702	0.000192303	0.00596977	Rac2	DOWN
ENSMUSG00000029915	37.8445	-1.33556	0.553787	0.000535995	0.0119087	Clec5a	DOWN
ENSMUSG00000055368	228.605	-1.34462	0.402829	3.43628e-05	0.00174726	Slc6a2	DOWN
ENSMUSG00000016283	60.1705	-1.34624	0.452219	0.000111152	0.00412867	H2-M2	DOWN
ENSMUSG00000050232	32.553	-1.34987	0.806022	0.00214534	0.0298813	Cxcr3	DOWN
ENSMUSG00000009545	182.142	-1.36754	0.218862	2.27308e-11	1.52175e-08	Kcnq1	DOWN
ENSMUSG00000070661	88.6163	-1.37047	0.460049	0.000107942	0.00404419	Rnf186	DOWN
ENSMUSG00000043165	36.8459	-1.37119	0.715807	0.00141582	0.0229061	Lor	DOWN
ENSMUSG00000044162	29.1738	-1.37308	0.542745	0.000386402	0.00966896	Tnip3	DOWN
ENSMUSG00000044694	402.031	-1.37615	0.330302	1.41611e-06	0.000158023	2010007H06Rik	DOWN
ENSMUSG00000000627	30.9981	-1.38407	0.429803	5.30872e-05	0.00240336	Sema4f	DOWN
ENSMUSG00000108688	150.423	-1.38455	0.360555	5.43196e-06	0.000454002	Gm44985	DOWN
ENSMUSG00000030798	207.339	-1.38767	0.867339	0.0022717	0.0308127	Cd37	DOWN
ENSMUSG00000022026	131.963	-1.39135	0.546032	0.000351013	0.00902404	Olfm4	DOWN
ENSMUSG00000117901	48.8313	-1.39509	0.444439	7.27702e-05	0.0030166	ENSMUSG00000117901	DOWN
ENSMUSG00000076928	59.5793	-1.3973	0.749185	0.00152555	0.0240224	Trac	DOWN
ENSMUSG00000049103	494.022	-1.40394	0.337104	1.41592e-06	0.000158023	Ccr2	DOWN
ENSMUSG00000032257	20.5729	-1.40501	0.578826	0.000518196	0.0116152	Ankk1	DOWN
ENSMUSG00000061068	62.5125	-1.40684	0.573927	0.000458981	0.0106944	Mcpt4	DOWN
ENSMUSG00000029121	39.1999	-1.40735	0.410206	2.59122e-05	0.00140264	Crmp1	DOWN
ENSMUSG00000031662	119.117	-1.41028	0.35527	3.1998e-06	0.000298899	Snx20	DOWN
ENSMUSG00000035852	106.224	-1.412	0.555981	0.00037446	0.00945031	Misp	DOWN
ENSMUSG00000011632	34.0783	-1.41313	0.578894	0.000465933	0.010805	Pinlyp	DOWN
ENSMUSG00000047586	763.853	-1.41548	0.343013	1.63709e-06	0.000176943	Nccrp1	DOWN
ENSMUSG00000091345	254.697	-1.41637	0.3878	1.09096e-05	0.000763679	Col6a5	DOWN
ENSMUSG00000117818	29.6073	-1.42422	0.494063	0.000150621	0.00512259	Gm50105	DOWN
ENSMUSG00000047810	308.374	-1.43025	0.285418	2.65027e-08	6.63627e-06	Ccdc88b	DOWN
ENSMUSG00000075010	516.45	-1.43967	0.34584	1.40031e-06	0.000157967	AW112010	DOWN
ENSMUSG00000057346	138.368	-1.45205	0.477156	8.75001e-05	0.00347748	Apol9a	DOWN
ENSMUSG00000022938	473.322	-1.4534	0.253091	4.64668e-10	1.99846e-07	Fam3b	DOWN
ENSMUSG00000024397	217.036	-1.46275	0.408751	1.41537e-05	0.000918834	Aif1	DOWN
ENSMUSG00000025163	10.3457	-1.46283	0.764189	0.00156774	0.0244539	Cd7	DOWN
ENSMUSG00000022876	67.4374	-1.4647	0.491192	0.000106215	0.00398674	Samsn1	DOWN
ENSMUSG00000001281	349.446	-1.46561	0.327114	3.41782e-07	5.07608e-05	Itgb7	DOWN
ENSMUSG00000045761	67.0212	-1.47264	0.349741	1.16853e-06	0.000137064	Togaram2	DOWN
ENSMUSG00000104195	15.5845	-1.47646	0.673274	0.000935907	0.0173749	B230377A18Rik	DOWN
ENSMUSG00000028337	648.91	-1.47869	0.178191	5.41275e-18	1.5963e-14	Coro2a	DOWN
ENSMUSG00000020159	774.827	-1.48053	1.24831	0.00313353	0.0374765	Gabrp	DOWN
ENSMUSG00000035638	27.2123	-1.48992	0.602487	0.000448136	0.0104771	Muc20	DOWN
ENSMUSG00000031737	29.1948	-1.49275	0.456894	4.36565e-05	0.00208489	Irx5	DOWN
ENSMUSG00000060962	577.65	-1.49315	0.210649	7.032e-14	9.6779e-11	Dmkn	DOWN
ENSMUSG00000115405	29.3708	-1.49607	0.584712	0.000378941	0.00952844	Gm41307	DOWN
ENSMUSG00000058216	110.541	-1.49678	0.474847	6.35945e-05	0.00274654	Gstp3	DOWN
ENSMUSG00000030187	31.2078	-1.5024	0.605387	0.00042702	0.0102313	Klra2	DOWN
ENSMUSG00000076498	72.3676	-1.51007	0.809556	0.00147112	0.0234335	Trbc2	DOWN
ENSMUSG00000025889	40.5677	-1.5122	0.558675	0.000230282	0.00672409	Snca	DOWN
ENSMUSG00000065549	14.7852	-1.51762	0.689002	0.000897917	0.0168975	Mir200b	DOWN
ENSMUSG00000000682	490.713	-1.51961	0.401714	6.45543e-06	0.000510598	Cd52	DOWN
ENSMUSG00000028459	81.7402	-1.51965	0.451458	3.02125e-05	0.001579	Cd72	DOWN
ENSMUSG00000051111	70.1946	-1.52509	0.588809	0.000305778	0.00825917	Sv2c	DOWN
ENSMUSG00000005763	39.9493	-1.52515	0.676843	0.000705623	0.0142953	Cd247	DOWN
ENSMUSG00000000120	547.208	-1.52528	0.664773	0.000618061	0.0130821	Ngfr	DOWN
ENSMUSG00000116929	47.0378	-1.53632	0.501405	8.18721e-05	0.00329928	2210009P08Rik	DOWN
ENSMUSG00000029154	269.789	-1.54625	0.285065	2.75988e-09	9.65679e-07	Cwh43	DOWN
ENSMUSG00000053675	37.9289	-1.54836	0.693472	0.000699413	0.0142253	Tgm5	DOWN
ENSMUSG00000010142	61.1639	-1.5515	0.642878	0.000480211	0.0110395	Tnfrsf13b	DOWN
ENSMUSG00000021087	145.628	-1.55621	0.466671	3.24197e-05	0.00166901	Rtn1	DOWN
ENSMUSG00000002324	213.27	-1.55681	0.29571	6.91534e-09	2.13075e-06	Rec8	DOWN
ENSMUSG00000052013	65.7501	-1.55897	0.704082	0.000766513	0.0152888	Btla	DOWN
ENSMUSG00000029272	211.857	-1.56036	0.390457	2.73085e-06	0.000265923	Sult1e1	DOWN
ENSMUSG00000016498	10.2021	-1.56082	1.30554	0.00348218	0.0402048	Pdcd1lg2	DOWN
ENSMUSG00000032091	621.703	-1.56438	0.198112	1.53526e-16	3.1694e-13	Tmprss4	DOWN
ENSMUSG00000046908	154.374	-1.56828	0.27918	9.26463e-10	3.69227e-07	Ltb4r1	DOWN
ENSMUSG00000063354	561.277	-1.57085	0.55256	0.000152064	0.00515953	Slc39a4	DOWN
ENSMUSG00000008496	77.9473	-1.57291	0.538424	0.000123368	0.00446026	Pou2f2	DOWN
ENSMUSG00000052336	183.065	-1.57885	0.362972	6.12691e-07	8.37642e-05	Cx3cr1	DOWN
ENSMUSG00000039438	62.5538	-1.58234	0.419678	6.71655e-06	0.000525186	Ttc36	DOWN
ENSMUSG00000021490	55.5964	-1.59078	0.512083	7.06063e-05	0.00295454	Slc34a1	DOWN
ENSMUSG00000072109	35.9718	-1.59395	0.56661	0.000171234	0.0055407	A530040E14Rik	DOWN
ENSMUSG00000073902	51.5296	-1.59442	0.668028	0.000511213	0.0115213	Gvin3	DOWN
ENSMUSG00000031506	91.9729	-1.59631	0.42848	8.15455e-06	0.000603378	Ptpn7	DOWN
ENSMUSG00000089929	35.4941	-1.6156	0.723386	0.000724985	0.0145873	Bcl2a1b	DOWN
ENSMUSG00000042750	50.6078	-1.61719	0.644143	0.000362907	0.00924921	Bex2	DOWN
ENSMUSG00000031722	335.643	-1.61743	0.466803	2.06725e-05	0.00119505	Hp	DOWN
ENSMUSG00000118219	56.7402	-1.62194	0.444723	1.09563e-05	0.000763679	Gm29695	DOWN
ENSMUSG00000055782	91.543	-1.62398	0.510628	5.52213e-05	0.00247074	Abcd2	DOWN
ENSMUSG00000044811	106.993	-1.62748	0.384801	1.01634e-06	0.00012342	Cd300c2	DOWN
ENSMUSG00000020798	26.756	-1.62783	0.542785	9.91625e-05	0.00379095	Spns3	DOWN
ENSMUSG00000068246	113.318	-1.63462	0.499064	3.99754e-05	0.00196451	Apol9b	DOWN
ENSMUSG00000022218	207.63	-1.63486	0.81435	0.00106068	0.0189091	Tgm1	DOWN
ENSMUSG00000032773	27.8379	-1.64451	0.510751	5.3993e-05	0.00243369	Chrm1	DOWN
ENSMUSG00000044827	69.9231	-1.64506	0.480054	2.37354e-05	0.00132431	Tlr1	DOWN
ENSMUSG00000024675	38.521	-1.64508	0.584697	0.000166156	0.00541885	Ms4a4c	DOWN
ENSMUSG00000038295	948.206	-1.65318	0.17503	1.75754e-22	7.25653e-19	Atg9b	DOWN
ENSMUSG00000078771	121.257	-1.65452	0.352992	1.23669e-07	2.27949e-05	Evi2a	DOWN
ENSMUSG00000022619	56.3824	-1.66121	0.613415	0.000215659	0.00641507	Mapk8ip2	DOWN
ENSMUSG00000040432	172.533	-1.66306	0.24825	1.05074e-12	1.08457e-09	Ltb4r2	DOWN
ENSMUSG00000030155	9.0325	-1.66587	0.902722	0.00187453	0.0275461	Clec2e	DOWN
ENSMUSG00000020581	244.061	-1.66613	0.717517	0.00055517	0.0122315	Agr2	DOWN
ENSMUSG00000048416	24.1256	-1.66789	0.645823	0.000317098	0.00845759	Mlf1	DOWN
ENSMUSG00000021624	63.8986	-1.66898	0.571302	0.000119175	0.00436117	Cd180	DOWN
ENSMUSG00000062783	28.4134	-1.67409	0.694927	0.000466869	0.010805	Csprs	DOWN
ENSMUSG00000047261	113.043	-1.68805	0.619887	0.000205344	0.006234	Gap43	DOWN
ENSMUSG00000050578	51.3182	-1.6979	0.597428	0.000149673	0.00511564	Mmp13	DOWN
ENSMUSG00000021700	133.91	-1.70216	0.473973	1.29531e-05	0.000857065	Rab3c	DOWN
ENSMUSG00000037318	69.8121	-1.70316	0.469456	1.14269e-05	0.000781116	Traf3ip3	DOWN
ENSMUSG00000023064	428.232	-1.7047	0.309868	1.76842e-09	6.7606e-07	Sncg	DOWN
ENSMUSG00000029371	138.458	-1.7089	0.359724	8.66955e-08	1.77871e-05	Cxcl5	DOWN
ENSMUSG00000031304	139.964	-1.71384	0.468394	1.00308e-05	0.000711602	Il2rg	DOWN
ENSMUSG00000026950	162.461	-1.71669	0.351395	4.61197e-08	1.04626e-05	Neb	DOWN
ENSMUSG00000086868	127.453	-1.72177	0.510863	2.74572e-05	0.00146846	Gm15883	DOWN
ENSMUSG00000032204	167.748	-1.72856	0.373409	1.67448e-07	2.98398e-05	Aqp9	DOWN
ENSMUSG00000095672	22.3842	-1.76101	0.635577	0.000256512	0.00727393	ENSMUSG00000095672	DOWN
ENSMUSG00000098132	58.8956	-1.76527	0.447068	3.25445e-06	0.000302634	Rassf10	DOWN
ENSMUSG00000044703	25.8195	-1.77401	0.446576	3.35379e-06	0.000309088	Phf11a	DOWN
ENSMUSG00000046031	26.0839	-1.7753	0.67608	0.000278544	0.00770811	Calhm6	DOWN
ENSMUSG00000073538	23.7873	-1.79539	0.555852	4.96041e-05	0.00229089	E330020D12Rik	DOWN
ENSMUSG00000036731	239.89	-1.79601	0.283568	1.16345e-11	9.8304e-09	Cysrt1	DOWN
ENSMUSG00000017002	156.702	-1.79836	0.427158	1.08391e-06	0.000127864	Slpi	DOWN
ENSMUSG00000037428	16.7711	-1.80071	0.813953	0.000740422	0.0148113	Vgf	DOWN
ENSMUSG00000007021	46.8736	-1.80947	0.6683	0.000205851	0.00624023	Syngr3	DOWN
ENSMUSG00000047798	32.5716	-1.81078	0.547432	3.53369e-05	0.00177926	Cd300lf	DOWN
ENSMUSG00000039364	27.7896	-1.81309	0.882067	0.000922735	0.0172237	Sectm1b	DOWN
ENSMUSG00000036526	79.0752	-1.82382	0.448655	1.96654e-06	0.000202986	Card11	DOWN
ENSMUSG00000006457	109.143	-1.83499	0.587299	6.15526e-05	0.00266522	Actn3	DOWN
ENSMUSG00000029086	175.242	-1.83522	0.291299	1.52351e-11	1.16486e-08	Prom1	DOWN
ENSMUSG00000032495	16.8196	-1.8371	0.782449	0.00060138	0.0128513	Lrrc2	DOWN
ENSMUSG00000036362	41.5886	-1.83837	0.585461	6.10837e-05	0.00265476	P2ry13	DOWN
ENSMUSG00000012520	15.9342	-1.8543	0.712851	0.000284809	0.00783387	Phox2b	DOWN
ENSMUSG00000000386	314.105	-1.85488	0.244504	1.62967e-15	3.05845e-12	Mx1	DOWN
ENSMUSG00000031980	19.7464	-1.85544	0.639928	0.000125095	0.00450691	Agt	DOWN
ENSMUSG00000028003	52.6306	-1.86487	0.51128	1.01639e-05	0.000718572	Lrat	DOWN
ENSMUSG00000048373	69.6138	-1.86574	0.773803	0.00044165	0.0103843	Fgfbp1	DOWN
ENSMUSG00000062380	237.583	-1.86738	0.83285	0.000604896	0.0128737	Tubb3	DOWN
ENSMUSG00000052974	5360.2	-1.87085	0.35636	6.87389e-09	2.13075e-06	Cyp2f2	DOWN
ENSMUSG00000030413	136.319	-1.87565	0.356146	6.43671e-09	2.07624e-06	Pglyrp1	DOWN
ENSMUSG00000068348	50.1574	-1.89494	0.745504	0.00032876	0.00866784	Gm10238	DOWN
ENSMUSG00000029361	116.597	-1.91871	0.624507	7.07005e-05	0.00295454	Nos1	DOWN
ENSMUSG00000025279	120.505	-1.9221	0.490809	3.52367e-06	0.00032187	Dnase1l3	DOWN
ENSMUSG00000024261	65.7807	-1.92947	0.712435	0.000201588	0.00619282	Syt4	DOWN
ENSMUSG00000047730	81.5128	-1.98323	0.391601	1.83107e-08	4.84624e-06	Fcgbp	DOWN
ENSMUSG00000102037	36.7534	-1.98492	0.559971	1.48698e-05	0.000950605	Bcl2a1a	DOWN
ENSMUSG00000026961	756.897	-1.98701	0.315348	1.30388e-11	1.03528e-08	Lrrc26	DOWN
ENSMUSG00000028699	520.919	-1.99088	0.702245	0.000139859	0.00489366	Tspan1	DOWN
ENSMUSG00000102418	22.0043	-1.9968	0.489008	1.88422e-06	0.000195467	Sh2d1b1	DOWN
ENSMUSG00000118607	38.841	-2.02374	0.670398	8.39304e-05	0.00335137	Gm7592	DOWN
ENSMUSG00000048992	423.059	-2.02717	0.362143	9.40394e-10	3.69227e-07	Prss32	DOWN
ENSMUSG00000013974	25.5924	-2.02932	0.756433	0.000220205	0.00650184	Mcemp1	DOWN
ENSMUSG00000022584	37.994	-2.05843	0.932598	0.000662986	0.0137555	Ly6c2	DOWN
ENSMUSG00000064246	18.9022	-2.06656	0.818754	0.000365838	0.00930095	Chil1	DOWN
ENSMUSG00000032508	895.247	-2.06805	0.128087	7.18969e-60	1.48424e-55	Myd88	DOWN
ENSMUSG00000079588	19.6126	-2.07693	0.831053	0.000375524	0.0094656	Tmem182	DOWN
ENSMUSG00000079339	178.046	-2.07861	0.471374	4.21659e-07	6.13009e-05	Ifit1bl1	DOWN
ENSMUSG00000007946	17.8498	-2.09213	0.994403	0.000819562	0.0159163	Phox2a	DOWN
ENSMUSG00000001027	12.3899	-2.09417	0.869098	0.000506802	0.0114469	Scn4a	DOWN
ENSMUSG00000019876	25.5609	-2.13776	0.57314	7.45164e-06	0.000567645	Pkib	DOWN
ENSMUSG00000031461	43.7135	-2.16604	0.612626	1.49184e-05	0.000950605	Myom2	DOWN
ENSMUSG00000090066	40.6283	-2.19385	0.554194	2.78374e-06	0.000267291	1110002E22Rik	DOWN
ENSMUSG00000015314	23.4324	-2.20297	0.908143	0.000393244	0.00975703	Slamf6	DOWN
ENSMUSG00000118590	27.3178	-2.20327	0.533545	1.43895e-06	0.000159708	Gm15433	DOWN
ENSMUSG00000024401	18.7199	-2.20661	0.624654	1.65409e-05	0.00102558	Tnf	DOWN
ENSMUSG00000062545	113.431	-2.20882	0.457605	5.68548e-08	1.24863e-05	Tlr12	DOWN
ENSMUSG00000079330	15.3826	-2.21026	0.732851	7.92213e-05	0.00322573	Lemd1	DOWN
ENSMUSG00000030592	122.23	-2.211	0.412369	3.55299e-09	1.22246e-06	Ryr1	DOWN
ENSMUSG00000054013	48.1478	-2.22438	0.717318	5.89296e-05	0.00258289	Tmem179	DOWN
ENSMUSG00000047797	115.063	-2.22796	0.2251	1.93042e-24	1.32838e-20	Gjb1	DOWN
ENSMUSG00000056553	40.28	-2.23878	0.358578	2.0522e-11	1.46088e-08	Ptprn2	DOWN
ENSMUSG00000048070	84.1458	-2.23915	0.727055	6.4929e-05	0.00279249	Pirt	DOWN
ENSMUSG00000046093	39.7016	-2.24726	0.611503	8.30282e-06	0.000609976	Hpcal4	DOWN
ENSMUSG00000032094	57.9306	-2.26059	0.599197	5.93151e-06	0.000480197	Cd3d	DOWN
ENSMUSG00000030017	1240.38	-2.29223	0.284374	3.21189e-17	7.36736e-14	Reg3g	DOWN
ENSMUSG00000075307	53.1079	-2.29852	0.466323	3.90549e-08	9.16192e-06	Klhl41	DOWN
ENSMUSG00000026691	39.0718	-2.30608	0.62572	8.00144e-06	0.000598484	Fmo3	DOWN
ENSMUSG00000023945	42.8904	-2.31012	0.685341	2.47787e-05	0.00136064	Slc5a7	DOWN
ENSMUSG00000030433	25.16	-2.31774	0.53042	5.63335e-07	7.85776e-05	Sbk2	DOWN
ENSMUSG00000015829	25.3335	-2.32995	0.681912	2.49159e-05	0.00136436	Tnr	DOWN
ENSMUSG00000029219	30.3232	-2.36877	0.817736	0.000109326	0.00408864	Slc10a4	DOWN
ENSMUSG00000033213	47.9677	-2.40773	0.64762	7.13323e-06	0.000549472	AA467197	DOWN
ENSMUSG00000058427	10.0766	-2.42007	0.798633	8.96803e-05	0.0035264	Cxcl2	DOWN
ENSMUSG00000043388	26.9053	-2.44643	0.659967	6.97472e-06	0.000539274	Tmem130	DOWN
ENSMUSG00000038239	51.7242	-2.4499	0.663129	7.56376e-06	0.000569877	Hrc	DOWN
ENSMUSG00000118591	9.01969	-2.45065	0.886486	0.000191287	0.00596415	Gm52955	DOWN
ENSMUSG00000008590	24.2749	-2.56909	0.59591	6.27695e-07	8.46937e-05	Htr3b	DOWN
ENSMUSG00000046070	8.69089	-2.58618	0.886603	0.000162852	0.00534484	Igfals	DOWN
ENSMUSG00000055027	21.8564	-2.62038	0.633584	1.4751e-06	0.000161978	Smyd1	DOWN
ENSMUSG00000056973	287.754	-2.71854	0.603619	2.52969e-07	4.04829e-05	Ces1d	DOWN
ENSMUSG00000030577	51.924	-2.73571	0.821329	2.70669e-05	0.00145513	Cd22	DOWN
ENSMUSG00000037996	10.9767	-2.74022	0.855346	5.11828e-05	0.00233765	Slc24a2	DOWN
ENSMUSG00000025488	27.7982	-2.77493	0.807683	1.90788e-05	0.00112532	Cox8b	DOWN
ENSMUSG00000021795	7.90517	-2.79305	0.993044	0.000180922	0.00576383	Sftpd	DOWN
ENSMUSG00000002500	29.4281	-2.79335	0.675834	1.30157e-06	0.000149276	Rpl3l	DOWN
ENSMUSG00000057455	23.5831	-2.79447	0.709674	2.77511e-06	0.000267291	Rit2	DOWN
ENSMUSG00000019987	60.6836	-2.80243	0.756026	6.69976e-06	0.000525186	Arg1	DOWN
ENSMUSG00000027868	23.9835	-2.80625	0.567346	3.36478e-08	8.17207e-06	Tbx15	DOWN
ENSMUSG00000037145	72.5066	-2.81753	0.47698	1.55868e-10	7.66128e-08	Lypd8l	DOWN
ENSMUSG00000021587	24.5517	-2.84166	0.861824	2.81797e-05	0.00149548	Pcsk1	DOWN
ENSMUSG00000061462	97.821	-2.9226	0.540323	2.55736e-09	9.10245e-07	Obscn	DOWN
ENSMUSG00000049134	37.3353	-3.04139	0.663418	1.67672e-07	2.98398e-05	Nrap	DOWN
ENSMUSG00000020722	15.8915	-3.14152	0.845929	6.76708e-06	0.000525186	Cacng1	DOWN
ENSMUSG00000047517	30.4268	-3.15471	1.03258	0.000223369	0.00654075	Dmbt1	DOWN
ENSMUSG00000060311	33.9175	-3.16251	0.6237	1.64776e-08	4.4177e-06	Mucl1	DOWN
ENSMUSG00000020061	75.7097	-3.28614	0.709729	1.36143e-07	2.46539e-05	Mybpc1	DOWN
ENSMUSG00000035606	14.6954	-3.30353	0.830308	3.00607e-06	0.000283367	Ky	DOWN
ENSMUSG00000030672	155.366	-3.40184	0.482476	6.97104e-14	9.6779e-11	Mylpf	DOWN
ENSMUSG00000051747	214.189	-3.44937	0.710349	4.43291e-08	1.01681e-05	Ttn	DOWN
ENSMUSG00000033044	8.70741	-3.45298	1.02084	3.48007e-05	0.00176085	Dhrs7c	DOWN
ENSMUSG00000068327	19.4018	-3.47126	0.679388	1.47062e-08	4.10264e-06	Tlx2	DOWN
ENSMUSG00000030996	9.26795	-3.50773	0.85998	2.55613e-06	0.000259741	Art1	DOWN
ENSMUSG00000061718	115.411	-3.54411	0.867046	1.3657e-06	0.000155765	Ppp1r1b	DOWN
ENSMUSG00000056328	436.195	-3.64846	0.810504	2.33203e-07	3.79075e-05	Myh1	DOWN
ENSMUSG00000022595	10.7426	-3.77915	1.00886	7.20376e-06	0.000552842	Lypd2	DOWN
ENSMUSG00000056071	18.7523	-3.81976	1.04815	9.70087e-06	0.000692958	S100a9	DOWN
ENSMUSG00000032053	69.0844	-4.08788	0.68311	9.85717e-11	5.21773e-08	Pou2af1	DOWN
ENSMUSG00000030730	256.288	-4.19407	0.440751	8.1345e-23	4.19821e-19	Atp2a1	DOWN
ENSMUSG00000076617	4551.38	-4.22312	0.834871	1.54342e-08	4.24831e-06	Ighm	DOWN
ENSMUSG00000024471	23.1162	-4.43737	0.907921	3.52456e-08	8.46058e-06	Myot	DOWN
ENSMUSG00000060188	30.9766	-4.45345	0.637199	1.32755e-13	1.61211e-10	Cxcl17	DOWN
ENSMUSG00000061816	135.855	-4.61153	0.856726	2.44912e-09	9.02849e-07	Myl1	DOWN
ENSMUSG00000030785	43.8452	-4.92179	0.767577	4.34856e-12	4.08053e-09	Cox6a2	DOWN
ENSMUSG00000042045	22.4904	-5.06641	0.868449	3.60493e-10	1.65378e-07	Sln	DOWN
ENSMUSG00000094420	24.6281	-5.37964	0.921794	4.37567e-10	1.92194e-07	Igkv10-96	DOWN
ENSMUSG00000024411	226.679	-5.49121	1.18722	1.14666e-07	2.15196e-05	Aqp4	DOWN
ENSMUSG00000076672	8.35757	-5.9447	1.61308	6.27528e-06	0.00050212	Ighv3-6	DOWN
ENSMUSG00000041476	13.4176	-6.01385	1.24589	2.28897e-07	3.77913e-05	Smpx	DOWN
ENSMUSG00000044951	23.6372	-6.1017	0.954067	2.28513e-11	1.52175e-08	Mylk4	DOWN
ENSMUSG00000094694	9.2694	-8.42678	2.93752	1.11408e-07	2.11001e-05	Ighv1-9	DOWN
