# Supplementary material for: MyD88 Signaling Accompanied by Microbiota Changes Supports Urinary Bladder Carcinogenesis
Source: Int J Mol Sci. 2024 Jun 29;25(13):7176. doi: 10.3390/ijms25137176 (PMC11241070; doi:10.3390/ijms25137176)
Supplement: Supplementary file 1 [file ijms-25-07176-s001.zip › Supplementary Table S3..xlsx]

## Sheet: Sheet1
Table S3: Differentially expressed genes between Myd88KO tumor and non-treated samples
gene	baseMean	log2FoldChange	lfcSE	pvalue	padj	gene_name	status
ENSMUSG00000000031	129.585	2.14123	0.531362	2.23587e-06	8.03016e-05	H19	UP
ENSMUSG00000000184	12566.7	1.57549	0.196129	6.65231e-17	1.95276e-14	Ccnd2	UP
ENSMUSG00000000204	117.185	1.05747	0.613954	0.00314362	0.0304053	Slfn4	UP
ENSMUSG00000000278	3127.58	1.02895	0.139001	1.08831e-14	2.15857e-12	Scpep1	UP
ENSMUSG00000000320	944.889	-1.31006	0.232117	9.95101e-10	8.62525e-08	Alox12	DOWN
ENSMUSG00000000386	314.105	2.53386	0.277084	2.48338e-21	1.21498e-18	Mx1	UP
ENSMUSG00000000628	1319.39	1.10996	0.232294	1.27005e-07	6.67338e-06	Hk2	UP
ENSMUSG00000000731	49.788	-2.02398	0.592797	2.67475e-05	0.000661656	Aire	DOWN
ENSMUSG00000001228	274.232	1.24664	0.323411	6.67041e-06	0.00020482	Uhrf1	UP
ENSMUSG00000001403	129.954	2.6325	0.525689	2.42807e-08	1.5361e-06	Ube2c	UP
ENSMUSG00000001444	51.3267	-1.44774	0.719441	0.00145541	0.0170529	Tbx21	DOWN
ENSMUSG00000001497	30.3	4.68502	0.951609	1.56236e-07	7.94386e-06	Pax9	UP
ENSMUSG00000001542	959.569	1.16954	0.180184	5.94693e-12	7.88721e-10	Ell2	UP
ENSMUSG00000001763	185.528	1.33771	0.267617	3.79221e-08	2.30633e-06	Tspan33	UP
ENSMUSG00000002055	70.6496	2.19451	0.42779	1.32399e-08	9.02445e-07	Spag5	UP
ENSMUSG00000002266	259.708	-1.69599	0.654728	0.000326118	0.0052141	Zim1	DOWN
ENSMUSG00000002325	1601.81	1.15902	0.164214	1.21584e-13	2.14143e-11	Irf9	UP
ENSMUSG00000002475	163.972	1.34905	0.264207	2.09705e-08	1.35392e-06	Abhd3	UP
ENSMUSG00000003227	58.2824	-2.30596	0.331563	2.38706e-13	3.95675e-11	Edar	DOWN
ENSMUSG00000003469	259.784	2.44086	0.467636	8.58932e-09	6.10008e-07	Phyhip	UP
ENSMUSG00000004038	39.7839	-1.46723	0.390481	9.00077e-06	0.000265276	Gstm3	DOWN
ENSMUSG00000004231	133.578	4.13878	1.77516	0.000362067	0.00564938	Pax2	UP
ENSMUSG00000004296	15.7532	4.63391	1.05234	4.1695e-06	0.000138039	Il12b	UP
ENSMUSG00000004885	94.1207	1.74905	0.735318	0.000581291	0.00827259	Crabp2	UP
ENSMUSG00000004939	103.486	-1.12112	0.301239	1.22492e-05	0.000341364	Nmrk2	DOWN
ENSMUSG00000004988	929.903	1.71445	0.249991	3.81867e-13	6.18175e-11	Fxyd4	UP
ENSMUSG00000005355	23.5201	2.0009	0.817837	0.000487985	0.00717188	Casp14	UP
ENSMUSG00000005413	1226.28	1.30194	0.238825	3.20288e-09	2.48267e-07	Hmox1	UP
ENSMUSG00000005470	69.2964	1.18846	0.36539	6.22348e-05	0.00135124	Asf1b	UP
ENSMUSG00000005483	3090.73	1.11849	0.236647	1.62255e-07	8.19312e-06	Dnajb1	UP
ENSMUSG00000005667	173.698	1.43952	0.266003	3.48579e-09	2.65547e-07	Mthfd2	UP
ENSMUSG00000005917	10.2094	3.79285	1.252	0.000149272	0.00275241	Otx1	UP
ENSMUSG00000005947	117.829	1.19912	0.397131	0.000131954	0.00250655	Itgae	UP
ENSMUSG00000006143	566.765	1.47312	0.313636	1.45113e-07	7.44711e-06	Upk3bl	UP
ENSMUSG00000006398	180.732	1.73236	0.374312	1.9268e-07	9.49004e-06	Cdc20	UP
ENSMUSG00000006403	106.022	1.78453	0.406794	5.62794e-07	2.45356e-05	Adamts4	UP
ENSMUSG00000006731	1044.2	1.56429	0.149926	1.05747e-26	8.62265e-24	B4galnt1	UP
ENSMUSG00000007480	112.289	-2.79571	0.389864	3.17506e-14	5.92392e-12	Mc5r	DOWN
ENSMUSG00000007594	17.5447	1.37309	0.900347	0.00353453	0.0331628	Hapln4	UP
ENSMUSG00000007682	416.519	1.25283	0.427884	0.000162781	0.00296426	Dio2	UP
ENSMUSG00000007877	506.883	-1.40968	0.948322	0.00308816	0.0299642	Tcap	DOWN
ENSMUSG00000007888	83.2085	1.74629	0.574416	9.05694e-05	0.00182766	Crlf1	UP
ENSMUSG00000008129	35.0431	-1.13241	0.42941	0.000426724	0.00641957	Brme1	DOWN
ENSMUSG00000008813	5.21384	-2.10433	1.1722	0.00219986	0.0232177	Tppp2	DOWN
ENSMUSG00000009185	435.278	1.31761	0.447332	0.000149124	0.00275198	Ccl8	UP
ENSMUSG00000009248	106.205	-1.15709	0.244277	1.35761e-07	7.01622e-06	Ascl2	DOWN
ENSMUSG00000009900	86.5437	1.77345	0.433385	2.30989e-06	8.22889e-05	Wnt3a	UP
ENSMUSG00000010066	22.9561	-1.10602	0.598796	0.00262419	0.0265041	Cacna2d2	DOWN
ENSMUSG00000010122	1052.29	-2.76911	0.544699	1.48183e-08	9.94636e-07	Slc47a1	DOWN
ENSMUSG00000010651	9792.57	-1.48707	0.185482	5.24469e-17	1.56037e-14	Acaa1b	DOWN
ENSMUSG00000010796	308.86	1.1403	0.298777	8.38003e-06	0.000250332	Asz1	UP
ENSMUSG00000011305	108.119	-1.3152	0.405467	5.85988e-05	0.00128882	Plin5	DOWN
ENSMUSG00000011632	34.0783	2.67504	0.691587	6.51971e-06	0.00020077	Pinlyp	UP
ENSMUSG00000012443	130.372	2.42233	0.299615	3.40312e-17	1.05525e-14	Kif11	UP
ENSMUSG00000012519	635.932	1.27163	0.155865	2.48573e-17	8.05107e-15	Mlkl	UP
ENSMUSG00000013415	14.4231	-1.61096	0.896994	0.00199642	0.0216625	Igf2bp1	DOWN
ENSMUSG00000013523	365.118	-1.20477	0.290255	1.96764e-06	7.20792e-05	Bcas1	DOWN
ENSMUSG00000014773	811.725	1.16386	0.276235	1.55543e-06	5.93489e-05	Dll1	UP
ENSMUSG00000014782	29.8385	-1.13501	0.482726	0.000875896	0.0115195	Plekhg4	DOWN
ENSMUSG00000015093	130.213	1.40431	0.341368	2.1147e-06	7.67062e-05	Clic3	UP
ENSMUSG00000015396	193.875	1.65484	0.419192	3.61791e-06	0.000121488	Cd83	UP
ENSMUSG00000015627	998.766	-1.21208	0.361484	4.24999e-05	0.000981823	Gata5	DOWN
ENSMUSG00000015787	175.755	4.45076	1.29004	1.653e-05	0.00044327	Abo	UP
ENSMUSG00000015880	47.3625	2.23408	0.372006	1.20935e-10	1.27392e-08	Ncapg	UP
ENSMUSG00000015947	130.214	1.21306	0.365558	4.88368e-05	0.00110844	Fcgr1	UP
ENSMUSG00000015970	224.953	2.23679	0.48816	2.21053e-07	1.06726e-05	Chdh	UP
ENSMUSG00000016028	634.822	3.0838	0.269873	1.88843e-31	2.96969e-28	Celsr1	UP
ENSMUSG00000016283	60.1705	1.644	0.497348	4.61057e-05	0.00105626	H2-M2	UP
ENSMUSG00000016458	33.8343	1.82002	0.439627	1.77613e-06	6.67293e-05	Wt1	UP
ENSMUSG00000016942	69.443	-1.57917	0.504786	7.74012e-05	0.00160761	Tmprss6	DOWN
ENSMUSG00000017146	141.949	1.18297	0.246169	1.0183e-07	5.46804e-06	Brca1	UP
ENSMUSG00000017204	116.196	1.08098	0.49276	0.00130186	0.0156451	Gsdma	UP
ENSMUSG00000017716	109.582	1.63174	0.45277	1.56428e-05	0.000423086	Birc5	UP
ENSMUSG00000017737	466.147	1.02814	0.337722	0.000139722	0.00262916	Mmp9	UP
ENSMUSG00000017830	245.676	1.00749	0.230981	9.59055e-07	3.92464e-05	Dhx58	UP
ENSMUSG00000018012	545.274	1.40418	0.274317	1.768e-08	1.15846e-06	Rac3	UP
ENSMUSG00000018211	997.147	-1.21209	0.176866	4.9927e-13	7.90787e-11	Wfdc15b	DOWN
ENSMUSG00000018623	1357.82	9.50346	1.19542	4.48562e-16	1.13512e-13	Mmp7	UP
ENSMUSG00000018920	922.857	1.35991	0.177051	1.14497e-15	2.6258e-13	Cxcl16	UP
ENSMUSG00000019359	93.4638	4.6554	0.493396	3.84513e-22	2.01558e-19	Gdpd2	UP
ENSMUSG00000019762	11.2608	1.905	1.19538	0.00302564	0.0294745	Iyd	UP
ENSMUSG00000019942	141.935	1.04208	0.448535	0.00101578	0.0129978	Cdk1	UP
ENSMUSG00000019960	1579.59	1.23421	0.240756	2.08351e-08	1.34913e-06	Dusp6	UP
ENSMUSG00000019970	5185.7	1.73276	0.216811	7.62901e-17	2.21e-14	Sgk1	UP
ENSMUSG00000019992	27.5746	1.56448	0.402678	6.24595e-06	0.00019395	Mtfr2	UP
ENSMUSG00000020021	668.114	1.07445	0.233399	2.87225e-07	1.3483e-05	Fgd6	UP
ENSMUSG00000020131	250.965	-1.21575	0.208185	3.35757e-10	3.22796e-08	Pcsk4	DOWN
ENSMUSG00000020159	774.827	6.89843	0.91145	4.71425e-15	9.94655e-13	Gabrp	UP
ENSMUSG00000020185	35.1065	1.26062	0.488203	0.000455396	0.0067789	E2f7	UP
ENSMUSG00000020205	1758.8	1.12971	0.223682	3.11318e-08	1.9307e-06	Phlda1	UP
ENSMUSG00000020330	71.9766	1.97573	0.518425	5.57942e-06	0.000177253	Hmmr	UP
ENSMUSG00000020399	86.2167	1.42225	0.311765	3.08101e-07	1.43711e-05	Havcr2	UP
ENSMUSG00000020427	4118.53	1.32719	0.282319	1.60108e-07	8.1033e-06	Igfbp3	UP
ENSMUSG00000020486	1062.27	-1.34964	0.177727	1.95326e-15	4.30029e-13	Septin4	DOWN
ENSMUSG00000020493	69.8035	1.15004	0.408034	0.00024639	0.00413139	Prr11	UP
ENSMUSG00000020599	191.147	-1.23835	0.327754	8.5788e-06	0.000254543	Rgs9	DOWN
ENSMUSG00000020649	339.054	1.6614	0.204603	2.55259e-17	8.1446e-15	Rrm2	UP
ENSMUSG00000020734	242.449	-1.62373	0.471193	2.43999e-05	0.00061393	Grin2c	DOWN
ENSMUSG00000020808	62.5505	1.20633	0.497986	0.000698727	0.00961448	Pimreg	UP
ENSMUSG00000020839	59.3024	2.33693	0.778091	8.95679e-05	0.00181077	Tmigd1	UP
ENSMUSG00000020875	567.007	1.84466	1.17116	0.00226695	0.023696	Hoxb9	UP
ENSMUSG00000020897	81.4769	1.79382	0.374136	1.00085e-07	5.40069e-06	Aurkb	UP
ENSMUSG00000020914	470.383	1.91609	0.303086	1.38698e-11	1.71549e-09	Top2a	UP
ENSMUSG00000021091	7834.98	1.82195	0.242315	2.87157e-15	6.1981e-13	Serpina3n	UP
ENSMUSG00000021130	3310.04	-1.01128	0.169226	1.54863e-10	1.57118e-08	Galnt16	DOWN
ENSMUSG00000021211	83.5059	2.97297	0.579954	1.20771e-08	8.28319e-07	Akr1c12	UP
ENSMUSG00000021213	208.969	1.69604	0.324213	9.06496e-09	6.39661e-07	Akr1c13	UP
ENSMUSG00000021268	7392.56	-1.74785	0.197419	4.59635e-20	1.90931e-17	Meg3	DOWN
ENSMUSG00000021359	345.23	1.77897	0.291166	5.10451e-11	5.62571e-09	Tfap2a	UP
ENSMUSG00000021403	76.616	1.12295	0.76744	0.00411263	0.0370322	Serpinb9b	UP
ENSMUSG00000021485	32.6577	1.31979	0.613965	0.00125583	0.0152389	Mxd3	UP
ENSMUSG00000021553	95.7312	2.01656	0.48508	1.40024e-06	5.38947e-05	Slc28a3	UP
ENSMUSG00000021594	6509.43	-1.05395	0.227022	2.37516e-07	1.13925e-05	Srd5a1	DOWN
ENSMUSG00000021612	42.5653	-1.02359	0.516463	0.00209052	0.0223965	Slc6a18	DOWN
ENSMUSG00000021678	1141.16	1.59244	0.209308	1.74379e-15	3.95787e-13	F2rl1	UP
ENSMUSG00000021701	1310.89	1.22113	0.272453	4.97242e-07	2.20267e-05	Plk2	UP
ENSMUSG00000021944	120.579	-1.18953	0.447676	0.000376594	0.00581832	Gata4	DOWN
ENSMUSG00000022014	290.587	1.36689	0.259307	8.27159e-09	5.89344e-07	Epsti1	UP
ENSMUSG00000022026	131.963	7.12248	1.06406	2.34401e-11	2.75966e-09	Olfm4	UP
ENSMUSG00000022033	55.6788	2.88851	0.63501	2.91476e-07	1.36535e-05	Pbk	UP
ENSMUSG00000022034	50.7175	2.57183	0.669544	5.33096e-06	0.000170839	Esco2	UP
ENSMUSG00000022037	32791.5	2.31859	0.255437	5.96132e-21	2.73426e-18	Clu	UP
ENSMUSG00000022099	812.129	-1.13556	0.19988	9.21577e-10	8.05136e-08	Dmtn	DOWN
ENSMUSG00000022123	146.971	1.52976	0.423693	1.48058e-05	0.000403921	Scel	UP
ENSMUSG00000022218	207.63	2.19754	0.764727	0.000140379	0.00263702	Tgm1	UP
ENSMUSG00000022221	412.314	2.00819	0.314813	8.85835e-12	1.12084e-09	Ripk3	UP
ENSMUSG00000022225	58.5713	1.48056	0.587792	0.000438989	0.00657916	Cma1	UP
ENSMUSG00000022240	1131.37	-1.34593	0.25971	1.31226e-08	8.97228e-07	Ctnnd2	DOWN
ENSMUSG00000022249	124.154	-3.05151	0.31722	2.2874e-23	1.43884e-20	Ttc23l	DOWN
ENSMUSG00000022322	36.5478	2.1372	0.505631	1.21377e-06	4.80297e-05	Shcbp1	UP
ENSMUSG00000022342	132.174	-1.88802	0.402145	1.33641e-07	6.92292e-06	Kcnv1	DOWN
ENSMUSG00000022346	1348.35	1.01111	0.268634	1.15282e-05	0.000326227	Myc	UP
ENSMUSG00000022431	34.6017	-1.72368	0.475649	1.2825e-05	0.000356464	Ribc2	DOWN
ENSMUSG00000022546	1940.52	-1.13923	0.193673	2.76088e-10	2.68954e-08	Gpt	DOWN
ENSMUSG00000022587	18196.4	1.15187	0.133003	3.78943e-19	1.51687e-16	Ly6e	UP
ENSMUSG00000022602	204.973	2.04278	0.529493	4.90984e-06	0.00015873	Arc	UP
ENSMUSG00000022603	28.0936	3.29299	0.843562	6.51439e-06	0.00020077	Mroh4	UP
ENSMUSG00000022754	483.672	1.03175	0.340218	0.000148134	0.002736	Tmem45a	UP
ENSMUSG00000022860	312.386	1.38123	0.422194	5.2443e-05	0.00117455	Chodl	UP
ENSMUSG00000022876	67.4374	1.12586	0.568883	0.00196665	0.0214451	Samsn1	UP
ENSMUSG00000022885	924.398	1.45497	0.38955	9.3107e-06	0.000273677	St6gal1	UP
ENSMUSG00000022935	10.798	-5.63977	1.41486	3.16997e-06	0.000108171	Grik1	DOWN
ENSMUSG00000022938	473.322	4.87078	0.326651	7.6358e-52	4.20275e-48	Fam3b	UP
ENSMUSG00000022949	99.6594	3.80975	0.467725	3.80339e-17	1.16299e-14	Clic6	UP
ENSMUSG00000022986	23.3303	5.57415	1.45182	6.59284e-06	0.000202721	Krt75	UP
ENSMUSG00000022996	143.283	-1.04636	0.507491	0.0016866	0.0191403	Wnt10b	DOWN
ENSMUSG00000023015	175.695	1.26897	0.346411	1.35569e-05	0.000374021	Racgap1	UP
ENSMUSG00000023031	1749.63	-1.15617	0.151293	1.05742e-15	2.45055e-13	Cela1	DOWN
ENSMUSG00000023034	2034.71	1.68336	0.26007	5.99384e-12	7.90181e-10	Nr4a1	UP
ENSMUSG00000023057	67.9965	1.50681	0.669265	0.000839924	0.0111329	Fabp2	UP
ENSMUSG00000023243	548.77	1.04892	0.20523	2.35629e-08	1.49814e-06	Kcnk5	UP
ENSMUSG00000023274	112.979	1.00977	0.588773	0.00334726	0.0319294	Cd4	UP
ENSMUSG00000023341	111.553	1.53842	0.299975	1.66807e-08	1.09953e-06	Mx2	UP
ENSMUSG00000023349	165.226	1.55185	0.314921	4.66142e-08	2.78055e-06	Clec4n	UP
ENSMUSG00000023903	41.3222	1.96922	0.511742	6.04082e-06	0.000189721	Mmp25	UP
ENSMUSG00000024034	29.4596	1.49706	0.940731	0.00271792	0.0272237	Tmprss3	UP
ENSMUSG00000024044	824.731	-1.16091	0.364066	7.78259e-05	0.00161339	Epb41l3	DOWN
ENSMUSG00000024056	47.8963	1.9059	0.49313	5.47024e-06	0.000174328	Ndc80	UP
ENSMUSG00000024059	1733.73	1.26704	0.193062	3.64292e-12	5.07611e-10	Clip4	UP
ENSMUSG00000024064	92.7968	1.62211	0.38152	1.03936e-06	4.21409e-05	Galnt14	UP
ENSMUSG00000024087	6292.7	1.38722	0.325714	1.11102e-06	4.45368e-05	Cyp1b1	UP
ENSMUSG00000024109	45.1721	2.01405	0.700218	0.000152569	0.00280614	Nrxn1	UP
ENSMUSG00000024164	7610.02	1.46771	0.218829	1.0482e-12	1.58063e-10	C3	UP
ENSMUSG00000024330	411.863	1.2375	0.240457	1.71823e-08	1.12921e-06	Col11a2	UP
ENSMUSG00000024440	59.7837	1.16233	0.396731	0.000181198	0.00321974	Pcdh12	UP
ENSMUSG00000024486	615.669	2.16544	0.311422	1.85334e-13	3.16303e-11	Hbegf	UP
ENSMUSG00000024521	1543.08	3.35675	0.297913	1.01573e-30	1.39764e-27	Pmaip1	UP
ENSMUSG00000024565	133.472	2.11551	0.462259	2.00766e-07	9.86622e-06	Sall3	UP
ENSMUSG00000024597	3090.13	1.58588	0.265128	1.22455e-10	1.28379e-08	Slc12a2	UP
ENSMUSG00000024640	887.387	1.16638	0.274257	1.32617e-06	5.16829e-05	Psat1	UP
ENSMUSG00000024691	588.763	1.8572	0.216283	4.73099e-19	1.85996e-16	Fam111a	UP
ENSMUSG00000024727	51.8719	1.71506	0.495329	2.81268e-05	0.000691889	Trpm6	UP
ENSMUSG00000024737	89.2433	1.16992	0.344366	4.19364e-05	0.000971865	Slc15a3	UP
ENSMUSG00000024791	52.445	1.22326	0.520275	0.000812296	0.0108254	Cdca5	UP
ENSMUSG00000024810	4851.46	2.48406	0.244913	1.22729e-25	9.00664e-23	Il33	UP
ENSMUSG00000024989	65.4352	2.48356	0.325705	1.77845e-15	3.99534e-13	Cep55	UP
ENSMUSG00000024990	358.452	-1.93273	0.38418	2.36125e-08	1.49814e-06	Rbp4	DOWN
ENSMUSG00000025064	8723.34	1.79544	0.245063	1.33852e-14	2.63114e-12	Col17a1	UP
ENSMUSG00000025068	44343	1.065	0.19963	7.05473e-09	5.07572e-07	Gsto1	UP
ENSMUSG00000025105	58.6763	3.72865	0.654328	6.42818e-10	5.84805e-08	Bnc1	UP
ENSMUSG00000025127	39.4219	-2.96677	0.530686	1.4271e-09	1.19012e-07	Gcgr	DOWN
ENSMUSG00000025150	28916.2	1.29834	0.158896	2.17616e-17	7.37084e-15	Cbr2	UP
ENSMUSG00000025207	3336.29	-2.35015	0.223148	3.19122e-27	2.81032e-24	Sema4g	DOWN
ENSMUSG00000025279	120.505	1.69121	0.542147	7.45478e-05	0.00156012	Dnase1l3	UP
ENSMUSG00000025321	186.595	1.26165	0.219739	6.93126e-10	6.25404e-08	Itgb8	UP
ENSMUSG00000025328	355.539	2.33509	0.647013	1.19231e-05	0.000335076	Padi3	UP
ENSMUSG00000025329	878.195	2.34943	0.551728	8.81453e-07	3.64091e-05	Padi1	UP
ENSMUSG00000025429	404.063	1.5664	0.228593	4.13437e-13	6.64396e-11	Pstpip2	UP
ENSMUSG00000025431	28.2244	7.8571	2.66788	1.13201e-07	6.03446e-06	Crisp1	UP
ENSMUSG00000025432	145.856	1.20117	0.271414	5.99678e-07	2.60405e-05	Avil	UP
ENSMUSG00000025467	38.225	-1.03502	0.4594	0.00119625	0.0147132	Prap1	DOWN
ENSMUSG00000025473	933.973	2.45489	0.221042	5.7614e-30	6.67594e-27	Adam8	UP
ENSMUSG00000025498	1142.77	1.58084	0.311651	2.15651e-08	1.38419e-06	Irf7	UP
ENSMUSG00000025650	2878.14	3.13465	0.149818	2.20476e-98	4.854e-94	Col7a1	UP
ENSMUSG00000025909	41.9068	3.91638	0.554572	1.27877e-13	2.2344e-11	Sntg1	UP
ENSMUSG00000025930	32.5719	-1.17044	0.558868	0.00144158	0.0169268	Msc	DOWN
ENSMUSG00000026011	37.977	8.29793	2.5826	9.93503e-09	6.9438e-07	Ctla4	UP
ENSMUSG00000026023	49.0189	-1.03995	0.457546	0.00110663	0.0138665	Cdk15	DOWN
ENSMUSG00000026068	196.655	1.09947	0.241589	3.68652e-07	1.68737e-05	Il18rap	UP
ENSMUSG00000026073	881.138	2.06706	0.782217	0.000266351	0.00441898	Il1r2	UP
ENSMUSG00000026166	6.71337	6.439	2.50093	5.04358e-06	0.000162576	Ccl20	UP
ENSMUSG00000026167	390.756	2.56532	0.302821	1.33445e-18	4.89655e-16	Wnt10a	UP
ENSMUSG00000026198	38.1431	-1.20301	0.376334	7.33178e-05	0.00154314	Abcb6	DOWN
ENSMUSG00000026204	134.333	1.34324	0.472348	0.000202725	0.00353249	Ptprn	UP
ENSMUSG00000026205	83.05	1.0062	0.366294	0.000345508	0.00544503	Slc23a3	UP
ENSMUSG00000026285	34.6178	3.36416	0.763508	5.86092e-07	2.55008e-05	Pdcd1	UP
ENSMUSG00000026322	521.646	-1.0285	0.324358	9.19866e-05	0.00185456	Htr4	DOWN
ENSMUSG00000026358	140.519	2.42783	0.435964	1.17386e-09	1.00952e-07	Rgs1	UP
ENSMUSG00000026380	2051.39	-1.01352	0.241503	1.90273e-06	7.05226e-05	Tfcp2l1	DOWN
ENSMUSG00000026398	34.9078	-1.56371	0.514023	0.000101998	0.0020176	Nr5a2	DOWN
ENSMUSG00000026413	3474.01	2.17695	0.246568	3.48945e-20	1.47738e-17	Pkp1	UP
ENSMUSG00000026417	3257.66	2.85897	0.262417	7.33419e-29	7.33952e-26	Pigr	UP
ENSMUSG00000026429	71.6783	1.33117	0.383453	2.56155e-05	0.0006394	Ube2t	UP
ENSMUSG00000026450	84.5977	3.86354	1.09437	1.5474e-05	0.000419694	Chit1	UP
ENSMUSG00000026475	75.6224	1.06332	0.500211	0.00149947	0.0174391	Rgs16	UP
ENSMUSG00000026489	1762.99	-1.00729	0.119694	3.0882e-18	1.08464e-15	Coq8a	DOWN
ENSMUSG00000026535	77.5978	5.14408	0.780522	2.058e-12	3.00059e-10	Ifi202b	UP
ENSMUSG00000026536	132.059	1.36618	0.231585	2.33688e-10	2.30712e-08	Ifi211	UP
ENSMUSG00000026576	4289.97	1.30477	0.219907	1.91638e-10	1.92653e-08	Atp1b1	UP
ENSMUSG00000026605	142.462	2.41836	0.377035	8.48815e-12	1.0802e-09	Cenpf	UP
ENSMUSG00000026610	31.2302	-1.17751	0.542697	0.0012563	0.0152389	Esrrg	DOWN
ENSMUSG00000026622	81.0341	2.1972	0.371028	1.45248e-10	1.48734e-08	Nek2	UP
ENSMUSG00000026650	10.2526	2.97467	0.926446	7.3702e-05	0.00154831	Meig1	UP
ENSMUSG00000026683	49.5992	2.32159	0.607721	6.22767e-06	0.000193656	Nuf2	UP
ENSMUSG00000026700	10.3854	6.63835	2.49104	2.63097e-06	9.20881e-05	Tnfsf4	UP
ENSMUSG00000026832	179.164	1.47272	0.377886	4.85168e-06	0.000157544	Cytip	UP
ENSMUSG00000026980	197.862	1.00296	0.222227	5.00685e-07	2.21347e-05	Ly75	UP
ENSMUSG00000026981	859.431	1.82603	0.229077	9.38659e-17	2.68383e-14	Il1rn	UP
ENSMUSG00000026989	158.834	1.50921	0.385167	4.46515e-06	0.000146723	Dapl1	UP
ENSMUSG00000026994	1297.73	1.56081	0.215757	2.72689e-14	5.13121e-12	Galnt3	UP
ENSMUSG00000027068	15.9885	2.06173	0.804831	0.000403633	0.00612432	Dhrs9	UP
ENSMUSG00000027238	115.069	1.31584	0.28699	2.61602e-07	1.24394e-05	Frmd5	UP
ENSMUSG00000027249	15.8663	-1.44829	0.846474	0.00242242	0.0249798	F2	DOWN
ENSMUSG00000027296	25.6898	-1.42506	0.463155	0.000106155	0.00208298	Itpka	DOWN
ENSMUSG00000027313	56.9955	1.01289	0.391311	0.000547263	0.00789034	Chac1	UP
ENSMUSG00000027323	103.457	1.1684	0.451843	0.000462693	0.00686895	Rad51	UP
ENSMUSG00000027326	47.1056	1.65494	0.505262	4.72169e-05	0.00107414	Knl1	UP
ENSMUSG00000027331	253.436	1.3349	0.263253	2.33021e-08	1.49134e-06	Knstrn	UP
ENSMUSG00000027333	1215.39	1.24952	0.191613	4.85284e-12	6.51465e-10	Smox	UP
ENSMUSG00000027347	104.748	1.69732	0.45605	8.68506e-06	0.000256658	Rasgrp1	UP
ENSMUSG00000027377	879.8	2.4829	0.517317	6.9548e-08	3.92607e-06	Mall	UP
ENSMUSG00000027379	47.3534	3.4789	0.519986	2.10608e-12	3.05049e-10	Bub1	UP
ENSMUSG00000027469	213.092	1.46112	0.326618	4.22306e-07	1.90522e-05	Tpx2	UP
ENSMUSG00000027514	286.523	1.88776	0.389551	6.3966e-08	3.64838e-06	Zbp1	UP
ENSMUSG00000027555	1562.97	1.0975	0.202445	4.29948e-09	3.19788e-07	Car13	UP
ENSMUSG00000027562	1373.45	1.41142	0.256707	2.31736e-09	1.88959e-07	Car2	UP
ENSMUSG00000027670	13.4486	2.75715	1.14191	0.00100595	0.0128912	Ocstamp	UP
ENSMUSG00000027699	110.715	1.50925	0.244324	3.92555e-11	4.54468e-09	Ect2	UP
ENSMUSG00000027715	157.162	1.6909	0.369542	2.52051e-07	1.20372e-05	Ccna2	UP
ENSMUSG00000027737	1350.02	2.43604	0.33174	9.81829e-15	1.96509e-12	Slc7a11	UP
ENSMUSG00000027843	99.797	1.16813	0.467712	0.000540506	0.00780825	Ptpn22	UP
ENSMUSG00000027875	4043.12	-1.17871	0.258922	3.41121e-07	1.57776e-05	Hmgcs2	DOWN
ENSMUSG00000027890	4359.53	-1.12997	0.155664	2.71646e-14	5.13121e-12	Gstm4	DOWN
ENSMUSG00000027902	33.3893	1.29378	0.501465	0.00048294	0.00711674	Chil6	UP
ENSMUSG00000027993	1404.21	1.4222	0.136379	1.25193e-26	9.50427e-24	Trim2	UP
ENSMUSG00000028037	360.34	1.52823	0.41276	1.04041e-05	0.000300204	Ifi44	UP
ENSMUSG00000028068	103.691	1.64096	0.293993	1.35083e-09	1.13511e-07	Iqgap3	UP
ENSMUSG00000028071	48.2057	1.2076	0.872631	0.00434405	0.0386106	Sh2d2a	UP
ENSMUSG00000028150	1101.04	-1.14822	0.136413	2.74429e-18	9.90464e-16	Rorc	DOWN
ENSMUSG00000028175	19.8356	3.05319	0.782648	6.13057e-06	0.000191176	Depdc1a	UP
ENSMUSG00000028238	72.5891	1.85104	0.720011	0.000379165	0.00584164	Atp6v0d2	UP
ENSMUSG00000028351	107.915	1.67232	0.300381	1.42413e-09	1.19012e-07	Brinp1	UP
ENSMUSG00000028410	7811.58	1.10371	0.201662	3.17855e-09	2.47275e-07	Dnaja1	UP
ENSMUSG00000028602	39.6189	2.15833	0.538499	2.89899e-06	0.000100038	Tnfrsf8	UP
ENSMUSG00000028613	176.065	1.21888	0.221639	2.56882e-09	2.0491e-07	Lrp8	UP
ENSMUSG00000028655	311.32	1.12706	0.285299	4.90623e-06	0.00015873	Mfsd2a	UP
ENSMUSG00000028678	57.0145	2.03505	0.562481	1.34094e-05	0.000370415	Kif2c	UP
ENSMUSG00000028699	520.919	2.73509	0.680455	2.27379e-06	8.1134e-05	Tspan1	UP
ENSMUSG00000028718	42.6712	1.65883	0.553886	0.000120557	0.00232619	Stil	UP
ENSMUSG00000028766	3991.19	-1.71243	0.143432	4.34159e-34	9.55844e-31	Alpl	DOWN
ENSMUSG00000028794	40.361	1.04978	0.554174	0.00242655	0.0250047	A3galt2	UP
ENSMUSG00000028873	178.902	1.03096	0.358182	0.000242125	0.0040754	Cdca8	UP
ENSMUSG00000028909	6992.57	-1.30686	0.271864	8.93658e-08	4.90643e-06	Ptpru	DOWN
ENSMUSG00000028927	1372.52	1.09615	0.23809	2.79438e-07	1.3202e-05	Padi2	UP
ENSMUSG00000028965	48.9428	1.41253	0.660986	0.00120203	0.0147544	Tnfrsf9	UP
ENSMUSG00000028989	1667.85	-2.18428	0.478768	2.19193e-07	1.06529e-05	Angptl7	DOWN
ENSMUSG00000029026	133.812	2.98774	0.537288	1.01102e-09	8.72891e-08	Trp73	UP
ENSMUSG00000029086	175.242	-1.2993	0.297935	7.53893e-07	3.19802e-05	Prom1	DOWN
ENSMUSG00000029120	129.263	4.46599	0.517334	4.94376e-19	1.90951e-16	Ppp2r2c	UP
ENSMUSG00000029154	269.789	1.56521	0.302335	1.19288e-08	8.207e-07	Cwh43	UP
ENSMUSG00000029177	218.553	1.32586	0.315481	1.58997e-06	6.04573e-05	Cenpa	UP
ENSMUSG00000029188	37.0768	8.14314	2.58901	2.56322e-09	2.0491e-07	Slc34a2	UP
ENSMUSG00000029217	264.47	1.24335	0.196204	1.48134e-11	1.81184e-09	Tec	UP
ENSMUSG00000029223	11910.2	-1.03982	0.25635	3.54765e-06	0.00011961	Uchl1	DOWN
ENSMUSG00000029269	15.529	1.22474	0.856078	0.00456698	0.0400495	Sult1b1	UP
ENSMUSG00000029272	211.857	1.19385	0.419719	0.000217528	0.00372983	Sult1e1	UP
ENSMUSG00000029371	138.458	7.16361	1.00448	3.9814e-12	5.4784e-10	Cxcl5	UP
ENSMUSG00000029372	211.708	3.79888	1.37054	0.000133925	0.00253308	Ppbp	UP
ENSMUSG00000029375	343.334	2.52061	0.727335	1.93764e-05	0.000504245	Cxcl15	UP
ENSMUSG00000029377	525.668	2.66466	0.346738	6.89322e-16	1.6677e-13	Ereg	UP
ENSMUSG00000029378	370.803	2.83588	0.359323	1.39635e-16	3.79531e-14	Areg	UP
ENSMUSG00000029380	22.3689	2.78965	0.91428	0.000104756	0.00206658	Cxcl1	UP
ENSMUSG00000029414	59.834	2.47198	0.444085	1.19393e-09	1.01882e-07	Kntc1	UP
ENSMUSG00000029484	6412.32	1.07268	0.220665	9.34319e-08	5.10421e-06	Anxa3	UP
ENSMUSG00000029561	1094.96	1.53073	0.244467	2.11317e-11	2.51478e-09	Oasl2	UP
ENSMUSG00000029657	5243.98	1.39997	0.296071	1.29865e-07	6.76842e-06	Hsph1	UP
ENSMUSG00000029816	12308.6	1.16694	0.4882	0.000761644	0.0103	Gpnmb	UP
ENSMUSG00000030000	325.325	1.08797	0.306279	2.38948e-05	0.000603982	Add2	UP
ENSMUSG00000030017	1240.38	3.55294	0.300642	2.21658e-33	4.43638e-30	Reg3g	UP
ENSMUSG00000030043	212.734	1.2393	0.334305	1.16092e-05	0.000327676	Tacr1	UP
ENSMUSG00000030077	424.399	1.4941	0.262135	7.45796e-10	6.64755e-08	Chl1	UP
ENSMUSG00000030268	69.7606	-1.10789	0.443006	0.000624891	0.00877398	Bcat1	DOWN
ENSMUSG00000030346	45.6218	1.02544	0.381256	0.000411739	0.00623014	Rad51ap1	UP
ENSMUSG00000030483	48.8373	5.86386	1.15514	1.59381e-07	8.0851e-06	Cyp2b10	UP
ENSMUSG00000030484	25.5036	6.6109	1.55896	6.19572e-07	2.67986e-05	Lypd5	UP
ENSMUSG00000030494	436.846	1.05039	0.232331	4.37448e-07	1.9695e-05	Rhpn2	UP
ENSMUSG00000030559	178.325	1.72477	0.353437	5.77503e-08	3.33709e-06	Rab38	UP
ENSMUSG00000030562	170.454	1.31083	0.273736	9.98653e-08	5.40069e-06	Nox4	UP
ENSMUSG00000030666	125.084	2.54561	1.0725	0.000450978	0.00672222	Calcb	UP
ENSMUSG00000030677	126.037	1.85426	0.31832	3.3283e-10	3.21385e-08	Kif22	UP
ENSMUSG00000030708	193.873	2.24782	0.307903	1.98828e-14	3.8738e-12	Dnajb13	UP
ENSMUSG00000030717	3778.9	1.13501	0.341337	5.02243e-05	0.00113409	Nupr1	UP
ENSMUSG00000030745	91.2444	1.32641	0.564448	0.000741557	0.0100778	Il21r	UP
ENSMUSG00000030789	330.339	1.00869	0.373658	0.000391406	0.00598404	Itgax	UP
ENSMUSG00000030854	58.4154	2.96059	0.725767	1.71575e-06	6.4571e-05	Ptpn5	UP
ENSMUSG00000030866	401.308	1.15566	0.451446	0.000505646	0.00738216	Ern2	UP
ENSMUSG00000030867	317.909	1.30014	0.328873	4.49708e-06	0.000147333	Plk1	UP
ENSMUSG00000030921	702.109	1.01684	0.127195	1.07318e-16	2.9534e-14	Trim30a	UP
ENSMUSG00000031004	496.294	2.41511	0.357381	7.08208e-13	1.09034e-10	Mki67	UP
ENSMUSG00000031125	32.8642	1.14231	1.10964	0.00580403	0.0477812	3830403N18Rik	UP
ENSMUSG00000031179	51.8185	2.21121	0.594316	8.43633e-06	0.000251332	Magea9	UP
ENSMUSG00000031209	297.348	1.42722	0.24159	2.09215e-10	2.07481e-08	Heph	UP
ENSMUSG00000031239	2620.49	1.13298	0.187264	1.03765e-10	1.11438e-08	Itm2a	UP
ENSMUSG00000031262	32.0354	1.62298	0.57445	0.000189207	0.00333246	Cenpi	UP
ENSMUSG00000031372	146.066	1.04112	0.303255	3.91733e-05	0.000912633	Trex2	UP
ENSMUSG00000031430	8.37959	2.96237	1.43767	0.003049	0.0296496	Vsig1	UP
ENSMUSG00000031551	43.7799	2.87808	0.70179	1.91496e-06	7.06973e-05	Ido1	UP
ENSMUSG00000031595	115.881	-1.18604	0.27001	6.76557e-07	2.90919e-05	Pdgfrl	DOWN
ENSMUSG00000031635	36.3733	8.38883	2.60456	6.8657e-10	6.22038e-08	Anxa10	UP
ENSMUSG00000031734	64.5205	1.29644	0.352991	1.40653e-05	0.000387077	Irx3	UP
ENSMUSG00000031737	29.1948	1.23761	0.589845	0.00155831	0.017981	Irx5	UP
ENSMUSG00000031779	157.418	2.888	0.536026	3.21385e-09	2.48267e-07	Ccl22	UP
ENSMUSG00000031780	129.339	2.41984	1.23789	0.00103349	0.0131827	Ccl17	UP
ENSMUSG00000031803	1339.87	1.34535	0.193718	2.3903e-13	3.95675e-11	B3gnt3	UP
ENSMUSG00000031870	147.271	1.74075	0.539272	5.14062e-05	0.00115486	Pgr	UP
ENSMUSG00000031933	12.5356	5.04483	2.43857	0.000166567	0.0030307	Izumo1r	UP
ENSMUSG00000032033	342.191	2.26971	0.32681	1.83146e-13	3.15011e-11	Barx2	UP
ENSMUSG00000032076	2303.03	1.08556	0.192726	1.29892e-09	1.09567e-07	Cadm1	UP
ENSMUSG00000032218	100.692	1.74187	0.437529	2.87587e-06	9.95521e-05	Ccnb2	UP
ENSMUSG00000032226	888.629	1.68494	0.2077	2.89216e-17	9.09626e-15	Gcnt3	UP
ENSMUSG00000032254	873.323	1.26862	0.250158	2.4575e-08	1.55027e-06	Kif23	UP
ENSMUSG00000032257	20.5729	3.32909	0.874094	1.86502e-05	0.000490047	Ankk1	UP
ENSMUSG00000032318	42.7235	1.79092	0.675234	0.000305952	0.00494556	Isl2	UP
ENSMUSG00000032327	122.645	3.25046	0.480248	5.35739e-13	8.36513e-11	Stra6	UP
ENSMUSG00000032369	567.773	1.7092	0.217968	2.64004e-16	6.91943e-14	Plscr1	UP
ENSMUSG00000032373	1446.29	1.89709	0.269357	1.06861e-13	1.92841e-11	Car12	UP
ENSMUSG00000032394	190.71	-1.44034	0.304933	1.29625e-07	6.76842e-06	Igdcc3	DOWN
ENSMUSG00000032487	639.294	1.87889	0.747373	0.000389527	0.00596786	Ptgs2	UP
ENSMUSG00000032496	1479.57	7.79516	1.78685	7.87205e-07	3.30746e-05	Ltf	UP
ENSMUSG00000032532	106.344	-1.09564	0.587449	0.00231163	0.0240288	Cck	DOWN
ENSMUSG00000032548	2631.78	1.2498	0.226821	2.35226e-09	1.90395e-07	Slco2a1	UP
ENSMUSG00000032554	12416.1	-1.79923	0.243136	7.39783e-15	1.49423e-12	Trf	DOWN
ENSMUSG00000032589	466.731	-1.63726	0.274983	1.39094e-10	1.44448e-08	Bsn	DOWN
ENSMUSG00000032611	24.6129	1.43701	0.500552	0.000170022	0.00306399	1700102P08Rik	UP
ENSMUSG00000032643	200.954	1.25933	0.307616	2.44228e-06	8.58934e-05	Fhl3	UP
ENSMUSG00000032661	260.271	4.37553	0.841668	7.25911e-09	5.20575e-07	Oas3	UP
ENSMUSG00000032690	472.477	1.0802	0.636939	0.00315262	0.0304422	Oas2	UP
ENSMUSG00000032719	115.047	1.27681	0.235293	3.89522e-09	2.91706e-07	Sbspon	UP
ENSMUSG00000032783	27.0001	1.30179	0.920027	0.00398462	0.0361903	Troap	UP
ENSMUSG00000032796	218.936	1.07273	0.506229	0.0014909	0.017367	Lama1	UP
ENSMUSG00000032816	2007.34	-1.17072	0.198384	2.37251e-10	2.33184e-08	Igdcc4	DOWN
ENSMUSG00000033187	208.968	1.19	0.295027	3.29961e-06	0.000112105	BC016579	UP
ENSMUSG00000033213	47.9677	1.13786	1.01246	0.00616031	0.049716	AA467197	UP
ENSMUSG00000033342	37.7135	-2.40476	0.926766	0.000295927	0.00481177	Plppr5	DOWN
ENSMUSG00000033355	449.248	1.74451	0.269217	5.4069e-12	7.21444e-10	Rtp4	UP
ENSMUSG00000033368	8.45199	2.92065	1.18979	0.000600575	0.00848669	Trim69	UP
ENSMUSG00000033377	359.637	1.05499	0.182818	6.03381e-10	5.53502e-08	Palmd	UP
ENSMUSG00000033491	304.281	-1.61974	0.862036	0.00155474	0.0179493	Prss35	DOWN
ENSMUSG00000033498	152.153	5.37551	0.446226	2.86939e-34	7.01915e-31	Strc	UP
ENSMUSG00000033730	88.4375	2.17801	0.448896	5.85238e-08	3.36412e-06	Egr3	UP
ENSMUSG00000033805	18.7975	2.13489	0.604237	2.4719e-05	0.000619128	Ephx4	UP
ENSMUSG00000033825	63.012	1.76998	0.482358	1.03049e-05	0.000298124	Tpsb2	UP
ENSMUSG00000033847	16.6644	1.17878	0.666356	0.00302857	0.0294864	Pla2g4c	UP
ENSMUSG00000033952	80.8504	1.87795	0.463494	2.40723e-06	8.50682e-05	Aspm	UP
ENSMUSG00000034023	442.954	-1.16658	0.313088	1.10995e-05	0.000316948	Fancd2	DOWN
ENSMUSG00000034107	55.6658	-1.3113	0.543241	0.000632089	0.00884684	Ano7	DOWN
ENSMUSG00000034159	68.3662	4.92072	0.590866	8.84506e-18	3.0427e-15	Mab21l4	UP
ENSMUSG00000034164	2367.21	-2.8596	0.198702	3.19202e-48	1.40551e-44	Emid1	DOWN
ENSMUSG00000034311	50.0826	2.48765	0.375899	2.31428e-12	3.30852e-10	Kif4	UP
ENSMUSG00000034317	316.975	2.39812	0.263521	5.05375e-21	2.36731e-18	Trim59	UP
ENSMUSG00000034362	48.2109	2.18789	1.02001	0.000868381	0.0114481	Csta1	UP
ENSMUSG00000034459	582.462	2.16237	0.36207	1.18532e-10	1.25461e-08	Ifit1	UP
ENSMUSG00000034472	476.609	-1.07618	0.219652	6.77693e-08	3.84538e-06	Rasd2	DOWN
ENSMUSG00000034765	349.204	1.41463	0.344426	2.10256e-06	7.65122e-05	Dusp5	UP
ENSMUSG00000034773	15.7719	3.12893	0.9568	9.58914e-05	0.00191574	Hrob	UP
ENSMUSG00000034813	116.694	2.49977	0.520885	8.75574e-08	4.81916e-06	Grip1	UP
ENSMUSG00000034855	91.3414	1.9893	0.547819	1.28563e-05	0.000356479	Cxcl10	UP
ENSMUSG00000034958	84.6419	-1.19113	0.441637	0.000331005	0.00526527	Atcay	DOWN
ENSMUSG00000035020	11.1569	3.97544	1.09897	2.33464e-05	0.000593526	Epgn	UP
ENSMUSG00000035165	104.838	1.99898	0.275913	2.35457e-14	4.50768e-12	Kcne3	UP
ENSMUSG00000035186	77.7301	4.49462	0.753084	2.73668e-10	2.67781e-08	Ubd	UP
ENSMUSG00000035246	71.6211	1.15454	0.391472	0.000167996	0.00303662	Pcyt1b	UP
ENSMUSG00000035356	1553.85	1.43723	0.185661	6.27195e-16	1.53426e-13	Nfkbiz	UP
ENSMUSG00000035539	5.36377	3.82102	1.58175	0.000654212	0.00909864	Ccdc180	UP
ENSMUSG00000035557	439.252	5.99428	1.28794	9.5644e-08	5.21212e-06	Krt17	UP
ENSMUSG00000035683	74.666	1.53475	0.439504	2.0966e-05	0.000539237	Melk	UP
ENSMUSG00000035692	346.488	1.69213	0.637427	0.000289719	0.00473882	Isg15	UP
ENSMUSG00000035818	188.63	1.32542	0.401197	4.89518e-05	0.00110877	Plekhs1	UP
ENSMUSG00000035836	84.2097	-1.01063	0.586235	0.0031742	0.0306237	Ugt2b1	DOWN
ENSMUSG00000035861	235.304	2.91879	1.10289	0.000221264	0.00377039	Tmprss11b	UP
ENSMUSG00000035891	1824.97	1.01806	0.204347	4.8607e-08	2.8767e-06	Cerk	UP
ENSMUSG00000036067	141.398	1.46161	0.283239	1.51173e-08	1.01162e-06	Slc2a6	UP
ENSMUSG00000036110	6.64978	6.24754	2.56618	1.32421e-05	0.000366715	Slc17a2	UP
ENSMUSG00000036111	3112.32	-1.44953	0.133451	1.12446e-28	1.07635e-25	Lmo1	DOWN
ENSMUSG00000036192	31.7857	1.70439	1.02468	0.00222037	0.0233557	Rorb	UP
ENSMUSG00000036223	16.5493	2.61222	0.937486	0.000305481	0.00494157	Ska1	UP
ENSMUSG00000036395	2059.39	-1.48599	0.208662	6.27802e-14	1.15181e-11	Glb1l2	DOWN
ENSMUSG00000036832	362.635	-1.85009	0.360232	1.36645e-08	9.28509e-07	Lpar3	DOWN
ENSMUSG00000036834	101.49	2.61149	0.39911	3.14676e-12	4.41267e-10	Plch1	UP
ENSMUSG00000037086	29.7443	2.99124	0.55045	3.23857e-09	2.49302e-07	Prr32	UP
ENSMUSG00000037145	72.5066	5.10802	1.04885	5.58904e-07	2.45116e-05	Lypd8l	UP
ENSMUSG00000037185	659.127	1.09332	0.292796	1.19322e-05	0.000335076	Krt80	UP
ENSMUSG00000037440	302.717	2.80562	0.416474	7.71465e-13	1.17135e-10	Vnn1	UP
ENSMUSG00000037466	138.116	1.04166	0.243929	1.37938e-06	5.31845e-05	Tedc1	UP
ENSMUSG00000037474	81.8988	1.93936	0.426855	2.61485e-07	1.24394e-05	Dtl	UP
ENSMUSG00000037577	179.5	1.03769	0.312282	5.52815e-05	0.00122813	Ephx3	UP
ENSMUSG00000037613	310.588	1.97743	0.312307	1.2595e-11	1.56661e-09	Tnfrsf23	UP
ENSMUSG00000037725	91.7963	1.4838	0.415936	1.72227e-05	0.000459607	Ckap2	UP
ENSMUSG00000037833	54.4274	1.43674	0.400776	1.91422e-05	0.000498738	Sh2d4b	UP
ENSMUSG00000037860	302.465	1.86428	0.240311	4.53851e-16	1.13545e-13	Aim2	UP
ENSMUSG00000037868	67.3161	2.5214	0.59436	9.44104e-07	3.87065e-05	Egr2	UP
ENSMUSG00000037921	224.626	1.13711	0.334668	4.00224e-05	0.000931432	Ddx60	UP
ENSMUSG00000037944	128.606	2.7177	0.477929	5.81182e-10	5.35369e-08	Ccr7	UP
ENSMUSG00000037946	1882.65	1.16586	0.366502	7.41463e-05	0.00155333	Fgd3	UP
ENSMUSG00000038180	155.623	-1.06185	0.212929	4.57409e-08	2.7365e-06	Spag4	DOWN
ENSMUSG00000038379	35.3338	1.61261	0.588173	0.000256126	0.00427188	Ttk	UP
ENSMUSG00000038418	1950.33	2.05207	0.641199	5.29766e-05	0.00118169	Egr1	UP
ENSMUSG00000038540	22.7157	-1.35742	0.652475	0.00132805	0.0158904	Tmc3	DOWN
ENSMUSG00000038591	48.8313	1.17232	0.69749	0.00313499	0.0303384	Colec10	UP
ENSMUSG00000038725	159.348	1.18066	0.335366	2.45037e-05	0.000615836	Pkhd1l1	UP
ENSMUSG00000038765	102.02	-4.98724	0.387838	1.75479e-38	6.43891e-35	Lmx1b	DOWN
ENSMUSG00000038943	216.376	1.36769	0.243892	1.21755e-09	1.03497e-07	Prc1	UP
ENSMUSG00000038963	150.063	1.73477	1.06608	0.00221844	0.0233466	Slco4a1	UP
ENSMUSG00000039114	1466.66	-1.1577	0.357458	6.57695e-05	0.00141465	Nrn1	DOWN
ENSMUSG00000039153	484.701	1.67787	0.254029	2.16527e-12	3.11572e-10	Runx2	UP
ENSMUSG00000039217	520.472	2.94228	0.262321	2.00093e-30	2.59132e-27	Il18	UP
ENSMUSG00000039252	567.455	1.28281	0.195667	3.73213e-12	5.16771e-10	Lgi2	UP
ENSMUSG00000039364	27.7896	6.70927	2.53896	2.1668e-06	7.80169e-05	Sectm1b	UP
ENSMUSG00000039396	28.9837	1.06989	0.571637	0.00257047	0.0261031	Neil3	UP
ENSMUSG00000039632	40.4022	-2.10177	0.451875	1.48217e-07	7.58872e-06	Odad3	DOWN
ENSMUSG00000039672	12.3742	-1.10395	0.772107	0.00487888	0.0421034	Kcne2	DOWN
ENSMUSG00000039676	401.872	1.19823	0.308408	6.2991e-06	0.000194777	Capsl	UP
ENSMUSG00000039748	33.7926	2.17509	0.533142	2.62609e-06	9.20639e-05	Exo1	UP
ENSMUSG00000039814	7.7799	2.63515	1.05985	0.000698414	0.00961448	Xkr5	UP
ENSMUSG00000040084	241.055	1.09992	0.291317	1.01205e-05	0.000294336	Bub1b	UP
ENSMUSG00000040093	1150.15	-1.14652	0.170758	1.30337e-12	1.95204e-10	Bmf	DOWN
ENSMUSG00000040136	73.8255	2.44138	0.573067	1.01598e-06	4.13376e-05	Abcc8	UP
ENSMUSG00000040197	10.6973	1.51543	0.919022	0.00333917	0.0318661	Cd209e	UP
ENSMUSG00000040204	129.935	1.23883	0.380497	5.81447e-05	0.00128373	Pclaf	UP
ENSMUSG00000040420	9.35311	-2.62537	0.950537	0.000314909	0.00506325	Cdh18	DOWN
ENSMUSG00000040432	172.533	4.57988	0.409268	1.94206e-29	2.13782e-26	Ltb4r2	UP
ENSMUSG00000040522	43.5901	1.04807	0.535912	0.00220214	0.0232195	Tlr8	UP
ENSMUSG00000040693	61.7288	3.93987	0.724375	3.40097e-09	2.60891e-07	Slco4c1	UP
ENSMUSG00000040747	445.645	1.52107	0.358502	1.18e-06	4.68087e-05	Cd53	UP
ENSMUSG00000040950	691.226	1.22318	0.27726	6.31717e-07	2.7217e-05	Mgl2	UP
ENSMUSG00000040998	496.871	1.12928	0.277424	3.07464e-06	0.000105438	Npnt	UP
ENSMUSG00000041046	89.5106	1.35103	0.67583	0.00154562	0.017872	Ramp3	UP
ENSMUSG00000041058	4282.87	1.11797	0.147013	2.5715e-15	5.60536e-13	Wwp1	UP
ENSMUSG00000041219	316.424	1.56357	0.161435	2.62617e-23	1.60605e-20	Arhgap11a	UP
ENSMUSG00000041272	46.3044	1.34111	0.569583	0.000800495	0.0107331	Tox	UP
ENSMUSG00000041347	69.08	2.72408	0.701122	4.42702e-06	0.000145688	Bdkrb1	UP
ENSMUSG00000041431	89.8879	2.62179	0.456585	4.77295e-10	4.49065e-08	Ccnb1	UP
ENSMUSG00000041460	68.7026	1.65136	0.370271	3.98792e-07	1.81027e-05	Cacna2d4	UP
ENSMUSG00000041479	305.877	-1.03677	0.320133	7.33861e-05	0.00154314	Syt15	DOWN
ENSMUSG00000041482	333.648	1.08672	0.291203	1.22408e-05	0.000341364	Piezo2	UP
ENSMUSG00000041633	2097.43	1.58038	0.581807	0.000258205	0.00430329	Kctd12b	UP
ENSMUSG00000041817	68.2131	1.70747	0.327287	9.56519e-09	6.72803e-07	Fam169a	UP
ENSMUSG00000041827	333.808	3.32324	0.347738	7.73225e-23	4.36495e-20	Oasl1	UP
ENSMUSG00000041831	256.43	-2.26803	0.341166	1.46263e-12	2.17575e-10	Sytl3	DOWN
ENSMUSG00000041984	230.917	1.65104	0.444066	9.43588e-06	0.000276987	Rptn	UP
ENSMUSG00000042102	61.3545	-5.54534	0.607547	1.23511e-20	5.54944e-18	Dmgdh	DOWN
ENSMUSG00000042118	28.8039	-7.12568	1.34539	2.24401e-09	1.83658e-07	Bhmt2	DOWN
ENSMUSG00000042251	771.083	-1.82285	0.267312	4.93161e-13	7.86771e-11	Pm20d1	DOWN
ENSMUSG00000042429	555.886	-2.29227	0.367571	2.19322e-11	2.59602e-09	Adora1	DOWN
ENSMUSG00000042489	49.6221	1.60414	0.529419	0.000105556	0.00207626	Clspn	UP
ENSMUSG00000042514	344.336	-1.71079	0.359899	9.82144e-08	5.33829e-06	Klhl14	DOWN
ENSMUSG00000042589	457.974	-2.05887	0.375169	1.95938e-09	1.61565e-07	Cux2	DOWN
ENSMUSG00000042734	2031.95	1.21753	0.24782	5.49035e-08	3.19776e-06	Ttc9	UP
ENSMUSG00000042759	282.481	1.82451	0.229275	9.97736e-17	2.81617e-14	Apobr	UP
ENSMUSG00000042793	356.274	-1.52735	0.679678	0.000805658	0.0107588	Lgr6	DOWN
ENSMUSG00000042808	2823.02	1.6798	0.243063	2.65822e-13	4.33506e-11	Gpx2	UP
ENSMUSG00000042842	1259.42	1.96563	0.218268	1.28397e-20	5.65357e-18	Serpinb6b	UP
ENSMUSG00000042846	46.6986	1.45822	0.374743	5.85275e-06	0.000184077	Lrrtm3	UP
ENSMUSG00000043110	31.6255	2.08743	0.814521	0.000342874	0.00540739	Lrrn4	UP
ENSMUSG00000043165	36.8459	1.15925	0.900901	0.00496477	0.042564	Lor	UP
ENSMUSG00000043168	982.959	-1.4343	0.233357	4.66069e-11	5.23519e-09	4930426D05Rik	DOWN
ENSMUSG00000043263	110.966	1.24801	0.41752	0.000142669	0.00266638	Ifi209	UP
ENSMUSG00000043613	73.8301	1.14098	0.648795	0.00274563	0.0274388	Mmp3	UP
ENSMUSG00000043705	3515.27	1.49196	0.263763	9.09775e-10	7.97992e-08	Capn13	UP
ENSMUSG00000043719	30.0761	1.63741	0.636775	0.000387154	0.00593979	Col6a6	UP
ENSMUSG00000043811	53.8664	-1.20014	0.358665	4.65891e-05	0.00106273	Rtn4r	DOWN
ENSMUSG00000043969	67.9588	4.96351	1.78395	0.000126247	0.00241902	Emx2	UP
ENSMUSG00000043993	397.25	-1.12365	0.188185	1.68063e-10	1.69728e-08	2900052L18Rik	DOWN
ENSMUSG00000044006	32.7256	-1.14228	0.518862	0.00124564	0.0151598	Cilp2	DOWN
ENSMUSG00000044041	3413.79	5.64178	1.0259	1.29164e-09	1.09372e-07	Krt13	UP
ENSMUSG00000044062	39.7527	-1.14744	0.440411	0.00047721	0.00704172	Plekhd1os	DOWN
ENSMUSG00000044103	129.647	7.86481	1.08258	7.64859e-13	1.16938e-10	Il36g	UP
ENSMUSG00000044201	20.875	2.88195	0.843459	3.43741e-05	0.000817256	Cdc25c	UP
ENSMUSG00000044288	64.0703	2.18429	0.477679	2.09317e-07	1.02465e-05	Cnr1	UP
ENSMUSG00000044303	1374.72	6.52987	0.512967	2.208e-38	6.94446e-35	Cdkn2a	UP
ENSMUSG00000044309	173.182	2.53865	0.801469	4.98352e-05	0.00112646	Apol7c	UP
ENSMUSG00000044313	210.903	-1.01441	0.282724	2.18432e-05	0.000559185	Mab21l3	DOWN
ENSMUSG00000044641	772.643	1.19616	0.302058	4.48346e-06	0.000147105	Pard6b	UP
ENSMUSG00000044748	901.496	1.40378	0.320474	7.11162e-07	3.04018e-05	Defb1	UP
ENSMUSG00000044816	163.604	-1.19647	0.273193	7.36835e-07	3.13169e-05	D630023F18Rik	DOWN
ENSMUSG00000045136	347.739	1.14968	0.34329	4.72277e-05	0.00107414	Tubb2b	UP
ENSMUSG00000045193	5157.19	-1.09511	0.153483	7.16371e-14	1.30344e-11	Cirbp	DOWN
ENSMUSG00000045328	93.5818	2.03334	0.414019	4.49592e-08	2.69706e-06	Cenpe	UP
ENSMUSG00000045349	118.349	2.46424	0.454478	2.6771e-09	2.11251e-07	Sh2d5	UP
ENSMUSG00000045382	116.875	1.00039	0.548034	0.00281867	0.0279405	Cxcr4	UP
ENSMUSG00000045545	16550.2	7.36585	0.72995	2.51741e-25	1.78785e-22	Krt14	UP
ENSMUSG00000045733	101.741	-1.56236	0.443179	1.89825e-05	0.00049559	Sprn	DOWN
ENSMUSG00000046031	26.0839	1.21502	1.00985	0.0058618	0.0480825	Calhm6	UP
ENSMUSG00000046179	39.6047	1.2781	0.56736	0.00104837	0.0133262	E2f8	UP
ENSMUSG00000046203	303.798	6.23686	0.789541	1.01934e-16	2.84074e-14	Sprr2g	UP
ENSMUSG00000046318	169.284	1.47933	0.413193	1.67711e-05	0.000448803	Ccbe1	UP
ENSMUSG00000046352	1253.9	1.02969	0.160315	1.05038e-11	1.31393e-09	Gjb2	UP
ENSMUSG00000046449	161.467	2.22306	0.347707	7.87587e-12	1.01513e-09	Nexmif	UP
ENSMUSG00000046591	32.5522	1.69896	0.688776	0.000486728	0.00715818	Ticrr	UP
ENSMUSG00000046623	22.9665	2.32587	0.700122	3.66409e-05	0.000860923	Gjb4	UP
ENSMUSG00000046733	919.343	2.39741	0.559578	7.83691e-07	3.29899e-05	Gprc5a	UP
ENSMUSG00000046879	1673.99	1.1638	0.162559	5.64821e-14	1.04497e-11	Irgm1	UP
ENSMUSG00000046908	154.374	1.36245	0.308816	5.62057e-07	2.45356e-05	Ltb4r1	UP
ENSMUSG00000047022	519.711	-1.32974	0.158572	3.10375e-18	1.08464e-15	Mipol1	DOWN
ENSMUSG00000047117	111.882	1.96964	0.401911	4.67299e-08	2.78055e-06	Ankdd1b	UP
ENSMUSG00000047180	1187.46	1.29708	0.291067	5.09294e-07	2.2469e-05	Neurl3	UP
ENSMUSG00000047361	406.628	-1.24693	0.201252	3.68473e-11	4.29222e-09	Gm973	DOWN
ENSMUSG00000047415	381.535	1.58655	0.290269	2.51442e-09	2.02034e-07	Gpr68	UP
ENSMUSG00000047507	321.933	-1.46512	0.31342	1.53819e-07	7.84433e-06	Baiap3	DOWN
ENSMUSG00000047517	30.4268	-5.16049	0.969484	2.55668e-08	1.60823e-06	Dmbt1	DOWN
ENSMUSG00000047534	51.0564	1.28663	0.431086	0.00014062	0.0026393	Mis18bp1	UP
ENSMUSG00000047586	763.853	3.83144	0.350419	3.43488e-29	3.60107e-26	Nccrp1	UP
ENSMUSG00000047592	62.5018	1.26226	0.524598	0.000685349	0.00947779	Nxpe5	UP
ENSMUSG00000047728	22.5224	1.75555	1.2518	0.00322371	0.0309977	Ly6g2	UP
ENSMUSG00000047735	1514.59	1.21885	0.211632	5.80578e-10	5.35369e-08	Samd9l	UP
ENSMUSG00000047759	16.8836	1.5333	0.963389	0.00312117	0.030218	Hs3st3a1	UP
ENSMUSG00000047773	1240.91	-1.12971	0.635506	0.00260656	0.0263601	Ankfn1	DOWN
ENSMUSG00000047797	115.063	6.52153	0.959696	4.8781e-11	5.45159e-09	Gjb1	UP
ENSMUSG00000047798	32.5716	2.26384	0.69295	6.70595e-05	0.00143477	Cd300lf	UP
ENSMUSG00000047854	92.9269	1.0032	0.452504	0.00134503	0.0160152	Stx19	UP
ENSMUSG00000047945	5917.33	-1.00391	0.101517	3.88608e-24	2.51635e-21	Marcksl1	DOWN
ENSMUSG00000048003	57.9133	1.28134	0.431741	0.000154614	0.00283883	Catsper4	UP
ENSMUSG00000048078	323.373	1.41872	0.288519	5.04152e-08	2.95452e-06	Tenm4	UP
ENSMUSG00000048216	67.4548	1.8722	0.343371	2.8641e-09	2.23603e-07	Gpr85	UP
ENSMUSG00000048251	371.148	2.87864	0.291135	2.06949e-24	1.38067e-21	Bcl11b	UP
ENSMUSG00000048327	127.144	2.0843	0.279461	4.74377e-15	9.94655e-13	Ckap2l	UP
ENSMUSG00000048373	69.6138	2.62701	0.822398	5.93816e-05	0.00130214	Fgfbp1	UP
ENSMUSG00000048489	4633.41	-1.21465	0.157352	7.77967e-16	1.84169e-13	Depp1	DOWN
ENSMUSG00000048562	156.781	4.90126	0.807829	3.94274e-11	4.54468e-09	Sp8	UP
ENSMUSG00000048764	253.019	2.2292	0.417114	4.32383e-09	3.20517e-07	Tmprss11f	UP
ENSMUSG00000048852	55.5199	1.22644	0.485416	0.000524686	0.0076147	Gm12185	UP
ENSMUSG00000048992	423.059	3.63042	0.396516	3.75434e-21	1.79686e-18	Prss32	UP
ENSMUSG00000049214	292.275	1.99939	0.432923	1.8004e-07	8.98024e-06	Skint7	UP
ENSMUSG00000049608	40.3676	2.08625	0.691192	9.69648e-05	0.00193192	Gpr55	UP
ENSMUSG00000049699	42.596	2.32711	0.461948	3.56889e-08	2.18258e-06	Ucn2	UP
ENSMUSG00000049709	769.864	4.34152	0.557358	3.12387e-16	8.0912e-14	Nlrp10	UP
ENSMUSG00000049848	262.803	1.76388	0.29667	1.52663e-10	1.55603e-08	Ceacam19	UP
ENSMUSG00000049866	1225.84	1.03696	0.30023	3.59264e-05	0.000845941	Arl4c	UP
ENSMUSG00000050075	27.2283	1.6549	0.938219	0.00219757	0.0232046	Gpr171	UP
ENSMUSG00000050092	51.7459	1.75746	0.786142	0.000792659	0.0106568	Sprr2b	UP
ENSMUSG00000050107	45.9533	2.25494	0.458057	3.89564e-08	2.35622e-06	Haspin	UP
ENSMUSG00000050425	58.9859	2.12278	0.674524	5.95437e-05	0.00130439	Mrgprb2	UP
ENSMUSG00000050511	147.42	-2.75568	0.325599	1.08111e-18	4.03418e-16	Oprd1	DOWN
ENSMUSG00000050578	51.3182	3.25628	0.73932	4.62491e-07	2.06536e-05	Mmp13	UP
ENSMUSG00000050640	204.123	1.63317	0.304491	4.66662e-09	3.42468e-07	Tmem150c	UP
ENSMUSG00000050921	73.4657	1.40719	0.748892	0.00194057	0.0212239	P2ry10	UP
ENSMUSG00000050953	1832.94	1.42205	0.339957	1.54952e-06	5.92263e-05	Gja1	UP
ENSMUSG00000050957	365.156	1.12502	0.197614	9.00778e-10	7.93261e-08	Insl6	UP
ENSMUSG00000051076	811.304	2.43213	0.233588	1.11922e-26	8.80025e-24	Vtcn1	UP
ENSMUSG00000051367	293.339	1.39829	0.258894	4.0655e-09	3.0341e-07	Six1	UP
ENSMUSG00000051378	48.4456	2.53618	0.520687	6.33753e-08	3.62408e-06	Kif18b	UP
ENSMUSG00000051439	1452.92	1.0485	0.132335	1.94543e-16	5.22324e-14	Cd14	UP
ENSMUSG00000052316	69.5322	1.87676	0.80951	0.000636042	0.00889086	Lrrc15	UP
ENSMUSG00000052477	471.382	-1.79745	0.57172	6.39381e-05	0.00137871	C130026I21Rik	DOWN
ENSMUSG00000052516	284.286	1.07374	0.304505	2.59605e-05	0.00064436	Robo2	UP
ENSMUSG00000052563	1031.81	-1.11832	0.111604	8.55991e-25	5.88922e-22	D930048N14Rik	DOWN
ENSMUSG00000052776	377.058	2.83312	0.297673	1.16168e-22	6.39387e-20	Oas1a	UP
ENSMUSG00000052951	76.8017	-3.98733	0.352888	7.55418e-31	1.10875e-27	C130021I20Rik	DOWN
ENSMUSG00000053113	514.422	1.34124	0.361854	1.12824e-05	0.000321338	Socs3	UP
ENSMUSG00000053117	121.407	1.25855	0.397365	8.20891e-05	0.00167962	E330013P04Rik	UP
ENSMUSG00000053166	208.577	-1.16697	0.290597	3.62286e-06	0.000121488	Cdh22	DOWN
ENSMUSG00000053182	8.60702	-2.72567	1.03818	0.00039167	0.00598404	Gm609	DOWN
ENSMUSG00000053297	439.373	-1.2261	0.199348	5.11057e-11	5.62571e-09	AI854703	DOWN
ENSMUSG00000053318	82.4271	1.34523	0.543925	0.00057715	0.0082243	Slamf8	UP
ENSMUSG00000053414	320.206	-1.53101	0.198873	7.56133e-16	1.80946e-13	Hunk	DOWN
ENSMUSG00000053461	21.3355	1.2623	0.666099	0.00201132	0.0217812	Hhipl2	UP
ENSMUSG00000053702	119.659	2.32953	0.378325	3.98352e-11	4.56777e-09	Nebl	UP
ENSMUSG00000053765	16.4446	1.65374	0.870802	0.00187847	0.020667	Oas1f	UP
ENSMUSG00000053897	301.584	1.18589	0.355247	4.65292e-05	0.00106264	Slc39a8	UP
ENSMUSG00000054146	83575.2	1.16239	0.227243	2.12218e-08	1.36614e-06	Krt15	UP
ENSMUSG00000054161	520.243	1.08993	0.287767	1.00604e-05	0.000292977	Fam83e	UP
ENSMUSG00000054200	73.4843	1.91233	0.390948	4.83997e-08	2.87215e-06	Ffar4	UP
ENSMUSG00000054203	159.587	1.33698	0.423913	7.88226e-05	0.00162944	Ifi205	UP
ENSMUSG00000054493	10.3895	-2.04733	0.80005	0.000398917	0.00606949	Gm9947	DOWN
ENSMUSG00000054537	147.199	1.74872	0.482775	1.2412e-05	0.000345466	Tmprss11e	UP
ENSMUSG00000054753	26.6043	4.56073	0.824828	2.66289e-09	2.10886e-07	AU018091	UP
ENSMUSG00000054932	16.3823	3.87739	1.31848	0.00027202	0.00450455	Afp	UP
ENSMUSG00000055022	89.1533	1.1096	0.44611	0.000639766	0.00893158	Cntn1	UP
ENSMUSG00000055044	2652.19	1.11204	0.120722	2.38839e-21	1.19507e-18	Pdlim1	UP
ENSMUSG00000055301	6901.26	1.05579	0.271846	7.41844e-06	0.000226525	Adh7	UP
ENSMUSG00000055368	228.605	2.08342	0.406251	1.5694e-08	1.04277e-06	Slc6a2	UP
ENSMUSG00000055748	390.257	3.43671	0.649214	4.96346e-09	3.60645e-07	Gsdmc4	UP
ENSMUSG00000055827	8473.32	2.07499	0.659687	6.25662e-05	0.00135577	Gsdmc3	UP
ENSMUSG00000055960	43.736	1.40795	0.777735	0.00207701	0.0222873	Skint4	UP
ENSMUSG00000056061	43.9573	-1.10084	0.457401	0.000793808	0.0106629	Gata5os	DOWN
ENSMUSG00000056078	76.1233	2.59619	0.602222	8.89749e-07	3.6683e-05	Lipm	UP
ENSMUSG00000056411	19.5256	1.37446	0.525006	0.000442155	0.00660861	Gm12500	UP
ENSMUSG00000056632	1198.86	5.89948	0.629895	2.8438e-22	1.52705e-19	Dsg3	UP
ENSMUSG00000056749	347.011	1.26998	0.317145	3.73693e-06	0.000124844	Nfil3	UP
ENSMUSG00000056752	64.5056	1.38317	0.633209	0.00104172	0.013257	Dnah9	UP
ENSMUSG00000056758	44.0441	6.3683	1.06984	1.87811e-09	1.55446e-07	Hmga2	UP
ENSMUSG00000057060	38.9708	1.60763	0.567778	0.000205959	0.00356853	Slc35f3	UP
ENSMUSG00000057135	23.4801	1.3168	0.649864	0.0018706	0.0206291	Scimp	UP
ENSMUSG00000057346	138.368	1.08116	0.525425	0.00169311	0.0191747	Apol9a	UP
ENSMUSG00000057666	880.156	1.27866	1.13721	0.00493455	0.0423709	Gapdh	UP
ENSMUSG00000057706	96.4933	1.28624	0.308605	1.81859e-06	6.8208e-05	Mex3b	UP
ENSMUSG00000058135	284305	-1.0728	0.111609	5.50611e-23	3.19007e-20	Gstm1	DOWN
ENSMUSG00000058163	75.4191	1.9228	0.538344	1.64035e-05	0.000440413	Gm5431	UP
ENSMUSG00000058216	110.541	-3.04518	0.436651	1.50932e-13	2.61647e-11	Gstp3	DOWN
ENSMUSG00000058354	1556.42	9.01507	0.989747	2.1133e-21	1.08201e-18	Krt6a	UP
ENSMUSG00000058488	77.457	-1.08574	0.544459	0.00185872	0.0205532	Kl	DOWN
ENSMUSG00000058624	2439.92	1.54825	0.232633	1.54412e-12	2.28157e-10	Gda	UP
ENSMUSG00000059089	75.1412	2.01937	0.539564	8.30746e-06	0.000248513	Fcgr4	UP
ENSMUSG00000059201	13.2442	-4.74676	1.64359	0.000178989	0.00319078	Lep	DOWN
ENSMUSG00000059305	13.7899	1.34554	0.796679	0.00301249	0.0293595	Vpreb1	UP
ENSMUSG00000059654	17.9148	3.71417	1.00348	3.31654e-05	0.000792801	Reg1	UP
ENSMUSG00000059668	25160.4	2.53619	0.476554	4.73076e-09	3.44876e-07	Krt4	UP
ENSMUSG00000059674	259.507	1.01665	0.213353	1.37411e-07	7.08488e-06	Cdh24	UP
ENSMUSG00000059775	607.522	-1.3088	0.410048	6.87959e-05	0.00146481	Rps26-ps1	DOWN
ENSMUSG00000059898	151.181	4.96453	0.964401	1.48149e-08	9.94636e-07	Dsc3	UP
ENSMUSG00000060380	170.255	-1.46143	0.241289	8.38801e-11	9.09706e-09	C030014I23Rik	DOWN
ENSMUSG00000060487	541.899	2.06861	0.341546	7.04778e-11	7.68139e-09	Samd5	UP
ENSMUSG00000060639	96.3306	1.10598	0.39596	0.000280901	0.00462552	H4c9	UP
ENSMUSG00000060843	30.9785	-1.75281	0.511814	3.05046e-05	0.000741269	Ctnna3	DOWN
ENSMUSG00000061414	320.443	1.04019	0.288828	2.08271e-05	0.000536292	Cracr2a	UP
ENSMUSG00000061517	124.935	4.52016	0.415453	1.47626e-28	1.35423e-25	Sox21	UP
ENSMUSG00000061815	62.4354	-1.79321	0.39016	2.20439e-07	1.06664e-05	Rufy4	DOWN
ENSMUSG00000061825	42.2045	1.09531	0.988849	0.00599921	0.0487795	Ces2c	UP
ENSMUSG00000062296	29.3563	1.83253	0.573559	6.38706e-05	0.0013786	Trank1	UP
ENSMUSG00000062545	113.431	-1.39707	0.484246	0.00016963	0.00306113	Tlr12	DOWN
ENSMUSG00000062783	28.4134	2.43125	0.829784	0.000209746	0.00361893	Csprs	UP
ENSMUSG00000063011	304.295	2.36121	0.76732	7.18726e-05	0.00152003	Msln	UP
ENSMUSG00000063354	561.277	1.18421	0.592291	0.00171214	0.0193404	Slc39a4	UP
ENSMUSG00000063531	236.023	1.48139	0.299869	4.2063e-08	2.53715e-06	Sema3e	UP
ENSMUSG00000063646	78.7856	-1.14314	0.269611	1.37124e-06	5.315e-05	Jakmip1	DOWN
ENSMUSG00000063727	106.328	1.37561	0.335536	2.3552e-06	8.35834e-05	Tnfrsf11b	UP
ENSMUSG00000063851	19.4116	1.2445	1.00582	0.00508489	0.0433406	Rnf183	UP
ENSMUSG00000064065	152.638	-1.67445	0.408123	1.94127e-06	7.1268e-05	Ipcef1	DOWN
ENSMUSG00000064120	3059.58	-1.01366	0.167406	9.97728e-11	1.07676e-08	Mocs1	DOWN
ENSMUSG00000064288	25.1344	1.90459	0.712096	0.000292328	0.00477665	H4c12	UP
ENSMUSG00000064294	555.421	-2.24008	0.323926	2.36972e-13	3.95675e-11	Aox3	DOWN
ENSMUSG00000066510	1359.5	-1.34017	0.256701	1.03609e-08	7.15062e-07	Ankdd1a	DOWN
ENSMUSG00000066861	145.301	3.0772	0.450421	5.09433e-13	8.01119e-11	Oas1g	UP
ENSMUSG00000067006	2315.62	1.11446	0.184014	1.07034e-10	1.14391e-08	Serpinb5	UP
ENSMUSG00000067389	67.3651	-1.13347	0.397696	0.000231577	0.00392669	Gm17080	DOWN
ENSMUSG00000067700	12.4557	-1.16345	0.828062	0.00454919	0.0399501	Gm5862	DOWN
ENSMUSG00000067780	303.573	1.51573	0.892911	0.00226462	0.0236855	Pi15	UP
ENSMUSG00000068011	46.124	1.02913	0.673997	0.00473498	0.0411549	Mkrn2os	UP
ENSMUSG00000068617	201.504	-1.40123	0.408366	2.82519e-05	0.000693715	Efcab1	DOWN
ENSMUSG00000068877	130.426	-1.2269	0.331182	1.17365e-05	0.000330847	Selenbp2	DOWN
ENSMUSG00000069581	98.4243	-1.54691	0.296375	9.79134e-09	6.86516e-07	Tspear	DOWN
ENSMUSG00000069814	47.7356	-1.47615	0.372338	3.69008e-06	0.000123466	Ccdc92b	DOWN
ENSMUSG00000069892	183.543	1.02238	0.392544	0.000501865	0.00734157	9930111J21Rik2	UP
ENSMUSG00000069910	56.9719	1.47525	0.395159	1.05563e-05	0.000303008	Spdl1	UP
ENSMUSG00000070313	13.0056	2.70847	1.16836	0.000666162	0.00923565	Pate14	UP
ENSMUSG00000070366	80.2019	-2.41939	0.551221	4.15808e-07	1.87976e-05	Plpp4	DOWN
ENSMUSG00000070390	131.761	1.66146	0.477207	2.18197e-05	0.000559185	Nlrp1b	UP
ENSMUSG00000070407	335.674	3.42476	0.200338	1.84753e-66	1.35584e-62	Hs3st3b1	UP
ENSMUSG00000070473	295.848	6.45504	0.79158	4.00419e-17	1.20762e-14	Cldn3	UP
ENSMUSG00000070527	83.5892	-1.01662	0.286263	2.56703e-05	0.000640042	Mkrn3	DOWN
ENSMUSG00000070546	5.83206	1.90118	1.25436	0.00449249	0.0395943	Mrgprb3	UP
ENSMUSG00000070644	85.197	-1.58187	0.27691	7.32263e-10	6.55346e-08	Etnk2	DOWN
ENSMUSG00000070661	88.6163	1.22497	0.502903	0.000607161	0.00856875	Rnf186	UP
ENSMUSG00000070691	77.0088	1.49209	0.489775	0.000104853	0.00206665	Runx3	UP
ENSMUSG00000070868	200.596	3.57246	0.848037	8.97721e-07	3.69425e-05	Skint3	UP
ENSMUSG00000070985	11.7111	3.17115	1.20106	0.00050855	0.00740982	Acnat1	UP
ENSMUSG00000071192	100.252	-1.17203	0.285648	2.64669e-06	9.24912e-05	Wfikkn1	DOWN
ENSMUSG00000071226	366.546	-2.23419	0.194687	8.34902e-32	1.41394e-28	Cecr2	DOWN
ENSMUSG00000071478	17.8475	1.92391	0.727749	0.000314279	0.00505788	H2ac7	UP
ENSMUSG00000071552	21.1486	2.93997	1.03546	0.000192451	0.00337879	Tigit	UP
ENSMUSG00000071637	1970.04	1.19662	0.30934	6.52027e-06	0.00020077	Cebpd	UP
ENSMUSG00000071719	45.3458	1.67443	0.72305	0.000679072	0.0094028	Nalf2	UP
ENSMUSG00000072082	159.47	1.41364	0.291167	6.65623e-08	3.78665e-06	Ccnf	UP
ENSMUSG00000072620	1052.53	1.41994	0.215058	2.63398e-12	3.71729e-10	Slfn2	UP
ENSMUSG00000072653	335.863	-1.39586	0.209705	1.77135e-12	2.59987e-10	Zfp783	DOWN
ENSMUSG00000072791	82.2251	9.44222	2.97271	5.75774e-08	3.33585e-06	Abcb5	UP
ENSMUSG00000072919	45.1936	1.74025	0.471285	1.11613e-05	0.000318298	Noxred1	UP
ENSMUSG00000072963	72.4748	-1.00848	0.342108	0.000185205	0.00327771	Gm10447	DOWN
ENSMUSG00000073010	11.7747	1.17782	0.891525	0.00571494	0.0473899	Gm5127	UP
ENSMUSG00000073164	21.9851	-1.49281	0.56291	0.000345971	0.00544842	2410018L13Rik	DOWN
ENSMUSG00000073418	7590.94	1.61416	0.197316	2.28916e-17	7.63608e-15	C4b	UP
ENSMUSG00000073424	7562.62	-1.38637	0.182397	1.83445e-15	4.07953e-13	Cyp4f15	DOWN
ENSMUSG00000073489	233.439	1.6004	0.273863	3.12308e-10	3.02897e-08	Ifi204	UP
ENSMUSG00000073598	21.9304	1.00116	0.641	0.00486538	0.0420063	1700066B19Rik	UP
ENSMUSG00000073652	9.55029	-1.79998	0.978987	0.00194357	0.0212338	Apol7d	DOWN
ENSMUSG00000074228	13.3531	-1.06565	0.704041	0.0045284	0.0398589	Gm10645	DOWN
ENSMUSG00000074272	1957.7	1.46091	0.247207	2.04523e-10	2.03746e-08	Ceacam1	UP
ENSMUSG00000074342	35.7507	1.01101	0.630514	0.00421354	0.0377248	I830077J02Rik	UP
ENSMUSG00000074398	20.22	-1.0513	0.536106	0.00211048	0.0225664	Gm15441	DOWN
ENSMUSG00000074445	21235.8	1.17632	0.280142	1.66132e-06	6.28446e-05	Sprr2a3	UP
ENSMUSG00000074489	40.3657	2.97414	0.763199	4.07877e-06	0.000135238	Bglap3	UP
ENSMUSG00000074607	323.836	-3.19736	0.35925	3.05679e-20	1.31957e-17	Tox2	DOWN
ENSMUSG00000074637	514.401	1.62355	0.361484	3.68525e-07	1.68737e-05	Sox2	UP
ENSMUSG00000074647	332.552	-1.12465	0.194442	5.01899e-10	4.68212e-08	Fam83c	DOWN
ENSMUSG00000074651	24.6151	-1.80957	0.533987	3.13019e-05	0.000757301	Mcidas	DOWN
ENSMUSG00000074892	45.4681	1.27162	0.601995	0.00133306	0.0159417	B3galt5	UP
ENSMUSG00000075122	237.541	1.98892	0.232954	8.89736e-19	3.37732e-16	Cd80	UP
ENSMUSG00000075217	254.99	4.18491	0.804002	1.02208e-08	7.07613e-07	Fads2b	UP
ENSMUSG00000075334	80.6057	2.03134	0.414341	4.43902e-08	2.6702e-06	Rprm	UP
ENSMUSG00000075602	13873.2	1.20645	0.161515	6.39291e-15	1.31539e-12	Ly6a	UP
ENSMUSG00000076867	19.775	2.34198	0.589605	4.04534e-06	0.000134332	Trdv4	UP
ENSMUSG00000078307	48.327	-2.03383	0.488586	1.35033e-06	5.25246e-05	AI593442	DOWN
ENSMUSG00000078487	40.5728	-1.195	0.507757	0.000788681	0.0106134	Ankrd65	DOWN
ENSMUSG00000078763	37.3119	1.32835	0.891989	0.00342796	0.0325302	Slfn1	UP
ENSMUSG00000078793	40.8075	4.27872	0.803928	1.44702e-08	9.77227e-07	Gm5155	UP
ENSMUSG00000078922	90.3474	1.22316	0.509167	0.000722375	0.00986588	Tgtp1	UP
ENSMUSG00000078956	75.7793	1.18762	0.276983	1.11261e-06	4.45368e-05	Gm14221	UP
ENSMUSG00000079012	111.002	1.86648	0.412384	3.17279e-07	1.47679e-05	Serpina3m	UP
ENSMUSG00000079049	22.7105	-1.02795	0.535938	0.00240011	0.0247846	Serpinb1c	DOWN
ENSMUSG00000079190	410.131	-1.49596	0.352727	1.12034e-06	4.46838e-05	ENSMUSG00000079190	DOWN
ENSMUSG00000079259	27.7485	-2.37239	0.557044	8.61271e-07	3.57769e-05	Trim71	DOWN
ENSMUSG00000079298	44.3224	1.16643	0.447586	0.000489757	0.00719312	Klrb1b	UP
ENSMUSG00000079339	178.046	2.14101	0.50819	1.09995e-06	4.42178e-05	Ifit1bl1	UP
ENSMUSG00000079451	1799.24	5.58038	0.455404	8.016e-36	2.206e-32	Tmprss11g	UP
ENSMUSG00000079455	191.119	-2.31895	0.299752	4.41919e-16	1.13131e-13	Gm16026	DOWN
ENSMUSG00000079553	107.304	1.58983	0.33775	1.17073e-07	6.2258e-06	Kifc1	UP
ENSMUSG00000079685	152.265	1.60057	0.261559	5.40692e-11	5.92233e-09	Ulbp1	UP
ENSMUSG00000079808	156.085	-1.71716	0.377695	2.66696e-07	1.26543e-05	ENSMUSG00000079808	DOWN
ENSMUSG00000080645	9.40664	-1.61495	1.20854	0.00392215	0.0358076	Mir1198	DOWN
ENSMUSG00000081052	21.8905	1.28038	0.471022	0.000328838	0.00524572	Gm6305	UP
ENSMUSG00000081488	20.5556	-1.30062	0.582881	0.00103213	0.013173	Gm15368	DOWN
ENSMUSG00000081688	15.4859	-1.3557	0.516739	0.000391161	0.00598404	Gm12499	DOWN
ENSMUSG00000081755	76.0865	2.3414	0.496917	1.04537e-07	5.58615e-06	Mup-ps23	UP
ENSMUSG00000081766	12.1477	8.31889	2.67309	1.9484e-08	1.26911e-06	2210409E12Rik	UP
ENSMUSG00000083261	24.2311	1.10384	0.505933	0.00131971	0.0158078	Gm7816	UP
ENSMUSG00000083396	340.328	1.01794	0.256556	5.08722e-06	0.000163743	Gm15542	UP
ENSMUSG00000083907	44.977	1.0228	0.389631	0.000482123	0.00710946	Plk-ps1	UP
ENSMUSG00000084131	120.935	-1.09054	0.262105	2.2635e-06	8.08982e-05	Rpl3-ps2	DOWN
ENSMUSG00000084864	13.539	1.75048	0.723945	0.00075153	0.010182	1700027A07Rik	UP
ENSMUSG00000084915	45.0763	-1.02468	0.438704	0.000981632	0.0126606	C230037L18Rik	DOWN
ENSMUSG00000085004	50.1016	2.31523	0.663308	1.8144e-05	0.000478966	5430427M07Rik	UP
ENSMUSG00000085034	6.62334	-1.9267	1.03904	0.00200727	0.0217588	Gm11240	DOWN
ENSMUSG00000085139	18.7286	3.2203	0.777528	1.5203e-06	5.83117e-05	A730046J19Rik	UP
ENSMUSG00000085183	26.6561	2.6156	0.741285	1.86528e-05	0.000490047	Wincr1	UP
ENSMUSG00000085204	37.3119	-1.16563	0.433007	0.000369995	0.00575677	Gm15327	DOWN
ENSMUSG00000085218	401.766	-1.64682	0.302695	2.82116e-09	2.21824e-07	BB218582	DOWN
ENSMUSG00000085576	52.5013	-1.04151	0.378213	0.000342173	0.00540407	Dpy19l2	DOWN
ENSMUSG00000085667	153.814	-1.02086	0.323828	0.000100173	0.00198327	Gm12992	DOWN
ENSMUSG00000085779	401.378	-1.40804	0.305262	2.20234e-07	1.06664e-05	Atcayos	DOWN
ENSMUSG00000085786	62.0242	2.5154	0.461003	2.34576e-09	1.90395e-07	Gm15987	UP
ENSMUSG00000085891	30.0209	-1.17184	0.441735	0.000408578	0.00618656	Gm14634	DOWN
ENSMUSG00000085931	6.64101	6.21279	2.72696	5.84768e-05	0.00128742	Gm12648	UP
ENSMUSG00000085936	69.3335	-1.59189	0.387318	1.94226e-06	7.1268e-05	2610307P16Rik	DOWN
ENSMUSG00000085971	439.391	-1.0409	0.202414	1.96066e-08	1.27333e-06	Gm15411	DOWN
ENSMUSG00000086034	10.9101	-2.08679	0.740605	0.000173882	0.00311235	Gm15201	DOWN
ENSMUSG00000086035	33.6971	2.65843	0.463404	6.3941e-10	5.84118e-08	Gm12610	UP
ENSMUSG00000086179	47.6984	-1.33611	0.397303	3.69908e-05	0.00086822	Gm14317	DOWN
ENSMUSG00000086267	74.7775	-1.2534	0.286097	7.6156e-07	3.22433e-05	Gm12496	DOWN
ENSMUSG00000086421	20.1842	1.5891	0.649601	0.000580802	0.00827097	Gm14091	UP
ENSMUSG00000086610	190.252	-1.03724	0.220494	1.87411e-07	9.25121e-06	Gm15408	DOWN
ENSMUSG00000087088	216.672	-1.28659	0.271531	1.21852e-07	6.46431e-06	Gm16638	DOWN
ENSMUSG00000087107	57.9018	1.28197	0.501385	0.000475912	0.00702728	AI662270	UP
ENSMUSG00000087213	13.3344	2.07246	0.86205	0.000628651	0.00880991	2810408I11Rik	UP
ENSMUSG00000087265	314.83	1.10561	0.319819	3.32708e-05	0.000794459	Gm12349	UP
ENSMUSG00000087357	439.323	-1.92831	0.277725	1.95956e-13	3.31859e-11	Gm12498	DOWN
ENSMUSG00000087516	464.82	-1.32107	0.227057	3.68316e-10	3.52559e-08	Tbx3os1	DOWN
ENSMUSG00000087541	78.1314	1.42134	0.327708	8.14043e-07	3.40075e-05	Hopxos	UP
ENSMUSG00000087659	19.1588	6.23725	1.44449	5.34863e-07	2.35041e-05	Gm12606	UP
ENSMUSG00000089635	94.5292	-1.21054	0.38204	7.91121e-05	0.00163236	Gm16559	DOWN
ENSMUSG00000089697	38.9462	1.59809	0.531081	0.000127236	0.00243561	Gm15947	UP
ENSMUSG00000089728	97.7469	6.10258	0.575703	7.54451e-27	6.38846e-24	Clec2f	UP
ENSMUSG00000089822	15.8213	-2.87976	0.779938	1.13507e-05	0.000322864	Gm15759	DOWN
ENSMUSG00000089929	35.4941	1.57208	0.868416	0.00215898	0.0229402	Bcl2a1b	UP
ENSMUSG00000090125	44.0896	1.32196	0.763291	0.00245394	0.0251517	Pou3f1	UP
ENSMUSG00000090145	384.229	-1.60635	0.302431	5.74837e-09	4.14938e-07	Ugt1a6b	DOWN
ENSMUSG00000090173	56.8972	1.39349	0.318328	7.24814e-07	3.09254e-05	Fbxw10	UP
ENSMUSG00000090231	29.8363	1.1797	0.436651	0.00038053	0.00585474	Cfb	UP
ENSMUSG00000090252	130.779	-1.77644	0.397397	3.60637e-07	1.65811e-05	Gm16028	DOWN
ENSMUSG00000090257	88.8148	-1.11476	0.287114	6.29208e-06	0.000194777	Gm4524	DOWN
ENSMUSG00000090698	202.743	1.1559	0.566478	0.00159452	0.0182838	Apold1	UP
ENSMUSG00000090877	9827.56	1.90204	0.296742	7.9307e-12	1.01513e-09	Hspa1b	UP
ENSMUSG00000091345	254.697	1.20993	0.407046	0.000145326	0.00269752	Col6a5	UP
ENSMUSG00000091387	35.4945	2.0732	0.524974	3.58979e-06	0.000120845	Gcnt4	UP
ENSMUSG00000091405	77.6023	1.97682	0.483322	1.86454e-06	6.96937e-05	H4c14	UP
ENSMUSG00000091472	148.761	-1.02363	0.34998	0.000201527	0.00352129	Gm3739	DOWN
ENSMUSG00000091844	8.82133	2.47837	1.19873	0.00150785	0.0175181	Gm8251	UP
ENSMUSG00000092035	3200.32	3.23766	0.290764	4.44651e-30	5.43858e-27	Peg10	UP
ENSMUSG00000092528	42.559	2.04252	0.53398	6.15671e-06	0.00019172	Nlrp1c-ps	UP
ENSMUSG00000092572	64.5826	3.94294	0.576067	2.56978e-13	4.2221e-11	Serpinb10	UP
ENSMUSG00000092600	9.81713	2.30191	1.14917	0.0018736	0.0206346	Gm20442	UP
ENSMUSG00000093587	89.2689	1.4364	0.57756	0.000503401	0.00735426	Gm20554	UP
ENSMUSG00000093867	61.9986	2.40095	0.681324	1.56259e-05	0.000423086	Gsdmcl2	UP
ENSMUSG00000093901	27.3661	2.98851	0.793924	7.62362e-06	0.000232146	Olfr893	UP
ENSMUSG00000094437	26.4023	-1.22576	0.525658	0.00089132	0.0116736	Gm9830	DOWN
ENSMUSG00000095026	43.381	1.12055	0.565125	0.00199927	0.0216827	Gm3336	UP
ENSMUSG00000095128	13.7026	-1.18874	0.679266	0.00295952	0.0288944	Gm5709	DOWN
ENSMUSG00000095250	13.9783	-2.84729	0.763816	7.55212e-06	0.000230287	ENSMUSG00000095250	DOWN
ENSMUSG00000095672	22.3842	-3.6874	0.554612	2.63179e-12	3.71729e-10	ENSMUSG00000095672	DOWN
ENSMUSG00000096107	75.2071	2.0094	0.484772	1.53544e-06	5.87901e-05	Gm16505	UP
ENSMUSG00000096146	32.1554	4.26805	0.781393	1.0022e-08	6.9604e-07	Kcnj11	UP
ENSMUSG00000096427	16.9292	1.95604	1.43915	0.00344066	0.0326226	Olfr895	UP
ENSMUSG00000097028	17.6378	2.68683	0.641342	1.57568e-06	6.00176e-05	Ptgs2os	UP
ENSMUSG00000097050	34.1674	-1.01404	0.643413	0.00412496	0.0370826	Gm9918	DOWN
ENSMUSG00000097124	522.548	-1.32608	0.248129	5.42005e-09	3.92526e-07	A530020G20Rik	DOWN
ENSMUSG00000097163	30.6167	-1.00371	0.439921	0.00113126	0.014087	BC051077	DOWN
ENSMUSG00000097250	11.0322	-1.1558	1.0309	0.00563646	0.046898	Gm26771	DOWN
ENSMUSG00000097391	114.078	-1.48819	0.334994	4.51141e-07	2.02288e-05	Mirg	DOWN
ENSMUSG00000097413	30.7012	-1.20774	0.47663	0.000525216	0.00761736	A830052D11Rik	DOWN
ENSMUSG00000097451	2262.58	-1.41736	0.224367	1.49409e-11	1.81734e-09	Rian	DOWN
ENSMUSG00000097603	9.08332	-1.17645	1.01329	0.00588121	0.0481529	A430010J10Rik	DOWN
ENSMUSG00000097610	58.0749	1.0094	0.435614	0.00108161	0.0136906	A930012L18Rik	UP
ENSMUSG00000097709	12.7322	1.55101	1.06444	0.00383259	0.0352752	2810429I04Rik	UP
ENSMUSG00000097754	42.4585	1.70414	0.423869	2.79474e-06	9.72021e-05	Ptgs2os2	UP
ENSMUSG00000097814	120.407	1.19032	0.422909	0.000243107	0.00408257	Panct2	UP
ENSMUSG00000097827	21.141	-1.02418	0.658715	0.0042039	0.0376538	5330439K02Rik	DOWN
ENSMUSG00000097875	53.0403	-1.3214	0.382467	2.82641e-05	0.000693715	Gm26704	DOWN
ENSMUSG00000097961	11.3401	-1.59308	0.755294	0.00115854	0.0143699	Gm27000	DOWN
ENSMUSG00000098207	108.021	1.81464	0.330912	2.47927e-09	1.9994e-07	Arl14	UP
ENSMUSG00000098318	36.8001	1.27413	0.503517	0.000560858	0.00803373	Lockd	UP
ENSMUSG00000098720	8.87263	1.95116	1.93436	0.00405468	0.0366754	Gm27239	UP
ENSMUSG00000099146	129.193	1.00002	0.600598	0.0036857	0.0341804	0610031O16Rik	UP
ENSMUSG00000099556	64.857	1.01644	0.36165	0.000286935	0.00470092	Gm28857	UP
ENSMUSG00000099583	54.8241	1.45087	0.504723	0.000171677	0.00308542	H3c4	UP
ENSMUSG00000099974	77.1002	1.77035	0.568106	7.70179e-05	0.00160116	Bcl2a1d	UP
ENSMUSG00000100432	7.73266	-1.50622	0.941708	0.00349717	0.0329032	Gm7539	DOWN
ENSMUSG00000100880	6.64638	2.22821	1.39044	0.00411734	0.0370347	Gm6610	UP
ENSMUSG00000101166	23.4244	-1.25436	0.570729	0.00120189	0.0147544	Gm28496	DOWN
ENSMUSG00000101362	17.7775	3.53861	0.89828	3.79682e-06	0.000126653	Mrgprb9-ps	UP
ENSMUSG00000101856	190.914	-1.14761	0.191163	1.37468e-10	1.43436e-08	1700096K18Rik	DOWN
ENSMUSG00000101903	46.0015	-1.73653	0.368346	1.22684e-07	6.49282e-06	Gm29291	DOWN
ENSMUSG00000102037	36.7534	1.04255	0.825266	0.00589499	0.048211	Bcl2a1a	UP
ENSMUSG00000102353	29.7803	1.16773	0.563328	0.00172178	0.0194095	Gm38345	UP
ENSMUSG00000102414	14.8198	1.29218	0.779178	0.00339587	0.0322813	Gm36938	UP
ENSMUSG00000102700	9.52274	1.63605	0.998759	0.00288608	0.0284041	Gm38312	UP
ENSMUSG00000102796	62.6794	-2.95623	0.464372	7.88612e-12	1.01513e-09	Gm37711	DOWN
ENSMUSG00000102997	12.3104	-1.45123	0.711492	0.00147009	0.0172063	Gm17244	DOWN
ENSMUSG00000103046	320.813	-1.05615	0.231293	3.38574e-07	1.56927e-05	Gm37309	DOWN
ENSMUSG00000103230	31.4835	1.0182	0.560821	0.00284403	0.0280911	Gm17970	UP
ENSMUSG00000103406	6.58652	3.15586	1.83682	0.00252512	0.0257137	Gm5541	UP
ENSMUSG00000103553	27.2879	-1.19132	0.390553	0.000123802	0.00237785	Gm38218	DOWN
ENSMUSG00000103562	7.93167	-1.16508	1.064	0.00606467	0.0491409	2810405F15Rik	DOWN
ENSMUSG00000103640	40.4928	-1.25655	0.559636	0.000970411	0.0125232	Gm31406	DOWN
ENSMUSG00000104195	15.5845	-1.66011	0.638111	0.000380813	0.00585474	B230377A18Rik	DOWN
ENSMUSG00000104379	24.878	1.48008	0.561594	0.000371636	0.00576615	Gm37509	UP
ENSMUSG00000104554	148.254	2.68891	0.281831	3.45821e-23	2.05773e-20	Gm4610	UP
ENSMUSG00000104614	118.461	-1.7321	0.450403	5.40475e-06	0.000172952	Fbxw27	DOWN
ENSMUSG00000104667	18.1382	-4.17944	0.830026	7.68891e-08	4.27472e-06	Gm4961	DOWN
ENSMUSG00000104798	59.0402	-1.05694	0.466877	0.00108372	0.0136906	Gm20121	DOWN
ENSMUSG00000104847	31.1789	-2.26461	0.5888	5.02132e-06	0.000162096	Gm43177	DOWN
ENSMUSG00000105102	9.82113	7.09229	2.66086	2.16871e-06	7.80169e-05	Gm35507	UP
ENSMUSG00000106164	35.6789	1.02194	0.574667	0.0029465	0.0287927	9430085M18Rik	UP
ENSMUSG00000106219	34.2874	2.49559	0.413257	1.13439e-10	1.20651e-08	5830416I19Rik	UP
ENSMUSG00000106519	12.0318	2.96482	1.60161	0.00258857	0.0262264	Gm38509	UP
ENSMUSG00000106524	22.6564	-1.21537	0.561588	0.00123246	0.0150492	Gm42706	DOWN
ENSMUSG00000106641	139.977	-1.14511	0.375819	0.000123672	0.00237785	Gm43534	DOWN
ENSMUSG00000106648	20.8229	-1.90882	0.637217	0.000118717	0.0022927	Gm43176	DOWN
ENSMUSG00000106734	741.343	1.06194	0.210631	3.35862e-08	2.07125e-06	Gm20559	UP
ENSMUSG00000106874	6134.81	1.16362	0.226705	1.57248e-08	1.04277e-06	Gm20186	UP
ENSMUSG00000106993	12.4145	-1.30369	0.894548	0.00402647	0.0364746	Gm43417	DOWN
ENSMUSG00000106994	14.6769	-1.47975	0.656997	0.000923038	0.0120246	Gm10829	DOWN
ENSMUSG00000107195	25.7098	-1.15265	0.444892	0.000494179	0.00724358	4930589O11Rik	DOWN
ENSMUSG00000107215	77.8024	1.03145	0.447827	0.00105444	0.0133725	Gm43197	UP
ENSMUSG00000107272	40.762	1.01032	0.431316	0.00103979	0.0132477	Gm34583	UP
ENSMUSG00000107300	15.3107	-2.15771	0.621567	2.35361e-05	0.000596972	Gm43279	DOWN
ENSMUSG00000107350	87.1608	1.08342	0.250629	1.01767e-06	4.13376e-05	Gm19610	UP
ENSMUSG00000107369	3891.91	-1.02535	0.137418	6.56817e-15	1.33893e-12	Gstm2-ps1	DOWN
ENSMUSG00000107709	14.531	1.47631	0.97953	0.00341278	0.0324	9430018G01Rik	UP
ENSMUSG00000107770	75.7791	1.43319	0.826305	0.00233214	0.0241848	Gm44126	UP
ENSMUSG00000108236	47.2723	-1.1233	0.304824	1.3612e-05	0.00037507	0610033M10Rik	DOWN
ENSMUSG00000108255	96.9042	-1.07031	0.432271	0.000655876	0.00911601	Gm16499	DOWN
ENSMUSG00000108308	26.8733	-2.29638	0.590516	4.79326e-06	0.000155876	Gm45218	DOWN
ENSMUSG00000108624	49.2607	-1.21537	0.366222	4.94372e-05	0.00111861	Gm45091	DOWN
ENSMUSG00000108825	277.858	-1.03324	0.327739	9.66746e-05	0.00192789	Gm45838	DOWN
ENSMUSG00000109107	19.2401	-1.25745	0.572418	0.00112359	0.0140002	Gm44781	DOWN
ENSMUSG00000109337	61.0775	-1.25818	0.369896	3.45731e-05	0.000821102	Gm45047	DOWN
ENSMUSG00000109438	15.6615	1.49429	0.912312	0.00304447	0.0296187	Gm45073	UP
ENSMUSG00000109460	15.1187	1.1795	0.634279	0.00251051	0.0256005	Gm45591	UP
ENSMUSG00000109564	35.2763	1.81724	0.699804	0.00036253	0.00565259	Muc16	UP
ENSMUSG00000109819	17.8225	-1.40777	0.568703	0.000550995	0.00793894	B930018H19Rik	DOWN
ENSMUSG00000110231	23.1062	3.73151	0.952966	4.24315e-06	0.000140266	Gm6329	UP
ENSMUSG00000110235	18.3658	1.18809	1.13204	0.00588256	0.0481529	Gm5086	UP
ENSMUSG00000110266	149.063	3.62633	0.854081	8.79577e-07	3.63999e-05	Gm32742	UP
ENSMUSG00000110438	22.2112	1.41724	0.664425	0.00124956	0.015199	Gm45756	UP
ENSMUSG00000110605	183.051	1.38388	0.240835	5.56166e-10	5.16648e-08	Gm32856	UP
ENSMUSG00000110661	19.3003	-1.33669	0.658256	0.00159269	0.0182723	Gm31805	DOWN
ENSMUSG00000110887	87.2891	4.58266	0.738529	3.52434e-11	4.12723e-09	Cbx3-ps8	UP
ENSMUSG00000110935	706.126	-1.1487	0.152984	4.39845e-15	9.40158e-13	Gm8834	DOWN
ENSMUSG00000111153	14.4209	4.23915	1.42698	0.00018872	0.00332921	Gm18820	UP
ENSMUSG00000111443	10.7001	-1.35619	0.877736	0.0033939	0.0322765	Gm46123	DOWN
ENSMUSG00000111767	85.4029	1.35083	0.469934	0.0001844	0.00326872	4930546K05Rik	UP
ENSMUSG00000112035	47.4585	-1.44964	0.46078	7.81535e-05	0.00161713	Gm30539	DOWN
ENSMUSG00000112109	10.6932	-1.57329	0.75796	0.00142811	0.0168123	Gm30906	DOWN
ENSMUSG00000112129	149.022	-3.30979	0.282886	4.03402e-33	7.40109e-30	Pbld1	DOWN
ENSMUSG00000112294	11.7696	1.83221	0.891438	0.00148995	0.0173651	Gm4129	UP
ENSMUSG00000112388	61.3334	-1.18116	0.338895	2.74061e-05	0.000675669	AI463170	DOWN
ENSMUSG00000112794	188.743	-2.00813	0.467798	7.79146e-07	3.28974e-05	Gm48878	DOWN
ENSMUSG00000112980	43.7014	1.3882	0.357488	5.65013e-06	0.000178807	D430020J02Rik	UP
ENSMUSG00000113302	201.099	1.16909	0.22967	2.34066e-08	1.49368e-06	Gm32219	UP
ENSMUSG00000113352	11.1719	-2.9312	0.994039	0.000133042	0.00252287	Gm34639	DOWN
ENSMUSG00000113413	7.21438	-4.60718	1.59142	0.000141623	0.00265133	Gm21941	DOWN
ENSMUSG00000113506	36.2495	-1.0897	0.503898	0.00133527	0.0159508	Gm49377	DOWN
ENSMUSG00000113569	9.88781	-1.44839	0.816106	0.00245176	0.0251411	Gm48035	DOWN
ENSMUSG00000113636	7.80104	2.85598	1.31937	0.0014054	0.0165816	Gm8616	UP
ENSMUSG00000114708	86.6918	-2.01143	0.34946	4.09522e-10	3.88338e-08	Gm30177	DOWN
ENSMUSG00000115426	128.687	-1.63813	0.268015	4.97538e-11	5.53223e-09	Gm19510	DOWN
ENSMUSG00000115439	20.3483	2.60621	1.05063	0.000441941	0.00660861	Gm36107	UP
ENSMUSG00000115545	24.8932	-1.52146	0.527245	0.000175903	0.0031434	Gm48908	DOWN
ENSMUSG00000115724	6.76846	2.32755	1.5379	0.00353529	0.0331628	Gm49087	UP
ENSMUSG00000115919	7.87521	3.63861	1.66356	0.00104106	0.0132563	Gm31583	UP
ENSMUSG00000116380	37.1957	1.3386	0.485473	0.000295276	0.00480472	Gm39556	UP
ENSMUSG00000116812	77.5534	-1.19074	0.486113	0.000619284	0.0087175	Gm2792	DOWN
ENSMUSG00000116929	47.0378	8.25565	2.51214	7.13098e-10	6.40798e-08	2210009P08Rik	UP
ENSMUSG00000116964	30.2507	-2.4508	0.525529	1.25542e-07	6.62815e-06	Gm46555	DOWN
ENSMUSG00000117102	8.81085	2.63797	0.967579	0.000283849	0.0046636	ENSMUSG00000117102	UP
ENSMUSG00000117232	20.7266	-1.44818	0.55111	0.000372524	0.00577334	1600002D24Rik	DOWN
ENSMUSG00000117426	12.6611	4.2005	1.17981	3.71877e-05	0.00087191	Gm33055	UP
ENSMUSG00000117900	26.8751	1.35625	0.993736	0.00417403	0.0374167	Gm50323	UP
ENSMUSG00000117980	292.943	2.19181	0.270202	2.4867e-17	8.05107e-15	Gm30571	UP
ENSMUSG00000118219	56.7402	1.83933	0.515414	1.7372e-05	0.00046247	Gm29695	UP
ENSMUSG00000120188	34.3454	-1.10987	0.391788	0.000253514	0.00423543	ENSMUSG00000120188	DOWN
ENSMUSG00000120447	145.168	-1.54552	0.320522	7.00131e-08	3.94222e-06	ENSMUSG00000120447	DOWN
ENSMUSG00000120512	8.71005	2.12482	1.1322	0.00349389	0.0328865	ENSMUSG00000120512	UP
ENSMUSG00000120646	28.0192	-1.03646	0.60352	0.00345361	0.032689	ENSMUSG00000120646	DOWN
ENSMUSG00000120992	5059.85	3.25638	0.177234	9.69215e-77	1.06691e-72	ENSMUSG00000120992	UP
ENSMUSG00000121016	9.31743	2.66243	0.981976	0.000492051	0.007222	ENSMUSG00000121016	UP
ENSMUSG00000121037	169.423	-1.94191	0.451074	7.36121e-07	3.13169e-05	ENSMUSG00000121037	DOWN
ENSMUSG00000121082	120.723	-1.02057	0.25194	3.48714e-06	0.000118112	ENSMUSG00000121082	DOWN
ENSMUSG00002076340	53.3288	-1.09575	0.463298	0.000825028	0.0109685	U1	DOWN
