# Supplementary material for: MyD88 Signaling Accompanied by Microbiota Changes Supports Urinary Bladder Carcinogenesis
Source: Int J Mol Sci. 2024 Jun 29;25(13):7176. doi: 10.3390/ijms25137176 (PMC11241070; doi:10.3390/ijms25137176)
Supplement: Supplementary file 1 [file ijms-25-07176-s001.zip › Supplementary Table S4..xlsx]

## Sheet: Sheet1
Table S4: Differentially expressed genes between WT tumor and non-treated samples
gene	baseMean	log2FoldChange	lfcSE	pvalue	padj	gene_name	status
ENSMUSG00000000031	129.585	2.80466	0.522385	4.10565e-09	1.66111e-07	H19	UP
ENSMUSG00000000120	547.208	1.79082	0.61959	0.000199008	0.00213041	Ngfr	UP
ENSMUSG00000000182	3.45162	3.58511	1.88103	0.00214684	0.0152796	Fgf23	UP
ENSMUSG00000000204	117.185	2.55823	0.513787	3.4918e-08	1.12579e-06	Slfn4	UP
ENSMUSG00000000216	1755.53	-1.15487	0.211946	4.40625e-09	1.77116e-07	Scnn1g	DOWN
ENSMUSG00000000244	67.5649	1.72354	0.593562	0.000195374	0.00209422	Tspan32	UP
ENSMUSG00000000248	10.2928	3.74641	1.04117	2.57372e-05	0.000372025	Clec2g	UP
ENSMUSG00000000386	314.105	4.73726	0.276272	1.04075e-66	5.15399e-63	Mx1	UP
ENSMUSG00000000409	114.945	1.41867	0.554715	0.000645938	0.00570199	Lck	UP
ENSMUSG00000000627	30.9981	1.13191	0.424507	0.000679171	0.00593609	Sema4f	UP
ENSMUSG00000000682	490.713	1.78904	0.392215	3.30497e-07	8.35045e-06	Cd52	UP
ENSMUSG00000000805	15.8003	1.83748	0.756404	0.000727551	0.00628792	Car4	UP
ENSMUSG00000001131	332.67	2.39068	0.422035	8.13269e-10	3.80668e-08	Timp1	UP
ENSMUSG00000001168	4.75861	5.68891	2.63571	0.000129963	0.00147887	Oas1h	UP
ENSMUSG00000001228	274.232	1.92595	0.310904	3.74368e-11	2.32324e-09	Uhrf1	UP
ENSMUSG00000001281	349.446	1.41559	0.323939	1.03414e-06	2.23051e-05	Itgb7	UP
ENSMUSG00000001348	906.811	1.82247	0.22757	8.42455e-17	1.21989e-14	Acp5	UP
ENSMUSG00000001403	129.954	2.89777	0.504944	4.44307e-10	2.23154e-08	Ube2c	UP
ENSMUSG00000001497	30.3	3.67456	0.633535	4.61072e-10	2.30074e-08	Pax9	UP
ENSMUSG00000001504	223.658	1.17929	0.469866	0.000943943	0.00779099	Irx2	UP
ENSMUSG00000001508	358.187	-1.06496	0.322428	0.00010041	0.00118506	Sgca	DOWN
ENSMUSG00000001588	133.364	1.47938	0.548522	0.000412994	0.00394984	Acap1	UP
ENSMUSG00000001655	11.2425	-2.54413	0.784403	7.68272e-05	0.000945487	Hoxc13	DOWN
ENSMUSG00000001656	159.336	-1.03101	0.404861	0.00104951	0.00851752	Hoxc11	DOWN
ENSMUSG00000001763	185.528	1.59005	0.263592	1.22928e-10	6.96151e-09	Tspan33	UP
ENSMUSG00000001773	5.726	6.09736	2.89234	0.000211731	0.00224238	Folh1	UP
ENSMUSG00000001802	974.72	-1.04355	0.193614	8.5788e-09	3.20876e-07	Lrp3	DOWN
ENSMUSG00000001865	50.7013	2.38027	0.617378	5.33635e-06	9.34295e-05	Cpa3	UP
ENSMUSG00000002033	63.8885	1.52884	0.635218	0.000858593	0.00720177	Cd3g	UP
ENSMUSG00000002055	70.6496	2.29372	0.408835	1.11599e-09	5.03335e-08	Spag5	UP
ENSMUSG00000002068	116.632	1.01143	0.422763	0.00164618	0.0123611	Ccne1	UP
ENSMUSG00000002265	4803.45	-1.90564	0.484978	4.61302e-06	8.24206e-05	Peg3	DOWN
ENSMUSG00000002266	259.708	-3.43893	0.613016	9.34203e-10	4.3076e-08	Zim1	DOWN
ENSMUSG00000002289	680.447	1.3083	0.366329	2.90118e-05	0.00040979	Angptl4	UP
ENSMUSG00000002324	213.27	2.31278	0.296667	4.06833e-16	5.41591e-14	Rec8	UP
ENSMUSG00000002325	1601.81	1.30346	0.163137	1.96107e-16	2.71274e-14	Irf9	UP
ENSMUSG00000002475	163.972	1.19751	0.261525	4.88096e-07	1.16209e-05	Abhd3	UP
ENSMUSG00000002500	29.4281	2.31224	0.678616	3.13711e-05	0.000438363	Rpl3l	UP
ENSMUSG00000002565	114.491	1.23761	0.386753	0.000116125	0.0013405	Scin	UP
ENSMUSG00000002699	113.572	1.70043	0.406877	1.97404e-06	3.93235e-05	Lcp2	UP
ENSMUSG00000002797	426.196	1.05128	0.177664	4.26844e-10	2.17471e-08	Ggct	UP
ENSMUSG00000003051	5771.98	1.18958	0.195305	1.24086e-10	6.99882e-09	Elf3	UP
ENSMUSG00000003206	31.7413	1.23607	0.57194	0.0020499	0.0147337	Ebi3	UP
ENSMUSG00000003227	58.2824	-1.1246	0.346371	0.000114895	0.00133002	Edar	DOWN
ENSMUSG00000003271	95.5492	1.07377	0.331192	0.00012279	0.0014062	Sult2b1	UP
ENSMUSG00000003282	142.796	-1.85089	0.319813	5.08971e-10	2.5155e-08	Plag1	DOWN
ENSMUSG00000003283	145.42	1.03177	0.324423	0.000163641	0.00180486	Hck	UP
ENSMUSG00000003355	92.568	1.23759	0.386956	0.000116791	0.00134693	Fkbp11	UP
ENSMUSG00000003379	84.6551	4.10746	1.23028	2.65851e-05	0.000382051	Cd79a	UP
ENSMUSG00000003469	259.784	1.56734	0.476601	6.35827e-05	0.000800392	Phyhip	UP
ENSMUSG00000003484	149.865	1.63388	0.329746	5.25941e-08	1.61975e-06	Cyp4f18	UP
ENSMUSG00000003518	4593.19	-1.04087	0.165748	4.38015e-11	2.67795e-09	Dusp3	DOWN
ENSMUSG00000003585	61.4648	1.25174	0.36112	4.45082e-05	0.000592509	Sec14l2	UP
ENSMUSG00000003617	988.736	1.66647	0.277148	1.38543e-10	7.76123e-09	Cp	UP
ENSMUSG00000003665	83.0794	-1.08142	0.775759	0.00834945	0.0445754	Has1	DOWN
ENSMUSG00000003882	116.672	2.05107	0.557108	1.22358e-05	0.000192975	Il7r	UP
ENSMUSG00000004231	133.578	5.92255	1.57483	4.29143e-06	7.77011e-05	Pax2	UP
ENSMUSG00000004296	15.7532	4.16471	0.787139	2.32995e-08	7.81733e-07	Il12b	UP
ENSMUSG00000004540	12.7139	1.58153	0.81863	0.00243142	0.0169542	Psg17	UP
ENSMUSG00000004707	56.7003	1.57236	0.469801	5.36552e-05	0.000695579	Ly9	UP
ENSMUSG00000004885	94.1207	2.24254	0.674212	4.11029e-05	0.000551326	Crabp2	UP
ENSMUSG00000004988	929.903	1.80933	0.247153	1.70387e-14	1.8668e-12	Fxyd4	UP
ENSMUSG00000005087	5148.78	1.45985	0.158577	3.13819e-21	7.92905e-19	Cd44	UP
ENSMUSG00000005233	108.118	1.21055	0.390004	0.000158145	0.0017497	Spc25	UP
ENSMUSG00000005268	62.1545	1.94159	0.829286	0.000760272	0.00652516	Prlr	UP
ENSMUSG00000005339	9.03341	2.62048	1.43861	0.00189784	0.0139113	Fcer1a	UP
ENSMUSG00000005355	23.5201	3.62256	0.736274	5.34646e-08	1.63841e-06	Casp14	UP
ENSMUSG00000005410	427.353	1.00469	0.237012	2.87219e-06	5.48328e-05	Mcm5	UP
ENSMUSG00000005470	69.2964	1.81291	0.344367	9.74035e-09	3.57835e-07	Asf1b	UP
ENSMUSG00000005540	21.9754	4.85354	1.3591	1.60982e-05	0.000244845	Fcer2a	UP
ENSMUSG00000005611	16119.3	-1.15982	0.212126	4.88541e-09	1.93548e-07	Irag1	DOWN
ENSMUSG00000005667	173.698	1.17778	0.258168	4.93372e-07	1.17015e-05	Mthfd2	UP
ENSMUSG00000005763	39.9493	1.37883	0.656618	0.00196931	0.0143165	Cd247	UP
ENSMUSG00000005947	117.829	1.84661	0.366001	3.05068e-08	1.00183e-06	Itgae	UP
ENSMUSG00000006143	566.765	1.72808	0.306665	1.25469e-09	5.58768e-08	Upk3bl	UP
ENSMUSG00000006179	31.7195	1.45549	0.625903	0.00117933	0.00934747	Prss16	UP
ENSMUSG00000006221	5444.54	-1.13826	0.284161	6.12237e-06	0.000105937	Hspb7	DOWN
ENSMUSG00000006398	180.732	2.08002	0.361679	5.36082e-10	2.63371e-08	Cdc20	UP
ENSMUSG00000006457	109.143	1.50875	0.589535	0.000588958	0.00528821	Actn3	UP
ENSMUSG00000006567	176.346	-1.35092	0.256471	1.23787e-08	4.42931e-07	Atp7b	DOWN
ENSMUSG00000006715	193.696	1.30935	0.228374	9.21388e-10	4.25644e-08	Gmnn	UP
ENSMUSG00000006731	1044.2	2.27179	0.149021	1.03225e-53	2.83996e-50	B4galnt1	UP
ENSMUSG00000006777	909.596	1.17127	0.537001	0.00200618	0.0145334	Krt23	UP
ENSMUSG00000007021	46.8736	1.21505	0.685894	0.00428779	0.0266157	Syngr3	UP
ENSMUSG00000007034	704.998	1.33207	0.155217	9.1088e-19	1.68316e-16	Slc44a4	UP
ENSMUSG00000007279	2571.34	-1.14468	0.321647	3.58361e-05	0.000491872	Scube2	DOWN
ENSMUSG00000007480	112.289	-3.42455	0.411544	5.06041e-18	8.40945e-16	Mc5r	DOWN
ENSMUSG00000007888	83.2085	2.30104	0.550258	1.3535e-06	2.83675e-05	Crlf1	UP
ENSMUSG00000007908	187.976	1.41917	0.232077	8.69051e-11	5.08713e-09	Hmgcll1	UP
ENSMUSG00000008193	48.0357	3.56876	1.4585	0.000353893	0.00348835	Spib	UP
ENSMUSG00000008496	77.9473	1.16084	0.537056	0.00221362	0.0156694	Pou2f2	UP
ENSMUSG00000008590	24.2749	1.2993	0.601968	0.00192542	0.0140676	Htr3b	UP
ENSMUSG00000009075	111.538	-1.21174	0.350319	4.75651e-05	0.000629145	Cabp7	DOWN
ENSMUSG00000009092	126.203	3.34783	0.45558	9.7311e-15	1.11038e-12	Derl3	UP
ENSMUSG00000009108	22.1025	1.03894	0.519547	0.00383805	0.0244187	Gnat2	UP
ENSMUSG00000009185	435.278	1.99453	0.420476	1.21589e-07	3.3942e-06	Ccl8	UP
ENSMUSG00000009292	92.7332	1.33178	0.485285	0.000422511	0.00401913	Trpm2	UP
ENSMUSG00000009545	182.142	1.76586	0.222664	1.64487e-16	2.32735e-14	Kcnq1	UP
ENSMUSG00000009900	86.5437	2.74066	0.426154	6.57575e-12	4.76088e-10	Wnt3a	UP
ENSMUSG00000010122	1052.29	-1.8204	0.564281	6.12496e-05	0.000775755	Slc47a1	DOWN
ENSMUSG00000010142	61.1639	1.77519	0.611566	0.000192021	0.00206724	Tnfrsf13b	UP
ENSMUSG00000010175	164.011	1.16141	0.355698	0.000101855	0.00119868	Prox1	UP
ENSMUSG00000010311	3285.26	-1.27249	0.280415	5.0405e-07	1.18978e-05	Optc	DOWN
ENSMUSG00000010601	256.276	1.89759	0.327352	4.28996e-10	2.17581e-08	Apol7a	UP
ENSMUSG00000010651	9792.57	-1.09223	0.185408	4.4413e-10	2.23154e-08	Acaa1b	DOWN
ENSMUSG00000011463	7.21451	-2.76663	1.09501	0.000981487	0.00805522	Cpb1	DOWN
ENSMUSG00000011632	34.0783	4.96536	0.705629	1.58638e-13	1.51078e-11	Pinlyp	UP
ENSMUSG00000012428	258.645	1.58347	0.283435	1.79175e-09	7.8246e-08	Steap4	UP
ENSMUSG00000012443	130.372	1.69441	0.283094	1.54569e-10	8.58134e-09	Kif11	UP
ENSMUSG00000012519	635.932	1.65394	0.155735	1.79726e-27	9.08202e-25	Mlkl	UP
ENSMUSG00000013415	14.4231	-3.95233	0.955061	3.79612e-06	7.00416e-05	Igf2bp1	DOWN
ENSMUSG00000013974	25.5924	1.81312	0.755192	0.00074995	0.00645672	Mcemp1	UP
ENSMUSG00000014686	7.86493	4.17704	1.41507	0.000272088	0.00278741	Ceacam16	UP
ENSMUSG00000014813	509.395	-1.2622	0.319264	6.69868e-06	0.000114548	Stc1	DOWN
ENSMUSG00000015093	130.213	1.15548	0.324915	3.66952e-05	0.000501995	Clic3	UP
ENSMUSG00000015202	2447.04	-1.38054	0.308983	6.37663e-07	1.46332e-05	Cnksr3	DOWN
ENSMUSG00000015314	23.4324	2.88446	0.869685	3.95712e-05	0.000534838	Slamf6	UP
ENSMUSG00000015316	7.94762	1.9065	1.47443	0.00497096	0.0298173	Slamf1	UP
ENSMUSG00000015340	399.396	1.43294	0.298838	1.35803e-07	3.7613e-06	Cybb	UP
ENSMUSG00000015354	694.665	-1.08425	0.243403	9.48851e-07	2.07549e-05	Pcolce2	DOWN
ENSMUSG00000015355	135.695	1.10863	0.388398	0.00040465	0.00388053	Cd48	UP
ENSMUSG00000015652	56.4188	1.21105	0.830817	0.00647523	0.0367231	Steap1	UP
ENSMUSG00000015787	175.755	8.6503	1.38161	2.51251e-11	1.62859e-09	Abo	UP
ENSMUSG00000015880	47.3625	2.92703	0.377101	6.93797e-16	9.08947e-14	Ncapg	UP
ENSMUSG00000015947	130.214	1.40884	0.344953	3.53936e-06	6.58438e-05	Fcgr1	UP
ENSMUSG00000015957	292.781	-1.36012	0.29132	2.53527e-07	6.58718e-06	Wnt11	DOWN
ENSMUSG00000015966	34.4115	1.21022	0.415538	0.000317195	0.00317208	Il17rb	UP
ENSMUSG00000015970	224.953	2.41689	0.483398	3.05763e-08	1.00278e-06	Chdh	UP
ENSMUSG00000016028	634.822	3.45072	0.264822	5.12699e-40	5.28956e-37	Celsr1	UP
ENSMUSG00000016128	1910.88	-1.08475	0.179196	1.7484e-10	9.64187e-09	Stard13	DOWN
ENSMUSG00000016283	60.1705	3.20106	0.45725	1.83636e-13	1.7289e-11	H2-M2	UP
ENSMUSG00000016349	147.964	1.58922	1.2528	0.00510905	0.0304905	Eef1a2	UP
ENSMUSG00000016498	10.2021	4.57108	1.16023	1.07484e-05	0.000172931	Pdcd1lg2	UP
ENSMUSG00000016526	40.4963	1.01624	0.430395	0.00179839	0.0133124	Dyrk3	UP
ENSMUSG00000016756	192.099	1.02053	0.380274	0.000755816	0.00649303	Cmah	UP
ENSMUSG00000017057	1094.81	1.11774	0.158943	2.49358e-13	2.2953e-11	Il13ra1	UP
ENSMUSG00000017144	3013.55	-1.4081	0.533279	0.000474739	0.00442584	Rnd3	DOWN
ENSMUSG00000017146	141.949	1.02345	0.242953	3.15927e-06	5.96694e-05	Brca1	UP
ENSMUSG00000017314	1576.23	-1.18349	0.174511	1.29199e-12	1.05234e-10	Mpp2	DOWN
ENSMUSG00000017688	19.4298	1.42219	0.791411	0.00333364	0.0218025	Hnf4g	UP
ENSMUSG00000017716	109.582	2.61084	0.436177	1.13656e-10	6.49937e-09	Birc5	UP
ENSMUSG00000017724	120.863	1.32542	0.426337	0.000139949	0.00157728	Etv4	UP
ENSMUSG00000017830	245.676	1.97704	0.226528	2.01888e-19	4.27261e-17	Dhx58	UP
ENSMUSG00000017897	1403.92	1.64162	0.169228	2.40675e-23	7.73942e-21	Eya2	UP
ENSMUSG00000018012	545.274	2.02055	0.267922	3.10281e-15	3.67601e-13	Rac3	UP
ENSMUSG00000018459	34.6052	1.11878	0.775236	0.00772712	0.0420786	Slc13a3	UP
ENSMUSG00000018566	4311.02	-1.08461	0.202843	1.06619e-08	3.88235e-07	Slc2a4	DOWN
ENSMUSG00000018623	1357.82	11.7753	1.24999	1.33439e-21	3.55277e-19	Mmp7	UP
ENSMUSG00000018654	146.384	1.35948	0.439102	0.000142466	0.00160127	Ikzf1	UP
ENSMUSG00000018776	7.28567	-1.87199	1.09503	0.00488285	0.0293801	Slc35g3	DOWN
ENSMUSG00000018821	1528.35	1.10992	0.210682	1.60607e-08	5.64085e-07	Avpi1	UP
ENSMUSG00000018830	368976	-1.11933	0.253818	1.10173e-06	2.35782e-05	Myh11	DOWN
ENSMUSG00000018862	9.86287	7.69863	2.70371	8.42929e-07	1.87696e-05	Otop3	UP
ENSMUSG00000018893	100.279	7.48659	1.17197	1.37039e-11	9.29649e-10	Mb	UP
ENSMUSG00000018899	1506.55	1.29403	0.225815	9.88492e-10	4.54101e-08	Irf1	UP
ENSMUSG00000018907	7.83957	3.72085	1.29268	0.00023509	0.00245095	Alox12e	UP
ENSMUSG00000018919	5.80102	2.92269	1.34825	0.00133683	0.0104092	Tm4sf5	UP
ENSMUSG00000018920	922.857	1.53211	0.175224	2.1567e-19	4.5256e-17	Cxcl16	UP
ENSMUSG00000018924	20.292	1.93571	0.763559	0.000510184	0.00469455	Alox15	UP
ENSMUSG00000018983	44.7966	1.73202	0.465738	1.24392e-05	0.00019556	E2f2	UP
ENSMUSG00000019359	93.4638	3.73843	0.42487	1.06703e-19	2.33812e-17	Gdpd2	UP
ENSMUSG00000019368	17.7489	2.29238	0.985885	0.000701062	0.00610158	Sec14l4	UP
ENSMUSG00000019761	577.976	1.37468	0.584114	0.00106472	0.00860991	Krt10	UP
ENSMUSG00000019832	521.717	1.02389	0.175999	8.00989e-10	3.77059e-08	Rab32	UP
ENSMUSG00000019838	965.639	-1.1295	0.196833	1.08414e-09	4.90755e-08	Slc16a10	DOWN
ENSMUSG00000019876	25.5609	1.90897	0.576461	5.13078e-05	0.000671121	Pkib	UP
ENSMUSG00000019935	26.5663	2.65149	0.722368	1.03199e-05	0.00016647	Slc17a8	UP
ENSMUSG00000019936	7.49594	1.8593	1.2685	0.00468337	0.0284786	Epyc	UP
ENSMUSG00000019942	141.935	1.97482	0.412891	1.01391e-07	2.88237e-06	Cdk1	UP
ENSMUSG00000019970	5185.7	1.51899	0.216765	2.03554e-13	1.90196e-11	Sgk1	UP
ENSMUSG00000019982	15.3831	3.88125	0.85445	3.82927e-07	9.50067e-06	Myb	UP
ENSMUSG00000019987	60.6836	4.4016	0.768816	4.41637e-10	2.22716e-08	Arg1	UP
ENSMUSG00000019990	1187.82	-1.20269	0.213707	2.00734e-09	8.75064e-08	Pde7b	DOWN
ENSMUSG00000019997	11296	-2.44362	0.956876	0.000335853	0.00333442	Ccn2	DOWN
ENSMUSG00000020007	16.7385	1.93793	0.88627	0.00123155	0.00969927	Il20ra	UP
ENSMUSG00000020010	11.3789	1.53123	0.836643	0.00304247	0.0202894	Vnn3	UP
ENSMUSG00000020021	668.114	1.26525	0.230342	3.96376e-09	1.60896e-07	Fgd6	UP
ENSMUSG00000020053	1490.18	1.62057	0.299979	4.90844e-09	1.9415e-07	Igf1	UP
ENSMUSG00000020061	75.7097	1.90558	0.745065	0.00046558	0.00434863	Mybpc1	UP
ENSMUSG00000020067	291.345	-1.17448	0.456911	0.00080635	0.00684237	Mypn	DOWN
ENSMUSG00000020077	779.064	1.09988	0.258003	2.28395e-06	4.46705e-05	Srgn	UP
ENSMUSG00000020155	3793.74	-1.05517	0.184121	1.24733e-09	5.56488e-08	Kcnmb1	DOWN
ENSMUSG00000020159	774.827	12.4639	1.52019	2.20841e-19	4.59516e-17	Gabrp	UP
ENSMUSG00000020279	19.7319	1.89555	2.00868	0.00490285	0.0294802	Il9r	UP
ENSMUSG00000020325	572.738	-1.31105	0.299353	1.01267e-06	2.18993e-05	Fstl3	DOWN
ENSMUSG00000020330	71.9766	1.90191	0.506126	9.38067e-06	0.000153926	Hmmr	UP
ENSMUSG00000020334	118.463	1.98818	0.301661	3.04913e-12	2.35936e-10	Slc22a4	UP
ENSMUSG00000020399	86.2167	2.0438	0.298112	5.27759e-13	4.63398e-11	Havcr2	UP
ENSMUSG00000020405	94.7528	1.22087	0.417052	0.000277926	0.00284134	Fabp6	UP
ENSMUSG00000020407	127.032	2.00241	0.300632	1.86336e-12	1.48834e-10	Upp1	UP
ENSMUSG00000020427	4118.53	1.62117	0.278124	4.27782e-10	2.17501e-08	Igfbp3	UP
ENSMUSG00000020475	135.999	2.37994	0.38753	4.79553e-11	2.91034e-09	Pgam2	UP
ENSMUSG00000020486	1062.27	-1.03575	0.177953	7.57461e-10	3.57247e-08	Septin4	DOWN
ENSMUSG00000020566	54.2527	5.26012	1.90084	0.000117552	0.00135445	Atp6v1c2	UP
ENSMUSG00000020581	244.061	3.6338	0.640003	6.26747e-10	3.01924e-08	Agr2	UP
ENSMUSG00000020599	191.147	-1.21436	0.324704	1.67329e-05	0.000253099	Rgs9	DOWN
ENSMUSG00000020638	285.013	1.77806	0.287501	4.62391e-11	2.81309e-09	Cmpk2	UP
ENSMUSG00000020649	339.054	1.71789	0.203342	2.3501e-18	4.01317e-16	Rrm2	UP
ENSMUSG00000020672	2049.74	-1.15143	0.232036	7.37775e-08	2.1619e-06	Sntg2	DOWN
ENSMUSG00000020676	529.242	1.20237	0.33258	2.83054e-05	0.000401415	Ccl11	UP
ENSMUSG00000020689	9424.9	-1.03917	0.265188	1.03187e-05	0.00016647	Itgb3	DOWN
ENSMUSG00000020722	15.8915	4.98215	1.01782	1.09305e-07	3.09315e-06	Cacng1	UP
ENSMUSG00000020723	25.4478	1.02672	0.508386	0.00376802	0.0240774	Cacng4	UP
ENSMUSG00000020732	31.4263	1.14737	0.804336	0.00757353	0.0414061	Rab37	UP
ENSMUSG00000020734	242.449	-2.36505	0.464943	1.95311e-08	6.67969e-07	Grin2c	DOWN
ENSMUSG00000020787	17650.4	-1.11255	0.485157	0.00168671	0.0126177	P2rx1	DOWN
ENSMUSG00000020798	26.756	1.49918	0.539697	0.000338521	0.00335865	Spns3	UP
ENSMUSG00000020808	62.5505	1.36204	0.4638	0.000233946	0.00244405	Pimreg	UP
ENSMUSG00000020839	59.3024	2.53544	0.783428	5.27061e-05	0.000686149	Tmigd1	UP
ENSMUSG00000020875	567.007	3.31725	0.932515	1.36359e-05	0.000211288	Hoxb9	UP
ENSMUSG00000020892	75.6213	-1.09859	0.447821	0.00121412	0.00957723	Aloxe3	DOWN
ENSMUSG00000020897	81.4769	1.79433	0.357085	3.41425e-08	1.10655e-06	Aurkb	UP
ENSMUSG00000020900	3946.6	-1.06042	0.23018	4.87875e-07	1.16209e-05	Myh10	DOWN
ENSMUSG00000020914	470.383	2.35182	0.298298	1.90661e-16	2.65222e-14	Top2a	UP
ENSMUSG00000020990	336.495	-1.49741	0.226255	3.04262e-12	2.35936e-10	Cdkl1	DOWN
ENSMUSG00000021057	721.955	-1.37934	0.294298	2.23773e-07	5.87577e-06	Akap5	DOWN
ENSMUSG00000021061	1179.89	-1.11631	0.213391	1.87711e-08	6.44648e-07	Sptb	DOWN
ENSMUSG00000021065	1304.93	1.2177	0.131902	2.93436e-21	7.49047e-19	Fut8	UP
ENSMUSG00000021091	7834.98	1.96921	0.241638	1.70312e-17	2.7207e-15	Serpina3n	UP
ENSMUSG00000021130	3310.04	-1.22149	0.168232	4.09225e-14	4.27545e-12	Galnt16	DOWN
ENSMUSG00000021211	83.5059	1.34903	0.609205	0.0015577	0.0118205	Akr1c12	UP
ENSMUSG00000021213	208.969	2.05508	0.323926	1.4743e-11	9.94688e-10	Akr1c13	UP
ENSMUSG00000021219	838.684	-1.4376	0.370206	7.30524e-06	0.00012364	Rgs6	DOWN
ENSMUSG00000021221	196.106	-1.1643	0.233604	6.63942e-08	1.97357e-06	Dpf3	DOWN
ENSMUSG00000021250	1385.15	-1.06108	0.338837	0.000178626	0.00194416	Fos	DOWN
ENSMUSG00000021268	7392.56	-1.89379	0.197165	5.27339e-23	1.63218e-20	Meg3	DOWN
ENSMUSG00000021278	110.985	-1.59286	0.513163	0.000113267	0.00131425	Amn	DOWN
ENSMUSG00000021294	1203.45	-1.88149	0.55012	3.25384e-05	0.000452377	Kif26a	DOWN
ENSMUSG00000021319	198.773	2.01237	0.47689	1.41201e-06	2.94052e-05	Sfrp4	UP
ENSMUSG00000021359	345.23	1.60294	0.286998	1.72889e-09	7.56344e-08	Tfap2a	UP
ENSMUSG00000021373	4354.24	-1.01421	0.222886	6.73191e-07	1.53772e-05	Cap2	DOWN
ENSMUSG00000021379	10658.2	-1.15185	0.216606	1.10202e-08	3.99517e-07	Id4	DOWN
ENSMUSG00000021384	64.859	1.01726	0.44147	0.00201759	0.0145862	Susd3	UP
ENSMUSG00000021403	76.616	1.28424	0.675163	0.00308583	0.0204848	Serpinb9b	UP
ENSMUSG00000021416	8.23388	2.60943	1.32236	0.00183559	0.0135391	Eci3	UP
ENSMUSG00000021423	225.16	1.50087	0.373956	4.34371e-06	7.83354e-05	Ly86	UP
ENSMUSG00000021451	1351.1	1.12747	0.169515	3.40936e-12	2.58955e-10	Sema4d	UP
ENSMUSG00000021453	2350.43	-1.74094	0.356376	6.7004e-08	1.98693e-06	Gadd45g	DOWN
ENSMUSG00000021457	712.903	1.24792	0.234973	1.10028e-08	3.99472e-07	Syk	UP
ENSMUSG00000021464	1242.17	-1.01208	0.280328	3.59098e-05	0.000492337	Ror2	DOWN
ENSMUSG00000021485	32.6577	3.17354	0.561621	8.65699e-10	4.03683e-08	Mxd3	UP
ENSMUSG00000021490	55.5964	2.13312	0.502153	1.1978e-06	2.54146e-05	Slc34a1	UP
ENSMUSG00000021553	95.7312	2.71089	0.461956	2.54027e-10	1.35268e-08	Slc28a3	UP
ENSMUSG00000021556	1238.74	1.33128	0.18604	7.70804e-14	7.60394e-12	Golm1	UP
ENSMUSG00000021567	3522.73	-1.02925	0.23992	2.19225e-06	4.30812e-05	Nkd2	DOWN
ENSMUSG00000021573	1913.16	-1.18286	0.2868	3.60771e-06	6.70146e-05	Tppp	DOWN
ENSMUSG00000021587	24.5517	1.25654	1.01576	0.00776384	0.0422228	Pcsk1	UP
ENSMUSG00000021622	76.3174	6.88709	1.16071	2.66006e-10	1.4104e-08	Ckmt2	UP
ENSMUSG00000021624	63.8986	1.41311	0.567365	0.000773891	0.00662139	Cd180	UP
ENSMUSG00000021640	7.02589	2.13551	1.04004	0.00181707	0.0134265	Naip1	UP
ENSMUSG00000021678	1141.16	1.11389	0.209384	1.21088e-08	4.35795e-07	F2rl1	UP
ENSMUSG00000021697	16.6079	1.23164	0.714744	0.00477645	0.0289168	Depdc1b	UP
ENSMUSG00000021702	20.4694	1.48634	0.775901	0.00261653	0.0180035	Thbs4	UP
ENSMUSG00000021714	39.7625	1.19461	0.441341	0.000553	0.00500835	Cenpk	UP
ENSMUSG00000021719	1912.76	-1.04053	0.23963	1.6888e-06	3.42757e-05	Rgs7bp	DOWN
ENSMUSG00000021728	278.892	1.32879	0.230608	8.05279e-10	3.77642e-08	Emb	UP
ENSMUSG00000021749	3860.89	1.39583	0.147195	2.42144e-22	6.89165e-20	Fam3d	UP
ENSMUSG00000021795	7.90517	5.60103	1.50215	8.45952e-06	0.00014096	Sftpd	UP
ENSMUSG00000021798	2649.13	-1.08784	0.275499	8.49189e-06	0.000141404	Ldb3	DOWN
ENSMUSG00000021803	22.0739	1.6796	0.844482	0.00185554	0.0136416	Cdhr1	UP
ENSMUSG00000021838	5718.47	-1.45888	0.248948	3.96613e-10	2.04594e-08	Samd4	DOWN
ENSMUSG00000021880	90.9045	1.42151	0.521363	0.000413528	0.00395195	Rnase6	UP
ENSMUSG00000021886	48.6805	2.38895	0.56328	1.30273e-06	2.74293e-05	Gpr65	UP
ENSMUSG00000021898	27.7111	1.15203	0.495572	0.00160269	0.0121062	Asb14	UP
ENSMUSG00000021950	4146.31	1.8562	0.229792	5.09112e-17	7.54858e-15	Anxa8	UP
ENSMUSG00000021959	1598.72	-1.01092	0.225766	9.50037e-07	2.07625e-05	Lats2	DOWN
ENSMUSG00000021965	64.6783	1.05562	0.444771	0.001577	0.0119413	Ska3	UP
ENSMUSG00000022014	290.587	2.11358	0.249372	1.6333e-18	2.86824e-16	Epsti1	UP
ENSMUSG00000022025	16.4185	1.6989	0.715858	0.000878878	0.00734207	Cnmd	UP
ENSMUSG00000022026	131.963	8.9537	1.06769	3.54365e-16	4.74294e-14	Olfm4	UP
ENSMUSG00000022033	55.6788	2.08771	0.601624	2.61414e-05	0.000376436	Pbk	UP
ENSMUSG00000022034	50.7175	1.36959	0.701187	0.00255619	0.0176503	Esco2	UP
ENSMUSG00000022037	32791.5	2.67637	0.254454	4.12252e-27	1.92599e-24	Clu	UP
ENSMUSG00000022090	1001.06	1.07806	0.210137	3.59722e-08	1.15526e-06	Pdlim2	UP
ENSMUSG00000022123	146.971	2.52523	0.406175	2.7769e-11	1.7906e-09	Scel	UP
ENSMUSG00000022181	34.6429	1.47521	0.506993	0.000233563	0.00244225	C6	UP
ENSMUSG00000022212	13.4629	-3.43087	1.24114	0.000289725	0.00293891	Cpne6	DOWN
ENSMUSG00000022215	7.67385	2.11845	1.32437	0.00312222	0.0206875	Fitm1	UP
ENSMUSG00000022218	207.63	3.40987	0.699456	4.90909e-08	1.52323e-06	Tgm1	UP
ENSMUSG00000022221	412.314	2.05823	0.313478	3.36129e-12	2.56879e-10	Ripk3	UP
ENSMUSG00000022225	58.5713	2.14715	0.530777	2.66872e-06	5.13045e-05	Cma1	UP
ENSMUSG00000022226	146.314	8.73172	2.26351	4.31839e-06	7.79356e-05	Mcpt2	UP
ENSMUSG00000022227	285.173	13.2038	3.44433	7.52975e-10	3.5581e-08	Mcpt1	UP
ENSMUSG00000022229	48.4269	-1.12072	0.706826	0.00625561	0.0357891	Atp12a	DOWN
ENSMUSG00000022240	1131.37	-1.65145	0.258937	1.32527e-11	9.01513e-10	Ctnnd2	DOWN
ENSMUSG00000022249	124.154	-3.08374	0.331852	9.01777e-22	2.42705e-19	Ttc23l	DOWN
ENSMUSG00000022322	36.5478	1.95851	0.472608	1.99505e-06	3.96387e-05	Shcbp1	UP
ENSMUSG00000022330	44.2129	1.19376	0.779111	0.00614735	0.0353336	Osr2	UP
ENSMUSG00000022342	132.174	-1.07249	0.413505	0.000868066	0.00726891	Kcnv1	DOWN
ENSMUSG00000022367	68.9365	-1.18001	0.41762	0.000393737	0.00379542	Has2	DOWN
ENSMUSG00000022372	221.533	1.18886	0.420478	0.000392928	0.00379014	Sla	UP
ENSMUSG00000022416	8.40258	7.17067	2.92166	3.46478e-05	0.000478213	Cacna1i	UP
ENSMUSG00000022419	7020.62	-1.12473	0.16628	1.55875e-12	1.25312e-10	Deptor	DOWN
ENSMUSG00000022439	78.5159	1.61749	0.616274	0.00046025	0.0043086	Parvg	UP
ENSMUSG00000022504	345.224	1.01031	0.411814	0.0014181	0.0109252	Ciita	UP
ENSMUSG00000022525	370.121	-1.15414	0.231881	6.92654e-08	2.03934e-06	Plaat1	DOWN
ENSMUSG00000022534	26.4133	1.11725	0.587515	0.00405892	0.0255408	Mefv	UP
ENSMUSG00000022584	37.994	2.7745	0.865141	5.59275e-05	0.00071864	Ly6c2	UP
ENSMUSG00000022586	13.4259	1.84848	0.730338	0.0006119	0.00545009	Ly6i	UP
ENSMUSG00000022587	18196.4	1.96135	0.132161	4.46831e-51	1.00582e-47	Ly6e	UP
ENSMUSG00000022595	10.7426	3.2477	1.00182	5.52971e-05	0.000711279	Lypd2	UP
ENSMUSG00000022596	50.0507	6.96244	2.01196	1.68059e-05	0.000254049	Slurp1	UP
ENSMUSG00000022603	28.0936	4.35293	0.73121	2.25073e-10	1.2089e-08	Mroh4	UP
ENSMUSG00000022657	16.8082	2.02251	0.814406	0.000572593	0.00515751	Cd96	UP
ENSMUSG00000022658	51.024	1.23817	0.343508	2.83768e-05	0.000402196	Tagln3	UP
ENSMUSG00000022659	13.1629	1.28777	1.07473	0.00801636	0.0432447	Gcsam	UP
ENSMUSG00000022667	50.2045	1.03876	0.542679	0.00447832	0.0275087	Cd200r1	UP
ENSMUSG00000022676	557.454	1.00409	0.248738	6.87101e-06	0.000117171	Snai2	UP
ENSMUSG00000022754	483.672	1.6315	0.323738	3.43015e-08	1.1088e-06	Tmem45a	UP
ENSMUSG00000022755	5.19509	5.87611	2.5893	6.34987e-05	0.000799865	Adgrg7	UP
ENSMUSG00000022769	680.158	1.04303	0.261012	7.76102e-06	0.000130551	Sdf2l1	UP
ENSMUSG00000022831	445.493	1.1601	0.272541	2.15948e-06	4.25046e-05	Hcls1	UP
ENSMUSG00000022836	112164	-1.11307	0.227541	1.10701e-07	3.12194e-06	Mylk	DOWN
ENSMUSG00000022840	9563.76	-1.16259	0.213873	6.1099e-09	2.36017e-07	Adcy5	DOWN
ENSMUSG00000022842	9.40186	1.84518	0.834909	0.00135494	0.0105079	Ece2	UP
ENSMUSG00000022871	213.949	1.89303	0.232682	2.96105e-17	4.52583e-15	Fetub	UP
ENSMUSG00000022876	67.4374	2.01053	0.474794	1.39059e-06	2.90569e-05	Samsn1	UP
ENSMUSG00000022887	254.268	1.87096	0.30426	5.46137e-11	3.27431e-09	Masp1	UP
ENSMUSG00000022893	6500.09	-1.30135	0.341258	9.05318e-06	0.000149344	Adamts1	DOWN
ENSMUSG00000022901	129.282	1.16492	0.322732	3.02404e-05	0.000424721	Cd86	UP
ENSMUSG00000022906	1510.18	1.0917	0.100763	3.03557e-28	1.56591e-25	Parp9	UP
ENSMUSG00000022935	10.798	-3.58054	1.04712	7.05758e-05	0.000879924	Grik1	DOWN
ENSMUSG00000022938	473.322	6.92703	0.350339	1.65293e-87	1.0232e-83	Fam3b	UP
ENSMUSG00000022941	176.237	1.57577	0.361069	9.21359e-07	2.02429e-05	Ripply3	UP
ENSMUSG00000022945	139.056	1.7827	0.330064	4.52123e-09	1.80856e-07	Chaf1b	UP
ENSMUSG00000022949	99.6594	3.89119	0.441386	8.73169e-20	1.9478e-17	Clic6	UP
ENSMUSG00000022986	23.3303	4.40819	0.918088	1.19854e-07	3.34955e-06	Krt75	UP
ENSMUSG00000022996	143.283	-2.32581	0.45859	2.09395e-08	7.13181e-07	Wnt10b	DOWN
ENSMUSG00000023013	3.84783	2.34527	1.97344	0.00656757	0.0370939	Aqp2	UP
ENSMUSG00000023015	175.695	1.68802	0.333443	2.8697e-08	9.46161e-07	Racgap1	UP
ENSMUSG00000023031	1749.63	-1.42093	0.151907	7.3956e-22	2.03469e-19	Cela1	DOWN
ENSMUSG00000023034	2034.71	-2.63183	0.25772	9.05164e-26	3.73546e-23	Nr4a1	DOWN
ENSMUSG00000023041	227.682	12.5302	3.90037	7.56301e-07	1.71099e-05	Krt6b	UP
ENSMUSG00000023057	67.9965	2.83746	0.611055	1.62063e-07	4.39308e-06	Fabp2	UP
ENSMUSG00000023064	428.232	1.49056	0.309309	1.14389e-07	3.21374e-06	Sncg	UP
ENSMUSG00000023092	42646.3	-1.08654	0.252025	1.71377e-06	3.4754e-05	Fhl1	DOWN
ENSMUSG00000023122	9.9875	1.86349	0.984487	0.00255259	0.0176303	Sult1c2	UP
ENSMUSG00000023169	2692.14	-1.05682	0.212325	7.76616e-08	2.25967e-06	Slc38a1	DOWN
ENSMUSG00000023243	548.77	1.19206	0.20307	4.4631e-10	2.23265e-08	Kcnk5	UP
ENSMUSG00000023274	112.979	2.32864	0.501129	1.87141e-07	4.97724e-06	Cd4	UP
ENSMUSG00000023279	9.47241	2.13076	0.853432	0.000616436	0.00548458	Bmp15	UP
ENSMUSG00000023336	3080.33	-1.00835	0.210535	2.13329e-07	5.64342e-06	Wfdc1	DOWN
ENSMUSG00000023341	111.553	2.1166	0.298901	1.0508e-13	1.02035e-11	Mx2	UP
ENSMUSG00000023349	165.226	1.98424	0.29406	9.91346e-13	8.29281e-11	Clec4n	UP
ENSMUSG00000023367	3690.16	1.12848	0.18354	9.52354e-11	5.52254e-09	Tmem176a	UP
ENSMUSG00000023393	180.473	1.61079	0.196112	1.75298e-17	2.74589e-15	Slc17a9	UP
ENSMUSG00000023505	158.483	1.29945	0.337812	9.91795e-06	0.000160824	Cdca3	UP
ENSMUSG00000023826	260.372	-1.02947	0.175487	6.03904e-10	2.92168e-08	Prkn	DOWN
ENSMUSG00000023903	41.3222	2.38683	0.465392	1.85652e-08	6.38461e-07	Mmp25	UP
ENSMUSG00000023905	2025.54	-1.5534	0.617152	0.000584881	0.00525671	Tnfrsf12a	DOWN
ENSMUSG00000023918	505.57	1.31889	0.244463	6.2074e-09	2.3941e-07	Adgrf4	UP
ENSMUSG00000023927	2296.48	-1.20273	0.135444	6.91736e-20	1.57138e-17	Satb1	DOWN
ENSMUSG00000024032	3.15674	5.25082	2.84956	0.000581942	0.0052341	Tff1	UP
ENSMUSG00000024044	824.731	-1.42397	0.353984	4.23769e-06	7.69738e-05	Epb41l3	DOWN
ENSMUSG00000024049	9031.36	-1.16812	0.191851	1.23143e-10	6.96151e-09	Myom1	DOWN
ENSMUSG00000024056	47.8963	2.50685	0.464568	3.69722e-09	1.51568e-07	Ndc80	UP
ENSMUSG00000024059	1733.73	1.41825	0.191622	1.37015e-14	1.5421e-12	Clip4	UP
ENSMUSG00000024063	4728.71	-1.04656	0.257372	6.17438e-06	0.000106762	Lbh	DOWN
ENSMUSG00000024064	92.7968	1.56489	0.394577	5.78852e-06	0.000100749	Galnt14	UP
ENSMUSG00000024066	4665.22	1.29336	0.148285	2.84109e-19	5.76624e-17	Xdh	UP
ENSMUSG00000024087	6292.7	1.21611	0.323579	1.59282e-05	0.000242408	Cyp1b1	UP
ENSMUSG00000024112	4589.7	-1.29029	0.259126	5.80851e-08	1.76472e-06	Cacna1h	DOWN
ENSMUSG00000024128	30237.4	16.5795	3.53802	4.64593e-09	1.85246e-07	Sbp	UP
ENSMUSG00000024164	7610.02	2.06736	0.216498	9.43122e-23	2.81357e-20	C3	UP
ENSMUSG00000024215	60.719	1.9855	0.536157	1.13358e-05	0.000181088	Spdef	UP
ENSMUSG00000024268	183.046	1.43578	0.267287	6.75466e-09	2.58904e-07	Celf4	UP
ENSMUSG00000024300	236.698	1.04231	0.354305	0.000344214	0.00340379	Myo1f	UP
ENSMUSG00000024331	1749.64	1.17336	0.226708	2.75721e-08	9.13199e-07	Dsc2	UP
ENSMUSG00000024338	1121.48	1.18491	0.22717	1.95309e-08	6.67969e-07	Psmb8	UP
ENSMUSG00000024349	702.382	1.42301	0.160673	7.55522e-20	1.70068e-17	Sting1	UP
ENSMUSG00000024353	12.2209	1.76694	0.961992	0.00242049	0.0169018	Mzb1	UP
ENSMUSG00000024386	9.90541	2.14239	1.3249	0.00292319	0.0196581	Proc	UP
ENSMUSG00000024388	46.1544	-1.50795	0.501947	0.000170966	0.00187812	Myo7b	DOWN
ENSMUSG00000024395	6316.21	-1.16584	0.256583	5.62903e-07	1.30997e-05	Lims2	DOWN
ENSMUSG00000024397	217.036	1.94083	0.397477	6.48004e-08	1.93783e-06	Aif1	UP
ENSMUSG00000024399	128.84	2.14382	0.929649	0.000746235	0.00643144	Ltb	UP
ENSMUSG00000024401	18.7199	1.48296	0.633807	0.0011202	0.00895909	Tnf	UP
ENSMUSG00000024411	226.679	9.33552	1.39805	2.06097e-12	1.63041e-10	Aqp4	UP
ENSMUSG00000024471	23.1162	6.61973	1.23712	3.81645e-08	1.21464e-06	Myot	UP
ENSMUSG00000024479	3328.58	1.27724	0.202233	2.7567e-11	1.78221e-09	Mal2	UP
ENSMUSG00000024503	9230.07	17.2621	4.71241	3.06595e-20	7.23009e-18	Spink1	UP
ENSMUSG00000024521	1543.08	2.18496	0.300225	2.19613e-14	2.36427e-12	Pmaip1	UP
ENSMUSG00000024558	367.092	-1.45018	0.312044	2.63583e-07	6.83411e-06	Mapk4	DOWN
ENSMUSG00000024565	133.472	1.09999	0.47478	0.00169186	0.0126524	Sall3	UP
ENSMUSG00000024597	3090.13	2.11447	0.262073	4.03354e-17	6.12727e-15	Slc12a2	UP
ENSMUSG00000024610	14019.2	1.20353	0.292344	4.1076e-06	7.50062e-05	Cd74	UP
ENSMUSG00000024640	887.387	1.2371	0.269649	4.27056e-07	1.0367e-05	Psat1	UP
ENSMUSG00000024653	6.20457	1.86569	1.48987	0.00558666	0.0327334	Scgb1a1	UP
ENSMUSG00000024659	11284.3	1.9333	0.256977	3.72637e-15	4.37292e-13	Anxa1	UP
ENSMUSG00000024669	50.8744	1.78689	0.772728	0.000904929	0.00751911	Cd5	UP
ENSMUSG00000024672	197.308	1.47265	0.337626	1.00031e-06	2.16698e-05	Ms4a7	UP
ENSMUSG00000024673	57.2199	7.00255	2.4219	9.0667e-05	0.00108984	Ms4a1	UP
ENSMUSG00000024675	38.521	2.2721	0.567886	3.50294e-06	6.52643e-05	Ms4a4c	UP
ENSMUSG00000024677	291.609	1.10214	0.449719	0.00121599	0.00958886	Ms4a6b	UP
ENSMUSG00000024679	165.127	1.3698	0.369089	1.65205e-05	0.000250346	Ms4a6d	UP
ENSMUSG00000024691	588.763	1.53581	0.2138	5.72267e-14	5.80734e-12	Fam111a	UP
ENSMUSG00000024696	135.99	1.13733	0.332369	6.13747e-05	0.000776205	Lpxn	UP
ENSMUSG00000024727	51.8719	2.13931	0.459268	2.01539e-07	5.34295e-06	Trpm6	UP
ENSMUSG00000024730	17.5663	2.05053	0.688943	0.000158273	0.00175033	Ms4a8a	UP
ENSMUSG00000024737	89.2433	2.34699	0.326021	4.18119e-14	4.35002e-12	Slc15a3	UP
ENSMUSG00000024771	133.487	2.32827	0.492365	1.21796e-07	3.39617e-06	Lipk	UP
ENSMUSG00000024791	52.445	1.77085	0.478539	1.26154e-05	0.000197953	Cdca5	UP
ENSMUSG00000024798	10.9325	1.4819	0.873324	0.0039086	0.0248156	Htr7	UP
ENSMUSG00000024810	4851.46	2.73645	0.244	1.42262e-30	8.80637e-28	Il33	UP
ENSMUSG00000024903	9.03603	-3.56974	1.17858	0.000374948	0.00365803	Lao1	DOWN
ENSMUSG00000024935	186.168	-2.42581	0.516363	1.32451e-07	3.6767e-06	Slc1a1	DOWN
ENSMUSG00000024936	51.5668	1.05692	0.319057	0.000101829	0.00119868	Kcnk7	UP
ENSMUSG00000024989	65.4352	2.22089	0.308325	4.776e-14	4.90699e-12	Cep55	UP
ENSMUSG00000025001	172.728	1.40614	0.245369	8.4412e-10	3.94363e-08	Hells	UP
ENSMUSG00000025006	12685.5	-1.24598	0.235876	1.65772e-08	5.7894e-07	Sorbs1	DOWN
ENSMUSG00000025017	188.78	1.23853	0.292215	2.16656e-06	4.26101e-05	Pik3ap1	UP
ENSMUSG00000025058	20.276	1.72724	0.71951	0.000814476	0.0068995	Tasl	UP
ENSMUSG00000025064	8723.34	1.85834	0.244366	1.65314e-15	2.01642e-13	Col17a1	UP
ENSMUSG00000025068	44343	1.8112	0.196552	2.35154e-21	6.12911e-19	Gsto1	UP
ENSMUSG00000025089	358.109	-1.04424	0.370811	0.000487657	0.0045215	Gfra1	DOWN
ENSMUSG00000025105	58.6763	4.69527	0.609452	7.46574e-16	9.72943e-14	Bnc1	UP
ENSMUSG00000025127	39.4219	-4.11611	0.691475	3.05578e-10	1.60987e-08	Gcgr	DOWN
ENSMUSG00000025128	11.0197	2.37957	1.02909	0.000755106	0.00648982	Bhlhe22	UP
ENSMUSG00000025150	28916.2	1.9217	0.15779	4.22486e-35	3.17005e-32	Cbr2	UP
ENSMUSG00000025165	11.0072	3.96852	1.19238	4.81705e-05	0.000635793	Sectm1a	UP
ENSMUSG00000025207	3336.29	-2.10808	0.223731	2.95105e-22	8.30353e-20	Sema4g	DOWN
ENSMUSG00000025279	120.505	2.92223	0.483834	8.86804e-11	5.17881e-09	Dnase1l3	UP
ENSMUSG00000025283	12411.3	1.17154	0.137006	1.41772e-18	2.52547e-16	Sat1	UP
ENSMUSG00000025328	355.539	3.56325	0.618441	4.06022e-10	2.08579e-08	Padi3	UP
ENSMUSG00000025329	878.195	2.37642	0.545171	6.77389e-07	1.54446e-05	Padi1	UP
ENSMUSG00000025347	11.1603	-1.8096	0.861706	0.00197027	0.0143193	Mettl7b	DOWN
ENSMUSG00000025348	2958.41	-1.50522	0.247682	9.40239e-11	5.47794e-09	Itga7	DOWN
ENSMUSG00000025396	24.0146	3.41313	0.657671	1.77928e-08	6.18773e-07	Hsd17b6	UP
ENSMUSG00000025407	894.586	-1.03712	0.182654	1.59168e-09	7.01273e-08	Gli1	DOWN
ENSMUSG00000025420	20.7951	1.82827	0.585439	0.000112093	0.0013043	Katnal2	UP
ENSMUSG00000025427	184.22	-1.235	0.339516	2.45518e-05	0.000355929	Rnf165	DOWN
ENSMUSG00000025429	404.063	1.55467	0.226693	5.17389e-13	4.56106e-11	Pstpip2	UP
ENSMUSG00000025431	28.2244	9.33972	2.80711	5.89258e-10	2.86653e-08	Crisp1	UP
ENSMUSG00000025473	933.973	2.82246	0.216466	4.49223e-40	4.83618e-37	Adam8	UP
ENSMUSG00000025478	156.918	-1.05865	0.227764	4.0587e-07	9.93058e-06	Dpysl4	DOWN
ENSMUSG00000025488	27.7982	3.84377	0.83546	1.77149e-07	4.75231e-06	Cox8b	UP
ENSMUSG00000025491	1310.61	1.03792	0.232086	9.51274e-07	2.07712e-05	Ifitm1	UP
ENSMUSG00000025492	7007.05	1.39836	0.20456	7.60441e-13	6.47054e-11	Ifitm3	UP
ENSMUSG00000025498	1142.77	3.01392	0.303703	1.93054e-24	6.73268e-22	Irf7	UP
ENSMUSG00000025650	2878.14	3.94639	0.148967	7.43261e-156	1.84039e-151	Col7a1	UP
ENSMUSG00000025723	54.3884	1.0936	0.370547	0.000306778	0.00308284	Nmb	UP
ENSMUSG00000025787	98.5023	1.63573	1.02362	0.0034623	0.0225368	Tgm4	UP
ENSMUSG00000025804	118.535	1.96326	0.481141	2.6281e-06	5.07205e-05	Ccr1	UP
ENSMUSG00000025888	129.208	1.57238	0.292526	6.02011e-09	2.32913e-07	Casp1	UP
ENSMUSG00000025905	59.5309	-2.00503	1.61865	0.00376395	0.0240636	Oprk1	DOWN
ENSMUSG00000025909	41.9068	2.86165	0.527412	3.74866e-09	1.53422e-07	Sntg1	UP
ENSMUSG00000025991	10.9928	3.10844	1.36408	0.000756121	0.00649303	Cps1	UP
ENSMUSG00000026009	35.7626	1.91251	0.599097	7.38979e-05	0.000915497	Icos	UP
ENSMUSG00000026011	37.977	5.29096	0.943705	1.28078e-09	5.6936e-08	Ctla4	UP
ENSMUSG00000026039	49.0895	1.33326	0.442166	0.000190778	0.00205833	Sgo2a	UP
ENSMUSG00000026065	924.437	1.06725	0.203001	1.82771e-08	6.30304e-07	Slc9a4	UP
ENSMUSG00000026068	196.655	2.73331	0.238111	1.22471e-31	7.98026e-29	Il18rap	UP
ENSMUSG00000026069	90.8638	1.27651	0.329989	9.79802e-06	0.00015928	Il1rl1	UP
ENSMUSG00000026070	744.069	1.01293	0.233532	1.8689e-06	3.74401e-05	Il18r1	UP
ENSMUSG00000026073	881.138	1.42601	0.839252	0.00370847	0.0238198	Il1r2	UP
ENSMUSG00000026090	448.569	1.34433	0.166189	6.21543e-17	9.16073e-15	Cracdl	UP
ENSMUSG00000026104	1705.63	1.33889	0.137597	2.39714e-23	7.73942e-21	Stat1	UP
ENSMUSG00000026126	507.631	1.43201	0.165838	5.23765e-19	1.02928e-16	Ptpn18	UP
ENSMUSG00000026166	6.71337	3.91109	1.52273	0.000536645	0.00488648	Ccl20	UP
ENSMUSG00000026167	390.756	2.39036	0.301313	1.34238e-16	1.92131e-14	Wnt10a	UP
ENSMUSG00000026180	20.8657	2.68071	0.808747	4.30769e-05	0.000575001	Cxcr2	UP
ENSMUSG00000026185	6891.31	1.28817	0.223227	8.04408e-10	3.77642e-08	Igfbp5	UP
ENSMUSG00000026222	1028.63	1.32998	0.196681	1.34352e-12	1.08715e-10	Sp100	UP
ENSMUSG00000026228	24.122	1.58221	0.791738	0.00209605	0.0149784	Htr2b	UP
ENSMUSG00000026249	1157.64	1.18186	0.188153	3.56201e-11	2.21605e-09	Serpine2	UP
ENSMUSG00000026285	34.6178	3.50268	0.701527	3.4253e-08	1.10868e-06	Pdcd1	UP
ENSMUSG00000026308	139.464	-1.38844	0.369052	1.29683e-05	0.000202848	Klhl30	DOWN
ENSMUSG00000026322	521.646	-1.5584	0.316874	6.39264e-08	1.914e-06	Htr4	DOWN
ENSMUSG00000026327	13.1066	8.16127	2.93173	1.7951e-06	3.61958e-05	Serpinb11	UP
ENSMUSG00000026395	613.505	1.25166	0.560071	0.00165623	0.012431	Ptprc	UP
ENSMUSG00000026407	6.81461	3.83212	1.31531	0.000197315	0.00211412	Cacna1s	UP
ENSMUSG00000026413	3474.01	2.34321	0.245291	8.15873e-23	2.49405e-20	Pkp1	UP
ENSMUSG00000026417	3257.66	4.02359	0.261773	1.53877e-54	4.76269e-51	Pigr	UP
ENSMUSG00000026429	71.6783	1.01781	0.373129	0.000665402	0.00583429	Ube2t	UP
ENSMUSG00000026435	831.995	1.49919	0.217871	5.17612e-13	4.56106e-11	Slc45a3	UP
ENSMUSG00000026450	84.5977	7.92936	1.36338	1.66394e-09	7.29217e-08	Chit1	UP
ENSMUSG00000026463	17661.5	-1.08734	0.320411	7.19814e-05	0.000895194	Atp2b4	DOWN
ENSMUSG00000026525	49.8972	1.33279	0.396235	5.91265e-05	0.000754017	Opn3	UP
ENSMUSG00000026535	77.5978	7.86256	1.10239	1.22444e-12	1.00392e-10	Ifi202b	UP
ENSMUSG00000026536	132.059	2.06487	0.232678	5.98241e-20	1.3844e-17	Ifi211	UP
ENSMUSG00000026548	118.145	1.12602	0.386272	0.000328407	0.00326705	Slamf9	UP
ENSMUSG00000026573	7.80723	2.43387	1.19622	0.00161124	0.0121597	Xcl1	UP
ENSMUSG00000026576	4289.97	1.42088	0.218085	7.81365e-12	5.59173e-10	Atp1b1	UP
ENSMUSG00000026581	34.0221	3.50176	0.964835	1.19834e-05	0.000189963	Sell	UP
ENSMUSG00000026582	1048.57	-1.09979	0.239562	5.02799e-07	1.18796e-05	Sele	DOWN
ENSMUSG00000026605	142.462	2.44393	0.365162	1.13559e-12	9.37276e-11	Cenpf	UP
ENSMUSG00000026616	53.7379	1.70139	1.9383	0.00543419	0.0320066	Cr2	UP
ENSMUSG00000026622	81.0341	2.43078	0.370079	2.7299e-12	2.13233e-10	Nek2	UP
ENSMUSG00000026630	73.9561	1.20382	0.45038	0.000591465	0.00530049	Batf3	UP
ENSMUSG00000026669	81.3132	1.29144	0.359436	2.70085e-05	0.000387012	Mcm10	UP
ENSMUSG00000026683	49.5992	1.70526	0.571301	0.000155905	0.00172914	Nuf2	UP
ENSMUSG00000026691	39.0718	1.99781	0.628522	7.42021e-05	0.000917742	Fmo3	UP
ENSMUSG00000026700	10.3854	3.97248	1.13944	5.9157e-05	0.000754017	Tnfsf4	UP
ENSMUSG00000026770	59.5923	2.29934	0.511098	3.77218e-07	9.39669e-06	Il2ra	UP
ENSMUSG00000026779	97.1815	1.25176	0.274303	4.81616e-07	1.15109e-05	Mastl	UP
ENSMUSG00000026809	15.8309	-1.20098	0.752149	0.00607393	0.0350085	Spaca9	DOWN
ENSMUSG00000026822	177.196	1.58036	0.312554	3.1818e-08	1.04075e-06	Lcn2	UP
ENSMUSG00000026832	179.164	1.56877	0.359997	9.60649e-07	2.09574e-05	Cytip	UP
ENSMUSG00000026840	104.872	-1.51433	0.557911	0.000378177	0.00368228	Lamc3	DOWN
ENSMUSG00000026866	22.8067	2.17399	0.790866	0.000269123	0.00276275	Kynu	UP
ENSMUSG00000026875	221.473	1.92028	0.35514	4.17461e-09	1.68626e-07	Traf1	UP
ENSMUSG00000026931	96.4642	-3.44424	0.537719	8.46812e-12	6.008e-10	1700019N19Rik	DOWN
ENSMUSG00000026950	162.461	1.91721	0.350526	2.90605e-09	1.22793e-07	Neb	UP
ENSMUSG00000026961	756.897	1.34908	0.317538	1.81111e-06	3.64593e-05	Lrrc26	UP
ENSMUSG00000026976	23.7158	2.51863	0.740872	3.21782e-05	0.000448124	Pax8	UP
ENSMUSG00000026980	197.862	1.50101	0.217786	4.51537e-13	4.05091e-11	Ly75	UP
ENSMUSG00000026981	859.431	2.54877	0.229262	6.16891e-30	3.72557e-27	Il1rn	UP
ENSMUSG00000026989	158.834	2.72337	0.375038	1.75126e-14	1.90188e-12	Dapl1	UP
ENSMUSG00000026994	1297.73	1.40473	0.215709	6.55652e-12	4.76088e-10	Galnt3	UP
ENSMUSG00000027004	386.43	1.59605	0.327477	8.21893e-08	2.38022e-06	Frzb	UP
ENSMUSG00000027068	15.9885	1.79385	0.7358	0.000756266	0.00649303	Dhrs9	UP
ENSMUSG00000027070	24.3818	-2.21685	0.560947	5.38813e-06	9.41204e-05	Lrp2	DOWN
ENSMUSG00000027073	11.4103	1.53516	1.22394	0.00579769	0.0336592	Prg2	UP
ENSMUSG00000027077	10.897	8.01842	2.6732	1.04387e-07	2.96414e-06	Smtnl1	UP
ENSMUSG00000027078	747.611	1.15238	0.208457	3.64409e-09	1.49886e-07	Ube2l6	UP
ENSMUSG00000027208	1007.13	-1.12959	0.196977	1.08946e-09	4.92263e-08	Fgf7	DOWN
ENSMUSG00000027217	1906.06	-1.07909	0.205373	1.77767e-08	6.18773e-07	Tspan18	DOWN
ENSMUSG00000027225	23.0005	1.66831	0.552801	0.000152431	0.00169597	Duoxa2	UP
ENSMUSG00000027273	200.671	1.67664	0.4756	2.60503e-05	0.000375673	Snap25	UP
ENSMUSG00000027306	129.49	1.47359	0.317584	2.63488e-07	6.83411e-06	Nusap1	UP
ENSMUSG00000027323	103.457	1.59778	0.427309	1.21255e-05	0.000191479	Rad51	UP
ENSMUSG00000027326	47.1056	2.17237	0.483054	3.95285e-07	9.70998e-06	Knl1	UP
ENSMUSG00000027330	1383.86	1.12479	0.216473	2.50688e-08	8.35437e-07	Cdc25b	UP
ENSMUSG00000027331	253.436	1.78721	0.257014	2.53211e-13	2.32213e-11	Knstrn	UP
ENSMUSG00000027333	1215.39	1.00994	0.190203	1.49337e-08	5.27493e-07	Smox	UP
ENSMUSG00000027347	104.748	1.25502	0.453917	0.00043461	0.0041121	Rasgrp1	UP
ENSMUSG00000027377	879.8	3.21682	0.505996	1.06988e-11	7.3492e-10	Mall	UP
ENSMUSG00000027379	47.3534	2.36846	0.427817	1.60476e-09	7.05781e-08	Bub1	UP
ENSMUSG00000027398	42.9902	2.24202	0.425323	9.09926e-09	3.36781e-07	Il1b	UP
ENSMUSG00000027469	213.092	1.72985	0.319589	4.30097e-09	1.73447e-07	Tpx2	UP
ENSMUSG00000027514	286.523	2.8463	0.374902	1.84884e-15	2.23313e-13	Zbp1	UP
ENSMUSG00000027520	54.8047	-1.45897	0.371693	6.7436e-06	0.000115237	Zdbf2	DOWN
ENSMUSG00000027555	1562.97	1.22597	0.200529	1.01777e-10	5.8881e-09	Car13	UP
ENSMUSG00000027562	1373.45	1.96927	0.253413	5.2924e-16	7.00776e-14	Car2	UP
ENSMUSG00000027581	111.125	1.19319	1.21256	0.00918802	0.0479563	Stmn3	UP
ENSMUSG00000027610	1685.19	1.03963	0.153556	1.7913e-12	1.43542e-10	Gss	UP
ENSMUSG00000027654	1104.18	-1.546	0.289052	6.62143e-09	2.54191e-07	Fam83d	DOWN
ENSMUSG00000027670	13.4486	3.19996	0.85118	9.02505e-06	0.000149079	Ocstamp	UP
ENSMUSG00000027715	157.162	1.9291	0.356009	3.79288e-09	1.54976e-07	Ccna2	UP
ENSMUSG00000027737	1350.02	3.23275	0.331664	1.09516e-23	3.6645e-21	Slc7a11	UP
ENSMUSG00000027748	72.0377	-1.249	0.39659	0.000133845	0.00151538	Trpc4	DOWN
ENSMUSG00000027806	3669.36	-1.5199	0.27492	2.45628e-09	1.05225e-07	Tsc22d2	DOWN
ENSMUSG00000027820	401.713	3.01109	0.879521	2.3864e-05	0.000346567	Mme	UP
ENSMUSG00000027843	99.797	2.2875	0.414862	2.15267e-09	9.35127e-08	Ptpn22	UP
ENSMUSG00000027849	4.9728	3.60444	1.92929	0.00168296	0.0125935	Syt6	UP
ENSMUSG00000027857	34.0548	-1.65225	0.532649	0.000119218	0.00137154	Tshb	DOWN
ENSMUSG00000027863	51.2884	2.42129	0.71058	2.9821e-05	0.000419544	Cd2	UP
ENSMUSG00000027868	23.9835	2.77755	0.578917	9.9396e-08	2.83216e-06	Tbx15	UP
ENSMUSG00000027890	4359.53	-1.11343	0.155305	1.05649e-13	1.02186e-11	Gstm4	DOWN
ENSMUSG00000027894	2730.6	-1.58549	0.260235	8.40122e-11	4.92944e-09	Slc6a17	DOWN
ENSMUSG00000027895	873.356	-1.93525	0.354295	2.84594e-09	1.20459e-07	Kcnc4	DOWN
ENSMUSG00000027925	4.55588	5.41221	3.75512	0.00203244	0.0146465	Sprr2j-ps	UP
ENSMUSG00000027938	72.4949	1.0038	0.364815	0.000649161	0.00572228	Creb3l4	UP
ENSMUSG00000027993	1404.21	2.03193	0.136239	2.02212e-51	5.00698e-48	Trim2	UP
ENSMUSG00000027994	232.173	1.0989	0.256438	2.0437e-06	4.04509e-05	Mcub	UP
ENSMUSG00000028003	52.6306	3.31771	0.524251	1.5775e-11	1.05569e-09	Lrat	UP
ENSMUSG00000028011	30.7611	1.22765	0.378203	0.000105265	0.00123354	Tdo2	UP
ENSMUSG00000028017	165.52	1.69548	0.946478	0.00248449	0.0172611	Egf	UP
ENSMUSG00000028037	360.34	2.97043	0.395532	3.46677e-15	4.08765e-13	Ifi44	UP
ENSMUSG00000028040	157.843	1.24079	0.265354	2.80518e-07	7.22027e-06	Efna4	UP
ENSMUSG00000028068	103.691	1.70032	0.28946	3.18204e-10	1.6653e-08	Iqgap3	UP
ENSMUSG00000028071	48.2057	1.54807	0.698083	0.00132459	0.0103366	Sh2d2a	UP
ENSMUSG00000028072	143.405	1.09745	0.300635	2.82938e-05	0.000401415	Ntrk1	UP
ENSMUSG00000028175	19.8356	1.8184	0.643967	0.000249487	0.0025772	Depdc1a	UP
ENSMUSG00000028186	11.4002	7.98486	2.97196	4.64768e-06	8.27922e-05	Uox	UP
ENSMUSG00000028194	49.166	1.26876	0.356316	3.24649e-05	0.000451608	Ddah1	UP
ENSMUSG00000028195	3328.95	-2.52952	1.3767	0.00135216	0.0104923	Ccn1	DOWN
ENSMUSG00000028217	22.4115	2.44963	0.656835	1.07937e-05	0.000173434	Cdh17	UP
ENSMUSG00000028238	72.5891	2.6671	0.658822	2.49586e-06	4.84326e-05	Atp6v0d2	UP
ENSMUSG00000028255	318.755	1.25129	0.293758	1.86707e-06	3.74336e-05	Clca1	UP
ENSMUSG00000028337	648.91	1.65605	0.178844	1.58883e-21	4.18523e-19	Coro2a	UP
ENSMUSG00000028351	107.915	1.03828	0.305746	8.03445e-05	0.000983949	Brinp1	UP
ENSMUSG00000028362	19.4933	1.57278	0.958531	0.00370165	0.0237822	Tnfsf8	UP
ENSMUSG00000028364	6725.6	-1.04874	0.25501	4.63777e-06	8.26933e-05	Tnc	DOWN
ENSMUSG00000028386	191.7	1.28494	0.306134	2.43526e-06	4.73681e-05	Slc46a2	UP
ENSMUSG00000028396	2.91978	4.84569	3.43196	0.00224836	0.0158735	2310002L09Rik	UP
ENSMUSG00000028459	81.7402	1.97377	0.442258	4.82116e-07	1.15117e-05	Cd72	UP
ENSMUSG00000028460	13.1054	2.03603	0.942719	0.0012296	0.00968694	Sit1	UP
ENSMUSG00000028488	9347.84	-1.11243	0.20722	8.70337e-09	3.25044e-07	Sh3gl2	DOWN
ENSMUSG00000028519	238.733	-1.14122	0.287043	7.26444e-06	0.000123118	Dab1	DOWN
ENSMUSG00000028527	617.534	-1.16011	0.323154	3.12696e-05	0.000437192	Ak4	DOWN
ENSMUSG00000028539	712.409	1.16754	0.179749	9.4652e-12	6.62249e-10	Artn	UP
ENSMUSG00000028544	202.175	1.95366	0.274489	7.59803e-14	7.5254e-12	Slc5a9	UP
ENSMUSG00000028555	872.029	1.14864	0.215718	1.13747e-08	4.10666e-07	Ttc39a	UP
ENSMUSG00000028602	39.6189	2.71996	0.579703	1.57962e-07	4.30859e-06	Tnfrsf8	UP
ENSMUSG00000028613	176.065	1.03085	0.220144	3.60503e-07	9.03483e-06	Lrp8	UP
ENSMUSG00000028678	57.0145	3.00755	0.52558	4.88496e-10	2.41913e-08	Kif2c	UP
ENSMUSG00000028699	520.919	5.29652	0.650444	1.75287e-17	2.74589e-15	Tspan1	UP
ENSMUSG00000028716	2221.81	1.38222	0.217224	1.78553e-11	1.18848e-09	Pdzk1ip1	UP
ENSMUSG00000028718	42.6712	1.26506	0.530166	0.00113331	0.00903416	Stil	UP
ENSMUSG00000028755	167.975	1.7256	0.33385	1.6549e-08	5.7877e-07	Cda	UP
ENSMUSG00000028766	3991.19	-1.69728	0.143431	2.01548e-33	1.38626e-30	Alpl	DOWN
ENSMUSG00000028871	69.7484	1.19338	0.32173	2.0285e-05	0.000299867	Rspo1	UP
ENSMUSG00000028873	178.902	1.6308	0.338582	1.05396e-07	2.98937e-06	Cdca8	UP
ENSMUSG00000028874	66.6277	1.35656	0.436161	0.000139431	0.00157216	Fgr	UP
ENSMUSG00000028965	48.9428	2.49768	0.56399	5.13209e-07	1.20794e-05	Tnfrsf9	UP
ENSMUSG00000029015	17.3788	-1.7262	0.816693	0.00167964	0.0125724	Slc26a5	DOWN
ENSMUSG00000029026	133.812	2.08898	0.531225	4.35022e-06	7.83957e-05	Trp73	UP
ENSMUSG00000029092	7.9653	2.62294	0.984568	0.000528829	0.00483364	D5Ertd615e	UP
ENSMUSG00000029120	129.263	3.44368	0.460266	4.64018e-15	5.39415e-13	Ppp2r2c	UP
ENSMUSG00000029123	22.87	-2.05039	0.71144	0.00021361	0.00225745	Stk32b	DOWN
ENSMUSG00000029154	269.789	2.74052	0.287662	8.53127e-23	2.57613e-20	Cwh43	UP
ENSMUSG00000029158	3.7166	3.46718	1.94472	0.00230023	0.0161807	Yipf7	UP
ENSMUSG00000029177	218.553	1.52484	0.305757	4.82391e-08	1.50245e-06	Cenpa	UP
ENSMUSG00000029188	37.0768	9.9868	2.77767	5.91087e-13	5.15349e-11	Slc34a2	UP
ENSMUSG00000029189	2509.72	1.32702	0.141711	7.87794e-22	2.14358e-19	Sel1l3	UP
ENSMUSG00000029204	52.4268	1.68344	0.552272	0.000131248	0.00149074	Rhoh	UP
ENSMUSG00000029217	264.47	1.08958	0.191909	1.63123e-09	7.16152e-08	Tec	UP
ENSMUSG00000029223	11910.2	-1.27938	0.251458	3.36528e-08	1.09497e-06	Uchl1	DOWN
ENSMUSG00000029254	41.0136	1.12102	0.509138	0.00217854	0.0154608	Stap1	UP
ENSMUSG00000029272	211.857	2.29751	0.383025	1.19359e-10	6.79413e-09	Sult1e1	UP
ENSMUSG00000029299	59.542	1.19408	0.550696	0.00213018	0.0151785	Abcg3	UP
ENSMUSG00000029304	73.0257	3.07911	0.698725	4.93996e-07	1.17051e-05	Spp1	UP
ENSMUSG00000029368	5.83812	3.63529	2.8388	0.0026282	0.0180419	Alb	UP
ENSMUSG00000029371	138.458	8.1629	0.775105	1.95607e-25	7.56783e-23	Cxcl5	UP
ENSMUSG00000029372	211.708	5.72936	1.21761	8.87335e-08	2.54592e-06	Ppbp	UP
ENSMUSG00000029375	343.334	3.76761	0.698982	3.07595e-09	1.2953e-07	Cxcl15	UP
ENSMUSG00000029377	525.668	1.23029	0.354173	4.57842e-05	0.000607862	Ereg	UP
ENSMUSG00000029378	370.803	2.8388	0.353109	4.87657e-17	7.27402e-15	Areg	UP
ENSMUSG00000029379	31.8785	4.71156	1.56115	8.19159e-05	0.00099868	Cxcl3	UP
ENSMUSG00000029380	22.3689	2.15258	0.835556	0.00042532	0.004035	Cxcl1	UP
ENSMUSG00000029414	59.834	1.46597	0.408547	2.38528e-05	0.000346567	Kntc1	UP
ENSMUSG00000029417	93.7036	3.2919	0.96441	2.41431e-05	0.000350414	Cxcl9	UP
ENSMUSG00000029484	6412.32	1.18917	0.21776	5.19402e-09	2.03818e-07	Anxa3	UP
ENSMUSG00000029561	1094.96	2.89996	0.240751	1.25577e-34	8.88401e-32	Oasl2	UP
ENSMUSG00000029591	103.432	1.13115	0.412661	0.000537158	0.00488812	Ung	UP
ENSMUSG00000029605	293.17	1.28535	0.176101	3.03338e-14	3.22358e-12	Oas1b	UP
ENSMUSG00000029641	337.132	-1.28084	0.279852	4.30851e-07	1.04387e-05	Rasl11a	DOWN
ENSMUSG00000029651	1195.35	-1.14018	0.276489	3.81881e-06	7.0303e-05	Mtus2	DOWN
ENSMUSG00000029671	31.9333	5.61353	1.92714	0.00011255	0.00130879	Wnt16	UP
ENSMUSG00000029683	5.91903	2.42915	1.07104	0.00106577	0.00861558	Lmod2	UP
ENSMUSG00000029727	71.0065	1.26909	0.712179	0.00385569	0.0245111	Cyp3a13	UP
ENSMUSG00000029755	5.2574	2.64839	1.67686	0.00344752	0.0224465	Dlx5	UP
ENSMUSG00000029762	8431.22	1.06848	0.137098	9.24869e-16	1.17439e-13	Akr1b8	UP
ENSMUSG00000029765	2187.51	-1.38663	0.245153	1.46775e-09	6.50142e-08	Plxna4	DOWN
ENSMUSG00000029798	266.138	1.186	0.236648	5.82873e-08	1.76869e-06	Herc6	UP
ENSMUSG00000029816	12308.6	1.17959	0.467323	0.000917511	0.00760325	Gpnmb	UP
ENSMUSG00000029819	114.355	1.36606	1.14871	0.00674854	0.0379171	Npy	UP
ENSMUSG00000029830	22.425	-1.18722	0.51781	0.0017131	0.012765	Svopl	DOWN
ENSMUSG00000029868	106.213	2.0044	0.980171	0.00133896	0.0104192	Trpv6	UP
ENSMUSG00000029875	202.65	-1.07435	0.478097	0.00201705	0.0145862	Ccdc184	DOWN
ENSMUSG00000029878	14.5548	1.4139	0.937415	0.00542504	0.0319984	Dbpht2	UP
ENSMUSG00000029915	37.8445	1.3436	0.532167	0.000775171	0.00662777	Clec5a	UP
ENSMUSG00000029919	167.092	1.31286	0.237804	3.30968e-09	1.38431e-07	Hpgds	UP
ENSMUSG00000030000	325.325	1.35023	0.294142	3.87871e-07	9.58489e-06	Add2	UP
ENSMUSG00000030017	1240.38	5.89016	0.297786	3.90441e-88	3.22257e-84	Reg3g	UP
ENSMUSG00000030022	954.578	-1.50219	0.49786	0.000154519	0.00171649	Adamts9	DOWN
ENSMUSG00000030043	212.734	1.95662	0.321152	7.03708e-11	4.1586e-09	Tacr1	UP
ENSMUSG00000030046	43.0827	-1.50706	0.664091	0.0012218	0.00963167	Bmp10	DOWN
ENSMUSG00000030077	424.399	1.67638	0.25862	7.18352e-12	5.15569e-10	Chl1	UP
ENSMUSG00000030107	1088.13	1.12487	0.195901	1.17737e-09	5.28131e-08	Usp18	UP
ENSMUSG00000030114	17.5803	4.22779	0.941689	3.81415e-07	9.48213e-06	Klrg1	UP
ENSMUSG00000030124	61.2559	1.87003	0.381018	6.21174e-08	1.87343e-06	Lag3	UP
ENSMUSG00000030148	138.785	1.11517	0.299968	2.1393e-05	0.00031474	Clec4a2	UP
ENSMUSG00000030149	48.9531	1.2316	0.610038	0.00273817	0.0186776	Klrk1	UP
ENSMUSG00000030156	14.9415	2.62636	0.827552	7.41238e-05	0.000917231	Cd69	UP
ENSMUSG00000030157	1874.73	1.1237	0.258353	1.62333e-06	3.31643e-05	Clec2d	UP
ENSMUSG00000030162	9.88515	3.12921	1.065	0.000206307	0.00219338	Olr1	UP
ENSMUSG00000030167	9.46628	2.50713	1.03896	0.000658461	0.00578777	Klrc1	UP
ENSMUSG00000030187	31.2078	2.72362	0.586688	2.16509e-07	5.72143e-06	Klra2	UP
ENSMUSG00000030207	549.431	1.08895	0.140669	1.28915e-15	1.60405e-13	Fam234b	UP
ENSMUSG00000030214	391.789	1.20998	0.362072	7.39467e-05	0.000915497	Plbd1	UP
ENSMUSG00000030237	69.2077	-1.34819	0.474553	0.000310761	0.00311655	Slco1a4	DOWN
ENSMUSG00000030263	138.965	1.27704	0.412995	0.000157323	0.00174294	Irag2	UP
ENSMUSG00000030268	69.7606	-1.25144	0.435459	0.000314832	0.003151	Bcat1	DOWN
ENSMUSG00000030283	19.9815	1.22905	0.646664	0.00354434	0.0229983	St8sia1	UP
ENSMUSG00000030317	122.377	1.48404	0.932021	0.00398487	0.0251836	Timp4	UP
ENSMUSG00000030346	45.6218	1.91567	0.349653	3.15299e-09	1.32324e-07	Rad51ap1	UP
ENSMUSG00000030365	31.634	1.70195	0.674897	0.00059317	0.00531193	Clec2i	UP
ENSMUSG00000030366	23.1227	1.86601	0.681591	0.000295382	0.00298164	Ceacam12	UP
ENSMUSG00000030376	521.092	-1.05687	0.2297	4.99344e-07	1.18092e-05	Slc8a2	DOWN
ENSMUSG00000030409	32926.8	-1.05727	0.276203	1.44155e-05	0.000221841	Dmpk	DOWN
ENSMUSG00000030413	136.319	2.28984	0.357793	9.7104e-12	6.75391e-10	Pglyrp1	UP
ENSMUSG00000030433	25.16	1.19032	0.532206	0.00182861	0.0134971	Sbk2	UP
ENSMUSG00000030468	45.354	1.42633	1.26107	0.00656692	0.0370939	Siglecg	UP
ENSMUSG00000030470	8.34275	5.2612	1.77566	0.000110417	0.0012866	Csrp3	UP
ENSMUSG00000030474	59.2799	1.31501	0.427233	0.000162983	0.0017984	Siglece	UP
ENSMUSG00000030483	48.8373	10.2357	2.72717	8.60166e-13	7.26913e-11	Cyp2b10	UP
ENSMUSG00000030484	25.5036	4.85962	1.23399	9.14258e-06	0.000150618	Lypd5	UP
ENSMUSG00000030519	69.931	1.49223	0.33063	4.91613e-07	1.1679e-05	Apba2	UP
ENSMUSG00000030525	8.21583	-1.51121	1.19	0.00727358	0.0401922	Chrna7	DOWN
ENSMUSG00000030554	59116.1	-1.23042	0.271375	5.43912e-07	1.26816e-05	Synm	DOWN
ENSMUSG00000030559	178.325	2.14747	0.351346	5.81646e-11	3.4704e-09	Rab38	UP
ENSMUSG00000030560	3325	1.0859	0.183803	4.25553e-10	2.1726e-08	Ctsc	UP
ENSMUSG00000030562	170.454	1.45889	0.275274	9.89855e-09	3.62571e-07	Nox4	UP
ENSMUSG00000030577	51.924	3.74889	0.812576	1.78107e-07	4.76768e-06	Cd22	UP
ENSMUSG00000030592	122.23	2.43562	0.412948	2.20964e-10	1.1946e-08	Ryr1	UP
ENSMUSG00000030607	7.47774	6.04221	2.71349	0.000101799	0.00119868	Acan	UP
ENSMUSG00000030623	13.8877	-2.75016	0.827834	6.35085e-05	0.000799865	Prss23os	DOWN
ENSMUSG00000030651	23.5123	2.48424	0.8762	0.000191341	0.00206218	Art2b	UP
ENSMUSG00000030659	1667.41	1.30697	0.220936	3.18788e-10	1.6653e-08	Nucb2	UP
ENSMUSG00000030666	125.084	5.0866	0.946792	3.32401e-09	1.38796e-07	Calcb	UP
ENSMUSG00000030672	155.366	3.62641	0.486253	4.71204e-15	5.45209e-13	Mylpf	UP
ENSMUSG00000030677	126.037	2.07133	0.305575	8.07778e-13	6.84979e-11	Kif22	UP
ENSMUSG00000030707	883.877	1.32748	0.363773	2.18596e-05	0.000319142	Coro1a	UP
ENSMUSG00000030708	193.873	2.1486	0.303616	9.61646e-14	9.37453e-12	Dnajb13	UP
ENSMUSG00000030717	3778.9	2.75554	0.324704	1.08421e-18	1.9886e-16	Nupr1	UP
ENSMUSG00000030724	55.6688	5.36502	1.84273	7.83776e-05	0.000961698	Cd19	UP
ENSMUSG00000030730	256.288	4.29842	0.445861	2.44307e-23	7.75549e-21	Atp2a1	UP
ENSMUSG00000030742	84.5268	1.36709	0.538506	0.000715871	0.00620735	Lat	UP
ENSMUSG00000030745	91.2444	1.53572	0.504276	0.000143489	0.00161131	Il21r	UP
ENSMUSG00000030785	43.8452	6.67753	0.969255	1.255e-12	1.02558e-10	Cox6a2	UP
ENSMUSG00000030789	330.339	1.89236	0.347915	3.55785e-09	1.47072e-07	Itgax	UP
ENSMUSG00000030793	1285.35	1.08929	0.243503	8.90538e-07	1.96529e-05	Pycard	UP
ENSMUSG00000030798	207.339	1.0676	0.818613	0.00952108	0.0493721	Cd37	UP
ENSMUSG00000030825	724.542	-1.14687	0.177428	1.15163e-11	7.85761e-10	Hsd17b14	DOWN
ENSMUSG00000030830	161.42	1.16946	0.565325	0.00258722	0.0178446	Itgal	UP
ENSMUSG00000030834	45.379	-1.90283	0.447553	1.4227e-06	2.95781e-05	Abcc6	DOWN
ENSMUSG00000030854	58.4154	3.62674	0.691436	8.21684e-09	3.09676e-07	Ptpn5	UP
ENSMUSG00000030866	401.308	1.94093	0.421174	2.42615e-07	6.33023e-06	Ern2	UP
ENSMUSG00000030867	317.909	2.14951	0.318894	9.63599e-13	8.11553e-11	Plk1	UP
ENSMUSG00000030878	1564.65	-1.05035	0.274092	1.43852e-05	0.000221512	Cdr2	DOWN
ENSMUSG00000030882	280.146	1.10468	0.232057	2.2253e-07	5.84934e-06	Dnhd1	UP
ENSMUSG00000030890	123.759	-1.03193	0.364445	0.00048774	0.0045215	Ilk	DOWN
ENSMUSG00000030921	702.109	1.69042	0.127189	2.37798e-41	2.94406e-38	Trim30a	UP
ENSMUSG00000030935	247.721	1.00076	0.461789	0.00277109	0.0188503	Acsm3	UP
ENSMUSG00000030996	9.26795	4.13527	0.977939	2.83864e-06	5.4318e-05	Art1	UP
ENSMUSG00000031004	496.294	2.4472	0.351617	2.06704e-13	1.92413e-11	Mki67	UP
ENSMUSG00000031022	598.042	-1.50762	0.355293	1.56258e-06	3.20555e-05	BC051019	DOWN
ENSMUSG00000031089	11.689	7.77719	2.87071	4.97874e-06	8.79932e-05	Slc6a14	UP
ENSMUSG00000031165	100.529	1.22585	0.433146	0.000374794	0.00365797	Was	UP
ENSMUSG00000031209	297.348	1.44538	0.240803	1.66023e-10	9.19662e-09	Heph	UP
ENSMUSG00000031262	32.0354	1.94301	0.532197	1.59273e-05	0.000242408	Cenpi	UP
ENSMUSG00000031304	139.964	1.90303	0.460798	2.12515e-06	4.18965e-05	Il2rg	UP
ENSMUSG00000031351	811.23	1.04241	0.209001	7.74222e-08	2.25536e-06	Zfp185	UP
ENSMUSG00000031362	13.1316	1.24228	0.692278	0.00439502	0.0271249	Xlr4c	UP
ENSMUSG00000031430	8.37959	7.07466	2.57781	1.39405e-06	2.91045e-05	Vsig1	UP
ENSMUSG00000031448	43.7025	-2.26133	0.954333	0.000598258	0.00534589	Adprhl1	DOWN
ENSMUSG00000031450	3.96211	2.2061	2.14869	0.00694359	0.0387405	Grk1	UP
ENSMUSG00000031461	43.7135	1.60929	0.625099	0.00052703	0.00482254	Myom2	UP
ENSMUSG00000031506	91.9729	1.23222	0.426862	0.000318522	0.00318406	Ptpn7	UP
ENSMUSG00000031523	2186.57	-1.09456	0.29262	1.9375e-05	0.0002871	Dlc1	DOWN
ENSMUSG00000031543	5906.27	-1.05331	0.487311	0.00244312	0.0170166	Ank1	DOWN
ENSMUSG00000031548	2295.1	1.15988	0.216799	9.85568e-09	3.61536e-07	Sfrp1	UP
ENSMUSG00000031551	43.7799	3.43542	0.642088	5.20942e-09	2.04099e-07	Ido1	UP
ENSMUSG00000031561	1176.37	-1.08536	0.235116	4.52685e-07	1.08903e-05	Tenm3	DOWN
ENSMUSG00000031584	4977.29	1.10597	0.13646	6.99148e-17	1.02436e-14	Gsr	UP
ENSMUSG00000031594	10.5797	1.28915	2.75165	0.00810907	0.0435929	Fgl1	UP
ENSMUSG00000031595	115.881	-1.80096	0.281117	1.0683e-11	7.3492e-10	Pdgfrl	DOWN
ENSMUSG00000031635	36.3733	9.86888	2.7575	6.81058e-13	5.87585e-11	Anxa10	UP
ENSMUSG00000031636	24231.4	-1.12043	0.259272	1.64518e-06	3.35002e-05	Pdlim3	DOWN
ENSMUSG00000031661	4536.58	-1.07568	0.195539	4.39402e-09	1.76911e-07	Nkd1	DOWN
ENSMUSG00000031662	119.117	1.69806	0.351293	9.49728e-08	2.70924e-06	Snx20	UP
ENSMUSG00000031725	35.2962	1.62323	1.0273	0.00362581	0.0233981	Ces1f	UP
ENSMUSG00000031734	64.5205	2.0175	0.355819	1.05963e-09	4.81423e-08	Irx3	UP
ENSMUSG00000031737	29.1948	2.7201	0.480654	1.05937e-09	4.81423e-08	Irx5	UP
ENSMUSG00000031762	20.7589	1.73708	0.814764	0.00162017	0.0122085	Mt2	UP
ENSMUSG00000031765	8521.09	1.23513	0.448501	0.0004357	0.00412084	Mt1	UP
ENSMUSG00000031779	157.418	2.79637	0.498809	1.1562e-09	5.19575e-08	Ccl22	UP
ENSMUSG00000031780	129.339	3.50476	1.04304	2.73836e-05	0.000391707	Ccl17	UP
ENSMUSG00000031803	1339.87	1.68196	0.191799	1.37035e-19	2.95054e-17	B3gnt3	UP
ENSMUSG00000031838	919.874	1.10484	0.196562	2.19683e-09	9.50973e-08	Ifi30	UP
ENSMUSG00000031844	1458.74	-1.02494	0.286464	3.99752e-05	0.000539121	Hsd17b2	DOWN
ENSMUSG00000031880	435.175	-1.16618	0.376219	0.000173638	0.00190251	Rrad	DOWN
ENSMUSG00000031910	1342.83	1.71116	0.283407	1.1398e-10	6.50291e-09	Has3	UP
ENSMUSG00000031932	29.6075	5.98383	2.24844	0.000215281	0.00227123	Gpr83	UP
ENSMUSG00000031933	12.5356	5.34933	1.27335	4.82372e-06	8.54364e-05	Izumo1r	UP
ENSMUSG00000031958	1333.97	1.40743	0.198753	1.32501e-13	1.2766e-11	Ldhd	UP
ENSMUSG00000031965	1449.4	-1.12007	0.208098	7.77056e-09	2.93751e-07	Tbx20	DOWN
ENSMUSG00000031980	19.7464	2.07387	0.637281	5.82905e-05	0.000745908	Agt	UP
ENSMUSG00000031997	25.7901	1.19533	0.50019	0.00130849	0.0102336	Trpc6	UP
ENSMUSG00000032010	916.895	-1.04315	0.31707	0.000108555	0.00126729	Usp2	DOWN
ENSMUSG00000032024	2794.98	-1.18935	0.218736	5.67551e-09	2.20614e-07	Clmp	DOWN
ENSMUSG00000032033	342.191	2.53409	0.321984	2.02431e-16	2.78466e-14	Barx2	UP
ENSMUSG00000032053	69.0844	5.31124	0.739047	3.30607e-14	3.48347e-12	Pou2af1	UP
ENSMUSG00000032066	56.371	1.0361	0.371664	0.000563712	0.00508969	Bco2	UP
ENSMUSG00000032068	7110.36	1.1424	0.20632	3.53569e-09	1.4654e-07	Plet1	UP
ENSMUSG00000032076	2303.03	1.04721	0.19102	5.40007e-09	2.10569e-07	Cadm1	UP
ENSMUSG00000032087	33.4102	2.18656	0.518884	1.59541e-06	3.26749e-05	Dscaml1	UP
ENSMUSG00000032091	621.703	1.70654	0.198552	6.3538e-19	1.22911e-16	Tmprss4	UP
ENSMUSG00000032093	45.9654	1.29471	0.842508	0.00542053	0.0319795	Cd3e	UP
ENSMUSG00000032094	57.9306	2.66446	0.596428	3.9827e-07	9.77361e-06	Cd3d	UP
ENSMUSG00000032135	10338.9	-1.11236	0.253239	1.07317e-06	2.30267e-05	Mcam	DOWN
ENSMUSG00000032174	39.0962	1.37884	0.416313	7.22827e-05	0.00089849	Icam5	UP
ENSMUSG00000032179	259.023	-1.28471	0.805651	0.00475463	0.028827	Bmp5	DOWN
ENSMUSG00000032204	167.748	2.331	0.372626	2.36564e-11	1.54553e-09	Aqp9	UP
ENSMUSG00000032218	100.692	2.481	0.420756	2.10549e-10	1.14329e-08	Ccnb2	UP
ENSMUSG00000032226	888.629	2.08851	0.206586	3.23253e-25	1.17707e-22	Gcnt3	UP
ENSMUSG00000032243	398.832	-1.83926	0.74113	0.000540455	0.0049073	Itga11	DOWN
ENSMUSG00000032257	20.5729	4.93327	0.792563	1.06522e-10	6.13392e-09	Ankk1	UP
ENSMUSG00000032259	5.11502	3.12138	1.5349	0.00170123	0.0127072	Drd2	UP
ENSMUSG00000032318	42.7235	1.5144	0.653855	0.00106887	0.0086378	Isl2	UP
ENSMUSG00000032322	472.484	1.30893	0.159747	2.61397e-17	4.02015e-15	Pstpip1	UP
ENSMUSG00000032327	122.645	6.86813	0.641448	1.89227e-27	9.37091e-25	Stra6	UP
ENSMUSG00000032332	22103.7	-1.00547	0.200915	6.67762e-08	1.98255e-06	Col12a1	DOWN
ENSMUSG00000032357	17.395	3.95522	0.899956	8.37484e-07	1.86988e-05	Tinag	UP
ENSMUSG00000032369	567.773	2.1717	0.215575	4.63867e-25	1.66461e-22	Plscr1	UP
ENSMUSG00000032373	1446.29	3.26235	0.266178	7.99466e-36	6.38567e-33	Car12	UP
ENSMUSG00000032387	3388.01	-1.01758	0.264006	1.45727e-05	0.000223705	Rbpms2	DOWN
ENSMUSG00000032394	190.71	-1.79885	0.309048	3.90931e-10	2.02507e-08	Igdcc3	DOWN
ENSMUSG00000032454	13.3271	2.58352	1.15712	0.000822716	0.00695265	Rbp2	UP
ENSMUSG00000032496	1479.57	12.3166	1.80385	3.23323e-13	2.9112e-11	Ltf	UP
ENSMUSG00000032500	22.4542	1.49103	1.23672	0.00604045	0.0348561	Dclk3	UP
ENSMUSG00000032515	790.704	-1.01254	0.2671	1.79585e-05	0.000268334	Csrnp1	DOWN
ENSMUSG00000032531	4066.41	-1.66629	0.852854	0.00183752	0.0135494	Amotl2	DOWN
ENSMUSG00000032532	106.344	-3.36255	0.553467	6.46975e-11	3.8509e-09	Cck	DOWN
ENSMUSG00000032548	2631.78	1.30724	0.224638	5.66108e-10	2.77024e-08	Slco2a1	UP
ENSMUSG00000032596	1496.09	1.01327	0.146737	7.19304e-13	6.14162e-11	Uba7	UP
ENSMUSG00000032643	200.954	1.76315	0.297984	2.24326e-10	1.2089e-08	Fhl3	UP
ENSMUSG00000032661	260.271	4.53373	0.806062	8.68675e-10	4.04036e-08	Oas3	UP
ENSMUSG00000032690	472.477	3.08596	0.530873	3.17787e-10	1.6653e-08	Oas2	UP
ENSMUSG00000032702	8033.42	-1.05895	0.179782	4.76422e-10	2.36407e-08	Kank1	DOWN
ENSMUSG00000032719	115.047	1.40268	0.243262	7.29059e-10	3.47158e-08	Sbspon	UP
ENSMUSG00000032724	433.668	-1.33321	0.140903	3.06812e-22	8.53591e-20	Abtb2	DOWN
ENSMUSG00000032735	455.213	1.9351	0.241296	7.33387e-17	1.0682e-14	Ablim3	UP
ENSMUSG00000032769	8.36269	2.75667	1.2757	0.0010999	0.0088338	Trpa1	UP
ENSMUSG00000032807	9.32086	3.11578	1.48531	0.00110402	0.00885825	Alox12b	UP
ENSMUSG00000032911	3188.05	-1.30661	0.303304	1.41882e-06	2.95222e-05	Cspg4	DOWN
ENSMUSG00000033044	8.70741	3.35292	1.0508	8.71026e-05	0.00105105	Dhrs7c	UP
ENSMUSG00000033170	1386.24	1.00144	0.31582	0.00018661	0.00201951	Card10	UP
ENSMUSG00000033207	929.345	-1.30053	0.289248	5.98339e-07	1.38075e-05	Mamdc2	DOWN
ENSMUSG00000033213	47.9677	3.58824	0.656175	2.34416e-09	1.0077e-07	AA467197	UP
ENSMUSG00000033220	313.702	1.53398	0.456463	4.98815e-05	0.000654886	Rac2	UP
ENSMUSG00000033342	37.7135	-1.66671	0.998978	0.0030782	0.0204615	Plppr5	DOWN
ENSMUSG00000033350	973.447	-1.11353	0.223061	6.74586e-08	1.99802e-06	Chst2	DOWN
ENSMUSG00000033355	449.248	2.86637	0.265042	1.80368e-28	1.01502e-25	Rtp4	UP
ENSMUSG00000033377	359.637	1.46443	0.177967	1.67922e-17	2.69995e-15	Palmd	UP
ENSMUSG00000033488	463.925	-1.09358	0.174066	3.94367e-11	2.42305e-09	Cryzl2	DOWN
ENSMUSG00000033491	304.281	-3.4975	0.735442	8.19127e-08	2.37499e-06	Prss35	DOWN
ENSMUSG00000033498	152.153	5.40166	0.445601	1.04433e-34	7.6055e-32	Strc	UP
ENSMUSG00000033508	47.4118	1.24168	1.01058	0.00765421	0.0417865	Asprv1	UP
ENSMUSG00000033533	7.86047	7.00548	2.51622	8.24166e-07	1.84616e-05	Acsm1	UP
ENSMUSG00000033538	535.192	1.2561	0.217109	7.41506e-10	3.5106e-08	Casp4	UP
ENSMUSG00000033685	11518.6	1.25326	0.122708	1.87612e-25	7.37375e-23	Ucp2	UP
ENSMUSG00000033717	149.521	1.57548	0.266142	2.66966e-10	1.41247e-08	Adra2a	UP
ENSMUSG00000033721	1086.5	1.50227	0.290112	1.79991e-08	6.23324e-07	Vav3	UP
ENSMUSG00000033763	4303.12	-1.20461	0.171213	2.09682e-13	1.94454e-11	Mtss2	DOWN
ENSMUSG00000033765	37.6817	8.90569	4.21118	0.000248032	0.00256453	Calm4	UP
ENSMUSG00000033805	18.7975	3.02118	0.589978	2.59618e-08	8.64031e-07	Ephx4	UP
ENSMUSG00000033825	63.012	2.22741	0.447187	3.61467e-08	1.15936e-06	Tpsb2	UP
ENSMUSG00000033849	45.0049	1.69438	0.850612	0.00178371	0.0132275	B3galt2	UP
ENSMUSG00000033855	1800.58	-1.05244	0.19727	1.18163e-08	4.25886e-07	Ston1	DOWN
ENSMUSG00000033880	6095.58	1.37125	0.126654	2.59918e-28	1.36933e-25	Lgals3bp	UP
ENSMUSG00000033948	227.096	-2.26074	0.331588	5.99577e-13	5.19095e-11	Zswim5	DOWN
ENSMUSG00000033949	1144.58	-1.46922	0.256872	8.69719e-10	4.04036e-08	Trim36	DOWN
ENSMUSG00000033952	80.8504	2.24515	0.441628	2.0014e-08	6.8354e-07	Aspm	UP
ENSMUSG00000033981	14.8373	1.54224	1.31963	0.00620733	0.0355704	Gria2	UP
ENSMUSG00000034023	442.954	-1.03013	0.310265	9.88939e-05	0.00116884	Fancd2	DOWN
ENSMUSG00000034112	624.49	1.47329	0.23837	5.50665e-11	3.29348e-09	Atp2c2	UP
ENSMUSG00000034116	148.631	1.57983	0.379156	2.20643e-06	4.32569e-05	Vav1	UP
ENSMUSG00000034127	5466.79	1.25045	0.151657	1.73238e-17	2.74589e-15	Tspan8	UP
ENSMUSG00000034145	13.6778	1.51567	0.842239	0.00312937	0.0207238	Tmem63c	UP
ENSMUSG00000034159	68.3662	5.3544	0.62183	7.28893e-19	1.38832e-16	Mab21l4	UP
ENSMUSG00000034164	2367.21	-2.63075	0.19904	4.2487e-41	4.78192e-38	Emid1	DOWN
ENSMUSG00000034275	2411.3	-1.37129	0.271532	3.62969e-08	1.16268e-06	Igsf9b	DOWN
ENSMUSG00000034311	50.0826	1.98186	0.345238	6.20844e-10	2.99663e-08	Kif4	UP
ENSMUSG00000034317	316.975	2.348	0.260197	1.03185e-20	2.50488e-18	Trim59	UP
ENSMUSG00000034329	56.0094	1.48342	0.331691	6.74733e-07	1.53982e-05	Brip1	UP
ENSMUSG00000034362	48.2109	5.06887	0.924924	2.54751e-09	1.08945e-07	Csta1	UP
ENSMUSG00000034438	132.887	1.59053	0.54713	0.000212503	0.00224908	Gbp8	UP
ENSMUSG00000034459	582.462	2.67861	0.357202	3.93732e-15	4.59868e-13	Ifit1	UP
ENSMUSG00000034520	817.104	-1.00843	0.221273	6.66067e-07	1.52285e-05	Gjc1	DOWN
ENSMUSG00000034648	84.5818	1.51294	0.507157	0.000179684	0.00195138	Lrrn1	UP
ENSMUSG00000034652	106.466	1.33291	0.37366	2.93999e-05	0.000413855	Cd300a	UP
ENSMUSG00000034687	779.458	-1.39114	0.365918	1.08757e-05	0.000174525	Fras1	DOWN
ENSMUSG00000034773	15.7719	2.16596	0.721041	0.000128969	0.00146823	Hrob	UP
ENSMUSG00000034796	191.817	-1.65983	0.249323	2.32823e-12	1.83596e-10	Cpne7	DOWN
ENSMUSG00000034813	116.694	3.29978	0.503152	3.07841e-12	2.36722e-10	Grip1	UP
ENSMUSG00000034833	17.6173	1.56254	0.859221	0.00292279	0.0196581	Tespa1	UP
ENSMUSG00000034842	9127.31	-1.02554	0.229403	9.77088e-07	2.12412e-05	Art3	DOWN
ENSMUSG00000034855	91.3414	3.35521	0.518459	6.2294e-12	4.55003e-10	Cxcl10	UP
ENSMUSG00000034906	134.133	1.19826	0.219089	4.73256e-09	1.88397e-07	Ncaph	UP
ENSMUSG00000034930	411.373	1.03026	0.156913	6.9495e-12	5.00223e-10	Rtkn	UP
ENSMUSG00000034997	63.6085	-1.51319	0.409958	1.56061e-05	0.000238238	Htr2a	DOWN
ENSMUSG00000035020	11.1569	3.46813	1.12289	0.000179124	0.00194803	Epgn	UP
ENSMUSG00000035041	12.9001	1.84584	0.706833	0.000577474	0.00519958	Creb3l3	UP
ENSMUSG00000035165	104.838	2.28915	0.27453	4.82097e-18	8.06569e-16	Kcne3	UP
ENSMUSG00000035186	77.7301	5.50132	0.686415	1.6123e-16	2.29438e-14	Ubd	UP
ENSMUSG00000035187	10.8483	-2.42403	0.951662	0.000566927	0.00511204	Nkx6-1	DOWN
ENSMUSG00000035208	188.379	1.33417	0.29038	4.02748e-07	9.86393e-06	Slfn8	UP
ENSMUSG00000035246	71.6211	1.09127	0.378289	0.000385354	0.00373308	Pcyt1b	UP
ENSMUSG00000035356	1553.85	1.06206	0.185297	1.22309e-09	5.46658e-08	Nfkbiz	UP
ENSMUSG00000035365	33.2721	1.35644	0.419469	9.54829e-05	0.00113634	Parpbp	UP
ENSMUSG00000035370	66.1861	-1.00127	0.359119	0.000590267	0.00529555	Gm49322	DOWN
ENSMUSG00000035390	417.583	-1.00854	0.249972	6.75522e-06	0.000115356	Brsk1	DOWN
ENSMUSG00000035429	9.73196	7.663	2.69331	6.81221e-07	1.54892e-05	Ptprh	UP
ENSMUSG00000035448	4.96595	3.27923	1.4093	0.00149918	0.0114536	Ccr3	UP
ENSMUSG00000035455	54.6528	1.6761	0.399244	1.84869e-06	3.71253e-05	Fignl1	UP
ENSMUSG00000035459	256.057	-1.24289	0.25544	1.10945e-07	3.12527e-06	Stab2	DOWN
ENSMUSG00000035557	439.252	5.87437	1.28542	1.53107e-07	4.18903e-06	Krt17	UP
ENSMUSG00000035606	14.6954	3.43748	0.855408	3.48484e-06	6.4976e-05	Ky	UP
ENSMUSG00000035638	27.2123	4.23429	0.686244	4.46472e-11	2.72293e-09	Muc20	UP
ENSMUSG00000035683	74.666	2.11769	0.416247	2.1271e-08	7.21495e-07	Melk	UP
ENSMUSG00000035692	346.488	3.32989	0.583977	5.22138e-10	2.57543e-08	Isg15	UP
ENSMUSG00000035818	188.63	2.26461	0.385053	2.35505e-10	1.25947e-08	Plekhs1	UP
ENSMUSG00000035860	4.75048	6.11572	2.77538	0.000116617	0.00134556	Cdhr3	UP
ENSMUSG00000035861	235.304	5.19183	0.996523	7.2366e-09	2.74403e-07	Tmprss11b	UP
ENSMUSG00000035923	5.1778	6.33379	3.25982	0.000482856	0.00448294	Myf6	UP
ENSMUSG00000035929	1967.3	1.03976	0.208787	8.17333e-08	2.37256e-06	H2-Q4	UP
ENSMUSG00000036027	6.89938	3.18392	1.19892	0.000585186	0.00525755	1810046K07Rik	UP
ENSMUSG00000036030	15.3452	-1.05273	0.724458	0.00934454	0.0485888	Prtg	DOWN
ENSMUSG00000036052	3784.51	-1.41958	0.246363	6.96379e-10	3.32877e-08	Dnajb5	DOWN
ENSMUSG00000036067	141.398	1.56217	0.280934	2.1832e-09	9.46727e-08	Slc2a6	UP
ENSMUSG00000036098	595.835	-1.56556	0.315976	5.9096e-08	1.79104e-06	Myrf	DOWN
ENSMUSG00000036110	6.64978	6.05333	2.55159	2.14183e-05	0.00031474	Slc17a2	UP
ENSMUSG00000036223	16.5493	2.44695	0.809826	0.000122183	0.00140064	Ska1	UP
ENSMUSG00000036306	63.6507	1.01551	0.508239	0.00386339	0.0245486	Lzts1	UP
ENSMUSG00000036395	2059.39	-1.09554	0.208929	1.82075e-08	6.29344e-07	Glb1l2	DOWN
ENSMUSG00000036526	79.0752	2.35781	0.447534	7.88963e-09	2.97798e-07	Card11	UP
ENSMUSG00000036594	6539.42	1.05554	0.313936	7.82892e-05	0.00096109	H2-Aa	UP
ENSMUSG00000036641	128.932	1.10764	0.301488	2.48381e-05	0.000359658	Ccdc148	UP
ENSMUSG00000036731	239.89	1.80085	0.28429	1.65814e-11	1.10666e-09	Cysrt1	UP
ENSMUSG00000036745	5189.07	-1.24996	0.147325	2.93143e-18	4.97158e-16	Ttll7	DOWN
ENSMUSG00000036766	1008.43	-1.04306	0.239842	1.65506e-06	3.3646e-05	Dner	DOWN
ENSMUSG00000036768	76.2646	1.87504	0.36763	2.17775e-08	7.36658e-07	Kif15	UP
ENSMUSG00000036834	101.49	3.09773	0.367681	2.04113e-18	3.55918e-16	Plch1	UP
ENSMUSG00000036863	993.819	-1.86842	0.25393	1.2439e-14	1.41286e-12	Syde2	DOWN
ENSMUSG00000036887	2343.55	1.14521	0.306554	1.90002e-05	0.000282222	C1qa	UP
ENSMUSG00000036902	631.959	-1.78297	0.27079	3.17721e-12	2.43563e-10	Neto2	DOWN
ENSMUSG00000037053	334.667	1.83544	1.32915	0.00375747	0.0240319	Azgp1	UP
ENSMUSG00000037086	29.7443	1.30127	0.532437	0.00102356	0.00833972	Prr32	UP
ENSMUSG00000037106	8.49633	1.8494	1.24861	0.0043694	0.0270251	Fer1l6	UP
ENSMUSG00000037139	16.2973	1.66411	0.600432	0.000341103	0.00337977	Myom3	UP
ENSMUSG00000037145	72.5066	7.07957	0.772191	3.32059e-20	7.7567e-18	Lypd8l	UP
ENSMUSG00000037254	302.259	1.44747	0.300391	1.17768e-07	3.29498e-06	Itih2	UP
ENSMUSG00000037313	295.533	1.15842	0.245327	2.50319e-07	6.52437e-06	Tacc3	UP
ENSMUSG00000037318	69.8121	2.29185	0.465053	4.87724e-08	1.51525e-06	Traf3ip3	UP
ENSMUSG00000037321	1846.41	1.0928	0.172254	2.83198e-11	1.81665e-09	Tap1	UP
ENSMUSG00000037362	419.438	1.77853	0.329191	4.52082e-09	1.80856e-07	Ccn3	UP
ENSMUSG00000037440	302.717	2.88542	0.413328	1.61766e-13	1.53467e-11	Vnn1	UP
ENSMUSG00000037447	1354.13	-1.70677	0.329868	1.55163e-08	5.45736e-07	Arid5a	DOWN
ENSMUSG00000037466	138.116	1.17589	0.233771	5.18917e-08	1.60011e-06	Tedc1	UP
ENSMUSG00000037474	81.8988	2.99003	0.417526	4.41733e-14	4.57464e-12	Dtl	UP
ENSMUSG00000037544	127.247	1.14936	0.25275	5.67836e-07	1.31897e-05	Dlgap5	UP
ENSMUSG00000037548	126.437	1.40044	1.19782	0.00651284	0.0368758	H2-DMb2	UP
ENSMUSG00000037552	2583.49	-1.05304	0.290196	3.14548e-05	0.000439285	Plekhg2	DOWN
ENSMUSG00000037577	179.5	1.97856	0.298894	2.39657e-12	1.88386e-10	Ephx3	UP
ENSMUSG00000037605	282.736	-1.46346	0.288777	3.21854e-08	1.05137e-06	Adgrl3	DOWN
ENSMUSG00000037613	310.588	2.03621	0.313298	5.03506e-12	3.73273e-10	Tnfrsf23	UP
ENSMUSG00000037627	79.3533	-1.14356	0.516335	0.00199367	0.0144596	Rgs22	DOWN
ENSMUSG00000037628	24.3069	1.66413	0.79414	0.00157052	0.0119032	Cdkn3	UP
ENSMUSG00000037725	91.7963	1.48534	0.398579	1.4196e-05	0.00021887	Ckap2	UP
ENSMUSG00000037747	27.6026	1.52634	0.570182	0.000445213	0.00419001	Phyhipl	UP
ENSMUSG00000037833	54.4274	1.8326	0.405523	4.34801e-07	1.05138e-05	Sh2d4b	UP
ENSMUSG00000037846	49.0869	-1.76772	0.70408	0.000546607	0.00495953	Rtkn2	DOWN
ENSMUSG00000037849	25.0842	1.85889	0.618198	0.000146559	0.00163835	Ifi206	UP
ENSMUSG00000037860	302.465	3.01322	0.239734	2.73298e-37	2.41683e-34	Aim2	UP
ENSMUSG00000037887	1094.01	-2.93485	0.577752	1.79164e-08	6.21328e-07	Dusp8	DOWN
ENSMUSG00000037913	18.6756	1.00627	0.658118	0.00865341	0.0457542	Tmem156	UP
ENSMUSG00000037921	224.626	2.28985	0.321115	6.93866e-14	6.95579e-12	Ddx60	UP
ENSMUSG00000037944	128.606	3.50341	0.446179	2.68394e-16	3.67165e-14	Ccr7	UP
ENSMUSG00000037989	1838.83	-1.04057	0.339422	0.000224674	0.00235827	Wnk2	DOWN
ENSMUSG00000038071	984.994	-1.25134	1.58215	0.00807935	0.0434992	Npy6r	DOWN
ENSMUSG00000038128	55.9238	1.26966	0.437048	0.000283707	0.0028897	Camk4	UP
ENSMUSG00000038147	154.119	1.06824	0.361987	0.000322665	0.00321898	Cd84	UP
ENSMUSG00000038151	110.222	1.31607	0.337327	8.16152e-06	0.000136546	Prdm1	UP
ENSMUSG00000038170	6876.57	-1.18613	0.195071	1.27437e-10	7.15525e-09	Pde4dip	DOWN
ENSMUSG00000038239	51.7242	2.56098	0.660855	4.96292e-06	8.77763e-05	Hrc	UP
ENSMUSG00000038244	3890.95	-1.29629	0.167781	1.07731e-15	1.35407e-13	Mical2	DOWN
ENSMUSG00000038295	948.206	2.7373	0.17756	6.73163e-55	2.38117e-51	Atg9b	UP
ENSMUSG00000038298	13.0822	3.42308	1.69824	0.00113204	0.00902754	Pdzk1	UP
ENSMUSG00000038349	1029.24	-1.15497	0.231631	6.61828e-08	1.96965e-06	Plcl1	DOWN
ENSMUSG00000038370	12348.2	-1.09357	0.247289	1.11653e-06	2.38542e-05	Pcp4l1	DOWN
ENSMUSG00000038379	35.3338	1.8365	0.550895	4.80319e-05	0.000634303	Ttk	UP
ENSMUSG00000038403	12.7342	4.20365	1.20261	2.58428e-05	0.000373333	Hjv	UP
ENSMUSG00000038421	23.7379	3.65974	1.01539	1.31756e-05	0.000205572	Fcrla	UP
ENSMUSG00000038530	372.756	-1.81384	0.306423	2.14912e-10	1.16443e-08	Rgs4	DOWN
ENSMUSG00000038540	22.7157	-2.61499	0.673385	6.35104e-06	0.000109177	Tmc3	DOWN
ENSMUSG00000038541	15.6095	2.01321	1.44045	0.00360017	0.0232643	Srd5a2	UP
ENSMUSG00000038591	48.8313	1.97404	0.572127	3.08092e-05	0.00043173	Colec10	UP
ENSMUSG00000038599	18.2331	1.42677	0.767465	0.00325597	0.0214133	Capn8	UP
ENSMUSG00000038642	1404.94	1.67082	0.275751	1.06355e-10	6.13392e-09	Ctss	UP
ENSMUSG00000038721	707.277	1.05957	0.209556	5.27799e-08	1.62346e-06	Hoxb7	UP
ENSMUSG00000038763	21.1686	1.02365	0.470562	0.00280647	0.0190386	Alpk3	UP
ENSMUSG00000038765	102.02	-4.85499	0.424815	7.33231e-31	4.65526e-28	Lmx1b	DOWN
ENSMUSG00000038984	171.107	-1.09179	0.220997	9.04247e-08	2.58845e-06	Tspyl5	DOWN
ENSMUSG00000039055	22.6094	1.21867	0.569874	0.00217378	0.0154315	Eme1	UP
ENSMUSG00000039114	1466.66	-1.78018	0.344336	1.61774e-08	5.67273e-07	Nrn1	DOWN
ENSMUSG00000039153	484.701	2.14657	0.251342	9.00606e-19	1.67669e-16	Runx2	UP
ENSMUSG00000039193	126.51	1.65603	0.412085	3.95159e-06	7.24779e-05	Nlrc4	UP
ENSMUSG00000039217	520.472	3.50648	0.259602	1.51742e-42	1.97752e-39	Il18	UP
ENSMUSG00000039239	2347.29	-1.52131	0.545671	0.000305822	0.00307574	Tgfb2	DOWN
ENSMUSG00000039252	567.455	1.72089	0.19038	1.32443e-20	3.1533e-18	Lgi2	UP
ENSMUSG00000039264	280.993	1.44428	0.827236	0.00335268	0.0219097	Gimap3	UP
ENSMUSG00000039323	65597.6	-1.12531	0.592848	0.00369154	0.0237296	Igfbp2	DOWN
ENSMUSG00000039364	27.7896	9.66253	2.82375	6.66101e-11	3.95523e-09	Sectm1b	UP
ENSMUSG00000039385	120.011	-1.23085	0.273928	6.79906e-07	1.54735e-05	Cdh6	DOWN
ENSMUSG00000039396	28.9837	2.36251	0.505089	1.64172e-07	4.42818e-06	Neil3	UP
ENSMUSG00000039438	62.5538	1.89237	0.417338	3.63614e-07	9.10359e-06	Ttc36	UP
ENSMUSG00000039450	1647.62	1.32364	0.220692	1.95548e-10	1.0707e-08	Dcxr	UP
ENSMUSG00000039521	59.8618	2.14075	0.452958	1.37366e-07	3.79611e-06	Foxp3	UP
ENSMUSG00000039632	40.4022	-1.02527	0.466615	0.0025885	0.0178485	Odad3	DOWN
ENSMUSG00000039676	401.872	1.3702	0.301858	4.77674e-07	1.14388e-05	Capsl	UP
ENSMUSG00000039716	854.286	-1.64975	0.305448	4.75046e-09	1.88806e-07	Dock3	DOWN
ENSMUSG00000039748	33.7926	3.11052	0.535538	4.46332e-10	2.23265e-08	Exo1	UP
ENSMUSG00000039774	423.402	1.93886	0.184609	5.58937e-27	2.56293e-24	Galnt12	UP
ENSMUSG00000039911	2582.08	-1.04991	0.277528	1.716e-05	0.000258527	Spsb1	DOWN
ENSMUSG00000039934	181.134	1.18655	0.283218	2.80697e-06	5.37953e-05	Gsap	UP
ENSMUSG00000039976	3216.36	-1.34584	0.171264	3.41297e-16	4.59285e-14	Tbc1d16	DOWN
ENSMUSG00000039981	57.8062	1.55202	0.585959	0.000457354	0.00428935	Zc3h12d	UP
ENSMUSG00000039994	269.069	1.01044	0.207027	1.41372e-07	3.89377e-06	Timeless	UP
ENSMUSG00000039997	513.213	1.04127	0.225518	4.78498e-07	1.14474e-05	Ifi203	UP
ENSMUSG00000040035	187.358	1.18203	0.231368	3.50578e-08	1.12882e-06	Disp2	UP
ENSMUSG00000040046	18.9419	1.76585	1.83481	0.00543565	0.0320076	Tph1	UP
ENSMUSG00000040136	73.8255	3.73241	0.575643	3.99955e-12	3.01012e-10	Abcc8	UP
ENSMUSG00000040204	129.935	2.53765	0.356957	6.81473e-14	6.85933e-12	Pclaf	UP
ENSMUSG00000040229	76.9072	1.31716	0.368258	2.91041e-05	0.000410391	Gpr34	UP
ENSMUSG00000040247	48.5196	1.18833	0.648946	0.00401482	0.0253212	Tbc1d10c	UP
ENSMUSG00000040264	48.3484	2.2996	1.47827	0.00253742	0.0175451	Gbp2b	UP
ENSMUSG00000040328	16.6145	2.01303	0.869894	0.000911747	0.00757068	Olfr56	UP
ENSMUSG00000040345	250.474	1.08779	0.341338	0.0001481	0.00165333	Arhgap9	UP
ENSMUSG00000040367	17.934	1.37427	0.56981	0.00100607	0.00821661	Lrrd1	UP
ENSMUSG00000040412	264.757	3.58708	1.10818	3.90105e-05	0.000528991	Elapor1	UP
ENSMUSG00000040420	9.35311	-2.28939	0.917844	0.000659791	0.00579329	Cdh18	DOWN
ENSMUSG00000040432	172.533	7.33766	0.529288	9.01823e-44	1.31353e-40	Ltb4r2	UP
ENSMUSG00000040441	36.0478	1.63037	0.525879	0.000120758	0.00138687	Slc26a10	UP
ENSMUSG00000040483	550.924	1.58807	0.163201	2.09291e-23	6.90967e-21	Xaf1	UP
ENSMUSG00000040569	335.293	-1.84285	0.322449	7.04296e-10	3.36013e-08	Slc26a7	DOWN
ENSMUSG00000040592	79.5782	3.27324	1.11571	0.000106382	0.00124486	Cd79b	UP
ENSMUSG00000040613	972.313	1.60246	0.162136	3.85645e-24	1.30808e-21	Apobec1	UP
ENSMUSG00000040693	61.7288	2.93894	0.652876	3.0638e-07	7.7808e-06	Slco4c1	UP
ENSMUSG00000040699	647.538	1.46044	0.200274	3.08322e-14	3.26255e-12	Limd2	UP
ENSMUSG00000040747	445.645	2.00467	0.347771	5.24372e-10	2.5813e-08	Cd53	UP
ENSMUSG00000040829	201.267	1.36914	0.361904	1.2353e-05	0.000194328	Zmynd15	UP
ENSMUSG00000040852	1855.78	-1.34732	0.175194	1.33584e-15	1.65384e-13	Plekhh2	DOWN
ENSMUSG00000040856	30.433	-3.29885	0.876368	8.83148e-06	0.000146272	Dlk1	DOWN
ENSMUSG00000040938	827.913	2.62698	0.20469	6.26198e-39	5.96358e-36	Slc16a11	UP
ENSMUSG00000040963	64.5159	1.38	0.591475	0.00115795	0.00919565	Asgr2	UP
ENSMUSG00000040998	496.871	1.44949	0.272837	9.11468e-09	3.36848e-07	Npnt	UP
ENSMUSG00000041012	45.2624	1.25424	0.517414	0.00107617	0.00868548	Cmtm8	UP
ENSMUSG00000041046	89.5106	2.56896	0.59506	7.82745e-07	1.76517e-05	Ramp3	UP
ENSMUSG00000041058	4282.87	1.00618	0.146296	9.85426e-13	8.27123e-11	Wwp1	UP
ENSMUSG00000041064	27.9749	2.30633	0.744937	8.48166e-05	0.00102697	Pif1	UP
ENSMUSG00000041073	1170.93	-1.62251	0.498114	6.32684e-05	0.000798059	Nacad	DOWN
ENSMUSG00000041219	316.424	1.51747	0.158608	1.05384e-22	3.10643e-20	Arhgap11a	UP
ENSMUSG00000041301	5.82085	1.55223	1.99671	0.00867712	0.0458698	Cftr	UP
ENSMUSG00000041329	1521.77	-1.01014	0.217128	4.21436e-07	1.02708e-05	Atp1b2	DOWN
ENSMUSG00000041347	69.08	1.78153	0.724401	0.000641924	0.00567465	Bdkrb1	UP
ENSMUSG00000041431	89.8879	2.43265	0.426647	6.74953e-10	3.23886e-08	Ccnb1	UP
ENSMUSG00000041460	68.7026	4.21831	0.402264	8.79818e-27	3.89021e-24	Cacna2d4	UP
ENSMUSG00000041476	13.4176	4.86689	1.065	5.9091e-07	1.36743e-05	Smpx	UP
ENSMUSG00000041481	265.047	1.59007	0.659864	0.000799409	0.00679762	Serpina3g	UP
ENSMUSG00000041482	333.648	1.34435	0.286816	2.52862e-07	6.57681e-06	Piezo2	UP
ENSMUSG00000041498	75.8792	1.16821	0.404352	0.000333973	0.00331709	Kif14	UP
ENSMUSG00000041540	165.992	-1.0846	0.320115	7.26766e-05	0.000902932	Sox5	DOWN
ENSMUSG00000041552	131.609	-1.09286	0.310254	4.52002e-05	0.000600752	Ptchd1	DOWN
ENSMUSG00000041592	226.587	-1.33138	0.259049	2.42895e-08	8.11649e-07	Sdk2	DOWN
ENSMUSG00000041633	2097.43	1.63021	0.566256	0.000220234	0.00232052	Kctd12b	UP
ENSMUSG00000041696	2043.5	-1.014	0.243428	3.81648e-06	7.0303e-05	Rasl12	DOWN
ENSMUSG00000041700	23.774	2.84052	0.619845	2.9488e-07	7.52734e-06	Lhfpl1	UP
ENSMUSG00000041707	59.268	1.13684	0.346459	0.000103066	0.00121064	Tmem273	UP
ENSMUSG00000041730	13.902	-1.43885	1.06698	0.00640054	0.0364331	Prrxl1	DOWN
ENSMUSG00000041827	333.808	4.21051	0.336441	5.05288e-37	4.17048e-34	Oasl1	UP
ENSMUSG00000041984	230.917	2.05618	0.436785	1.43501e-07	3.94365e-06	Rptn	UP
ENSMUSG00000042029	234.261	1.07318	0.195922	5.85068e-09	2.27067e-07	Ncapg2	UP
ENSMUSG00000042045	22.4904	6.58857	1.18541	1.13488e-08	4.10666e-07	Sln	UP
ENSMUSG00000042102	61.3545	-7.97265	1.31311	9.46796e-12	6.62249e-10	Dmgdh	DOWN
ENSMUSG00000042109	1079.42	-1.01915	0.200362	4.66605e-08	1.45879e-06	Csdc2	DOWN
ENSMUSG00000042118	28.8039	-3.70314	0.648124	1.04273e-09	4.77247e-08	Bhmt2	DOWN
ENSMUSG00000042212	19.0039	7.8361	3.86586	0.000383468	0.00372209	Sprr2d	UP
ENSMUSG00000042225	629.789	1.06934	0.168852	3.32003e-11	2.08003e-09	Ammecr1	UP
ENSMUSG00000042251	771.083	-1.47081	0.269283	3.80422e-09	1.55183e-07	Pm20d1	DOWN
ENSMUSG00000042262	10.4533	3.57904	1.12094	8.24246e-05	0.00100389	Ccr8	UP
ENSMUSG00000042306	5137.4	1.58701	0.264133	1.2534e-10	7.05349e-09	S100a14	UP
ENSMUSG00000042345	19.6525	1.79417	1.2784	0.00419175	0.0261837	Ubash3a	UP
ENSMUSG00000042429	555.886	-1.50591	0.373928	4.24023e-06	7.69738e-05	Adora1	DOWN
ENSMUSG00000042489	49.6221	2.01037	0.501629	3.25978e-06	6.11944e-05	Clspn	UP
ENSMUSG00000042514	344.336	-1.8449	0.361296	2.07652e-08	7.0822e-07	Klhl14	DOWN
ENSMUSG00000042515	388.85	-1.22524	0.178456	7.01681e-13	6.03275e-11	Pwwp3b	DOWN
ENSMUSG00000042554	23.9188	-1.10514	0.578634	0.00400754	0.0252835	Zp3r	DOWN
ENSMUSG00000042589	457.974	-1.39579	0.380529	1.8139e-05	0.000270729	Cux2	DOWN
ENSMUSG00000042686	1162.27	-1.27691	0.25096	3.37395e-08	1.09636e-06	Jph1	DOWN
ENSMUSG00000042734	2031.95	1.30864	0.244923	8.99532e-09	3.33933e-07	Ttc9	UP
ENSMUSG00000042759	282.481	2.3215	0.226273	5.88885e-26	2.47142e-23	Apobr	UP
ENSMUSG00000042793	356.274	-1.06458	0.691649	0.00715873	0.0396815	Lgr6	DOWN
ENSMUSG00000042808	2823.02	2.50276	0.24076	1.5838e-26	6.78654e-24	Gpx2	UP
ENSMUSG00000042812	2689.95	-1.19606	0.293497	4.23905e-06	7.69738e-05	Foxf1	DOWN
ENSMUSG00000042842	1259.42	1.64299	0.219256	5.30735e-15	6.11234e-13	Serpinb6b	UP
ENSMUSG00000042961	545.44	-1.0746	0.244294	1.24286e-06	2.63255e-05	Egflam	DOWN
ENSMUSG00000042988	123.853	-1.90827	0.407421	1.73763e-07	4.66654e-06	Notum	DOWN
ENSMUSG00000043008	112.578	1.33785	0.325656	3.40157e-06	6.3567e-05	Klhl6	UP
ENSMUSG00000043164	5.65275	3.64543	1.33053	0.000510528	0.00469455	Tmem212	UP
ENSMUSG00000043165	36.8459	2.8438	0.643359	4.46841e-07	1.07838e-05	Lor	UP
ENSMUSG00000043168	982.959	-1.78667	0.233596	1.44084e-15	1.76617e-13	4930426D05Rik	DOWN
ENSMUSG00000043263	110.966	1.99472	0.383815	1.28948e-08	4.58749e-07	Ifi209	UP
ENSMUSG00000043388	26.9053	1.11334	0.695288	0.00653955	0.0369862	Tmem130	UP
ENSMUSG00000043531	205.145	-1.6537	0.232822	9.43555e-14	9.23454e-12	Sorcs1	DOWN
ENSMUSG00000043613	73.8301	3.09448	0.549723	1.08253e-09	4.90755e-08	Mmp3	UP
ENSMUSG00000043705	3515.27	1.89929	0.261073	2.96356e-14	3.17666e-12	Capn13	UP
ENSMUSG00000043719	30.0761	1.56561	0.589549	0.000476908	0.0044377	Col6a6	UP
ENSMUSG00000043740	18.9058	2.02112	0.671116	0.000137767	0.0015541	B430306N03Rik	UP
ENSMUSG00000043913	307.472	-1.24394	0.24988	6.18014e-08	1.86618e-06	Ccdc60	DOWN
ENSMUSG00000043931	30.8361	2.25138	1.09394	0.00125449	0.0098642	Gimap7	UP
ENSMUSG00000043969	67.9588	4.75959	1.72549	0.000131071	0.00148942	Emx2	UP
ENSMUSG00000044006	32.7256	-1.06093	0.514944	0.00321799	0.0211917	Cilp2	DOWN
ENSMUSG00000044041	3413.79	7.27772	1.00395	1.72533e-14	1.88198e-12	Krt13	UP
ENSMUSG00000044062	39.7527	-1.55077	0.42554	1.88903e-05	0.000280928	Plekhd1os	DOWN
ENSMUSG00000044103	129.647	11.5949	2.77173	4.6209e-17	6.93443e-15	Il36g	UP
ENSMUSG00000044156	48.7241	1.13487	0.376069	0.000245227	0.00253955	Hepacam2	UP
ENSMUSG00000044162	29.1738	1.52879	0.525205	0.000223423	0.00234814	Tnip3	UP
ENSMUSG00000044165	10.7523	3.1638	0.988994	8.1185e-05	0.000992212	Bcl2l15	UP
ENSMUSG00000044201	20.875	2.23962	0.770789	0.000160288	0.00177024	Cdc25c	UP
ENSMUSG00000044276	15.6814	1.10849	0.779061	0.0086962	0.0459216	4933427E11Rik	UP
ENSMUSG00000044303	1374.72	7.40479	0.53612	5.44143e-45	8.98236e-42	Cdkn2a	UP
ENSMUSG00000044309	173.182	3.03875	0.749149	2.19556e-06	4.31121e-05	Apol7c	UP
ENSMUSG00000044338	310.333	1.00377	0.264606	1.84304e-05	0.000274747	Aplnr	UP
ENSMUSG00000044349	5141.07	-1.11466	0.245701	6.04008e-07	1.39254e-05	Snhg11	DOWN
ENSMUSG00000044365	45.5912	1.06185	0.467435	0.00204781	0.0147272	Cxxc4	UP
ENSMUSG00000044469	83.5835	1.63628	0.30736	7.76351e-09	2.93751e-07	Tnfaip8l1	UP
ENSMUSG00000044667	6.97441	1.63801	1.19141	0.0056785	0.0331694	Plppr4	UP
ENSMUSG00000044694	402.031	2.20353	0.323127	5.72504e-13	5.00911e-11	2010007H06Rik	UP
ENSMUSG00000044703	25.8195	2.08515	0.462134	4.31616e-07	1.0447e-05	Phf11a	UP
ENSMUSG00000044719	50.8387	1.4386	0.350461	3.12201e-06	5.90559e-05	E230025N22Rik	UP
ENSMUSG00000044734	362.12	1.05685	0.366217	0.000398871	0.00383999	Serpinb1a	UP
ENSMUSG00000044748	901.496	2.5827	0.310472	5.21968e-18	8.6163e-16	Defb1	UP
ENSMUSG00000044811	106.993	1.64526	0.382766	1.18709e-06	2.52089e-05	Cd300c2	UP
ENSMUSG00000044819	19.633	-2.94693	0.841425	3.19022e-05	0.000444781	Oxgr1	DOWN
ENSMUSG00000044827	69.9231	1.88575	0.472528	4.01824e-06	7.35914e-05	Tlr1	UP
ENSMUSG00000044854	33.7933	1.70186	0.49347	3.91261e-05	0.000529979	1700056E22Rik	UP
ENSMUSG00000044867	9.36121	1.97738	0.885042	0.00112201	0.00897065	Gimap1os	UP
ENSMUSG00000044921	185.755	1.17414	0.218769	8.78959e-09	3.27592e-07	Rassf9	UP
ENSMUSG00000044951	23.6372	9.58558	2.73044	2.39244e-11	1.55893e-09	Mylk4	UP
ENSMUSG00000045009	149.652	-1.28663	0.23889	7.22332e-09	2.7432e-07	Prrt3	DOWN
ENSMUSG00000045087	41.7958	1.21933	0.403475	0.000213908	0.00225963	S1pr5	UP
ENSMUSG00000045201	32.5918	1.03785	0.588964	0.00617155	0.0354145	Lrrc3b	UP
ENSMUSG00000045273	43.8431	1.32897	0.512268	0.000627801	0.00556968	Cenph	UP
ENSMUSG00000045281	128.343	-1.4416	0.268775	6.79822e-09	2.60171e-07	Gpr20	DOWN
ENSMUSG00000045328	93.5818	2.53	0.404705	2.11165e-11	1.3906e-09	Cenpe	UP
ENSMUSG00000045349	118.349	2.97216	0.456218	3.97909e-12	3.01012e-10	Sh2d5	UP
ENSMUSG00000045534	29.9182	-1.23339	0.471252	0.000717556	0.00621673	Kcna5	DOWN
ENSMUSG00000045539	92.5487	6.8417	2.36514	5.97669e-05	0.000759164	Sprr3	UP
ENSMUSG00000045545	16550.2	7.82061	0.72697	2.51047e-28	1.35134e-25	Krt14	UP
ENSMUSG00000045551	7.24707	3.15648	1.20843	0.000513271	0.00471406	Fpr1	UP
ENSMUSG00000045613	2997.56	-1.9858	0.208514	1.0785e-22	3.14173e-20	Chrm2	DOWN
ENSMUSG00000045620	16.3896	-1.32985	1.17758	0.00828266	0.0443339	Odf3l1	DOWN
ENSMUSG00000045761	67.0212	1.27112	0.347592	2.28157e-05	0.000332317	Togaram2	UP
ENSMUSG00000045776	9.1805	4.419	1.20884	2.78964e-05	0.000396978	Lrtm1	UP
ENSMUSG00000045868	29.7075	1.12439	0.628765	0.00488383	0.0293801	Gvin1	UP
ENSMUSG00000045871	730.74	1.16048	0.352361	9.6074e-05	0.0011415	Slitrk6	UP
ENSMUSG00000045877	30.6284	-1.02152	0.551887	0.0051722	0.0307918	4933415A04Rik	DOWN
ENSMUSG00000045903	430.879	-1.63175	0.333466	6.89933e-08	2.03616e-06	Npas4	DOWN
ENSMUSG00000046006	12.5964	1.03024	0.719482	0.00958512	0.049621	Gapt	UP
ENSMUSG00000046031	26.0839	3.424	0.684613	3.29231e-08	1.07406e-06	Calhm6	UP
ENSMUSG00000046093	39.7016	1.54925	0.623867	0.000709832	0.00616274	Hpcal4	UP
ENSMUSG00000046159	1120.67	-1.27962	0.263274	1.0685e-07	3.02712e-06	Chrm3	DOWN
ENSMUSG00000046179	39.6047	2.24656	0.520303	9.07393e-07	1.99538e-05	E2f8	UP
ENSMUSG00000046182	10.4251	-3.7127	1.37011	0.000376302	0.00366691	Gsg1l	DOWN
ENSMUSG00000046203	303.798	6.32946	0.753584	2.2538e-18	3.87543e-16	Sprr2g	UP
ENSMUSG00000046259	6.27169	6.77061	2.95901	8.70195e-05	0.00105056	Sprr2h	UP
ENSMUSG00000046295	76.1031	1.17608	0.464238	0.000884096	0.00738317	Ankle1	UP
ENSMUSG00000046318	169.284	1.62514	0.398371	3.17032e-06	5.98326e-05	Ccbe1	UP
ENSMUSG00000046329	3886.66	-1.01695	0.182023	3.0019e-09	1.26627e-07	Slc25a23	DOWN
ENSMUSG00000046352	1253.9	1.36708	0.158713	6.21808e-19	1.21233e-16	Gjb2	UP
ENSMUSG00000046354	5.40113	5.78282	2.81762	0.000255665	0.00263772	Defb14	UP
ENSMUSG00000046442	374.591	-1.26615	0.333852	1.28662e-05	0.000201378	Ppm1e	DOWN
ENSMUSG00000046449	161.467	2.01608	0.347302	4.19889e-10	2.14812e-08	Nexmif	UP
ENSMUSG00000046591	32.5522	2.75681	0.643673	1.04095e-06	2.24131e-05	Ticrr	UP
ENSMUSG00000046613	235.567	-1.08443	0.402645	0.000647258	0.00570857	Vwa5b2	DOWN
ENSMUSG00000046623	22.9665	2.42037	0.693976	2.81558e-05	0.000399981	Gjb4	UP
ENSMUSG00000046694	2655.65	-1.47336	0.362067	3.40805e-06	6.364e-05	Tent5b	DOWN
ENSMUSG00000046718	1522.26	1.50776	0.176871	1.32504e-18	2.39484e-16	Bst2	UP
ENSMUSG00000046733	919.343	2.16418	0.561808	5.98638e-06	0.000103802	Gprc5a	UP
ENSMUSG00000046743	1284.98	-1.16267	0.314515	2.15549e-05	0.000316186	Fat4	DOWN
ENSMUSG00000046794	1999.57	-1.4027	0.302899	2.90695e-07	7.45124e-06	Ppp1r3b	DOWN
ENSMUSG00000046804	5.39093	3.82355	1.36402	0.000413744	0.00395195	Phgr1	UP
ENSMUSG00000046805	1430.71	1.51418	0.237455	1.50639e-11	1.01358e-09	Mpeg1	UP
ENSMUSG00000046814	23.1615	1.73341	0.883163	0.00195809	0.01426	Gchfr	UP
ENSMUSG00000046834	486.596	2.12759	0.60529	2.15792e-05	0.000316354	Krt1	UP
ENSMUSG00000046879	1673.99	1.63801	0.161032	2.11138e-25	8.04306e-23	Irgm1	UP
ENSMUSG00000046908	154.374	2.94233	0.290909	3.10562e-25	1.14773e-22	Ltb4r1	UP
ENSMUSG00000046971	171.34	1.42636	0.316895	5.39506e-07	1.26144e-05	Pla2g4f	UP
ENSMUSG00000047022	519.711	-1.40593	0.16268	5.12519e-19	1.01524e-16	Mipol1	DOWN
ENSMUSG00000047040	657.626	1.10277	0.207776	1.28817e-08	4.58749e-07	Prr15l	UP
ENSMUSG00000047104	22.6597	2.05125	0.82359	0.000510753	0.00469455	Pbp2	UP
ENSMUSG00000047117	111.882	1.92855	0.404253	1.12578e-07	3.16765e-06	Ankdd1b	UP
ENSMUSG00000047139	5521.52	1.39515	0.168037	9.5319e-18	1.54261e-15	Cd24a	UP
ENSMUSG00000047180	1187.46	1.44322	0.286373	3.90824e-08	1.23908e-06	Neurl3	UP
ENSMUSG00000047259	9.57074	2.20113	0.939749	0.000821564	0.00694766	Mc4r	UP
ENSMUSG00000047261	113.043	1.57083	0.608082	0.000532621	0.00486113	Gap43	UP
ENSMUSG00000047293	7.69037	4.90022	1.9519	0.000374708	0.00365797	Gpr15	UP
ENSMUSG00000047415	381.535	1.79604	0.290003	4.25933e-11	2.61052e-09	Gpr68	UP
ENSMUSG00000047495	107.05	-1.69542	0.401801	1.63708e-06	3.33812e-05	Dlgap2	DOWN
ENSMUSG00000047517	30.4268	-2.47209	0.621933	3.53431e-06	6.57993e-05	Dmbt1	DOWN
ENSMUSG00000047534	51.0564	1.96558	0.399257	5.48993e-08	1.67616e-06	Mis18bp1	UP
ENSMUSG00000047586	763.853	4.76688	0.339946	7.89818e-46	1.39691e-42	Nccrp1	UP
ENSMUSG00000047631	56.3428	3.53238	1.2461	0.000135065	0.00152571	Apof	UP
ENSMUSG00000047712	527.032	-1.02682	0.150946	1.37033e-12	1.10524e-10	Ust	DOWN
ENSMUSG00000047728	22.5224	3.3156	0.94593	2.20631e-05	0.000321734	Ly6g2	UP
ENSMUSG00000047730	81.5128	1.14462	0.393123	0.000325629	0.00324332	Fcgbp	UP
ENSMUSG00000047735	1514.59	1.44574	0.209395	4.88455e-13	4.36629e-11	Samd9l	UP
ENSMUSG00000047746	7.45356	2.7233	1.15387	0.00074815	0.0064457	Fbxo40	UP
ENSMUSG00000047759	16.8836	1.8806	0.85031	0.00113909	0.00906916	Hs3st3a1	UP
ENSMUSG00000047773	1240.91	-2.1344	0.552678	5.26632e-06	9.26132e-05	Ankfn1	DOWN
ENSMUSG00000047786	72.0748	1.28717	0.336256	1.12693e-05	0.000180257	Lix1	UP
ENSMUSG00000047797	115.063	5.97133	0.403802	8.16119e-50	1.68399e-46	Gjb1	UP
ENSMUSG00000047798	32.5716	5.67501	0.795248	2.35753e-13	2.17817e-11	Cd300lf	UP
ENSMUSG00000047810	308.374	2.00983	0.28368	9.11209e-14	8.95335e-12	Ccdc88b	UP
ENSMUSG00000047854	92.9269	2.03212	0.421567	8.50917e-08	2.4528e-06	Stx19	UP
ENSMUSG00000047880	26.7922	3.16461	1.13606	0.000182807	0.00198269	Cxcr5	UP
ENSMUSG00000047910	105.933	1.05731	0.393083	0.000707038	0.00614495	Pcdhb16	UP
ENSMUSG00000047990	17.2388	4.13199	1.19681	2.79229e-05	0.000397127	C2cd4a	UP
ENSMUSG00000048070	84.1458	1.26488	0.795954	0.00519909	0.0309059	Pirt	UP
ENSMUSG00000048078	323.373	1.54825	0.28725	5.55293e-09	2.16189e-07	Tenm4	UP
ENSMUSG00000048163	258.67	1.1774	0.353865	8.17769e-05	0.000997584	Selplg	UP
ENSMUSG00000048215	9.7646	2.64611	1.21005	0.00108279	0.00872183	A630023P12Rik	UP
ENSMUSG00000048216	67.4548	1.22468	0.352946	4.77479e-05	0.000631226	Gpr85	UP
ENSMUSG00000048251	371.148	2.77711	0.287351	2.55385e-23	8.00455e-21	Bcl11b	UP
ENSMUSG00000048279	1651.04	-1.4743	0.298187	5.5855e-08	1.70323e-06	Sacs	DOWN
ENSMUSG00000048327	127.144	2.14161	0.273241	2.87547e-16	3.91206e-14	Ckap2l	UP
ENSMUSG00000048373	69.6138	4.04001	0.725937	1.13793e-09	5.12298e-08	Fgfbp1	UP
ENSMUSG00000048416	24.1256	1.72587	0.632718	0.000338565	0.00335865	Mlf1	UP
ENSMUSG00000048482	556.327	-3.02325	0.795248	5.54278e-06	9.66513e-05	Bdnf	DOWN
ENSMUSG00000048534	131.655	1.37781	0.393096	3.49122e-05	0.000481594	Jaml	UP
ENSMUSG00000048562	156.781	4.96292	0.767138	5.25181e-12	3.87024e-10	Sp8	UP
ENSMUSG00000048572	23382.7	-1.04428	0.222501	3.2574e-07	8.23866e-06	Tmem252	DOWN
ENSMUSG00000048621	18.9259	1.09289	0.804957	0.00922064	0.048086	Gm6377	UP
ENSMUSG00000048764	253.019	1.56969	0.431133	1.77545e-05	0.000266114	Tmprss11f	UP
ENSMUSG00000048852	55.5199	1.77111	0.444013	4.45233e-06	8.0003e-05	Gm12185	UP
ENSMUSG00000048865	377.269	1.02728	0.331432	0.000215843	0.00227619	Arhgap30	UP
ENSMUSG00000048965	220.331	1.35747	0.232544	4.73197e-10	2.35278e-08	Mrgpre	UP
ENSMUSG00000048992	423.059	4.96345	0.374647	3.06981e-41	3.6196e-38	Prss32	UP
ENSMUSG00000049036	14.5726	1.2997	0.697174	0.00349925	0.0227534	Tmem121	UP
ENSMUSG00000049103	494.022	1.11663	0.334021	8.33717e-05	0.00101324	Ccr2	UP
ENSMUSG00000049134	37.3353	4.54102	0.723222	2.41129e-11	1.56709e-09	Nrap	UP
ENSMUSG00000049173	16.643	3.82332	1.026	9.22029e-06	0.000151607	Myoz3	UP
ENSMUSG00000049214	292.275	1.74064	0.438679	4.47771e-06	8.04007e-05	Skint7	UP
ENSMUSG00000049336	206.008	-1.02633	0.416302	0.00129945	0.0101725	Tenm2	DOWN
ENSMUSG00000049493	764.512	1.2714	0.358971	3.3777e-05	0.000466975	Pls1	UP
ENSMUSG00000049608	40.3676	3.27145	0.600025	2.82731e-09	1.19875e-07	Gpr55	UP
ENSMUSG00000049625	193.245	1.23481	0.285195	1.43293e-06	2.97525e-05	Tifab	UP
ENSMUSG00000049649	10.1243	-2.17357	1.04946	0.00148818	0.0113801	Gpr3	DOWN
ENSMUSG00000049699	42.596	4.22132	0.478165	1.49636e-19	3.19409e-17	Ucn2	UP
ENSMUSG00000049709	769.864	4.2412	0.563	2.36246e-15	2.83965e-13	Nlrp10	UP
ENSMUSG00000049744	65.8142	1.30621	0.474203	0.00042947	0.00406814	Arhgap15	UP
ENSMUSG00000049848	262.803	1.51504	0.297144	2.64752e-08	8.79936e-07	Ceacam19	UP
ENSMUSG00000049866	1225.84	1.13396	0.292703	1.1417e-05	0.000182032	Arl4c	UP
ENSMUSG00000049892	65.5463	1.49434	0.375022	5.06484e-06	8.93238e-05	Rasd1	UP
ENSMUSG00000049907	2907.39	-1.00556	0.16552	1.80125e-10	9.9113e-09	Rasl11b	DOWN
ENSMUSG00000049928	555.27	-1.10463	0.243367	6.25963e-07	1.43913e-05	Glp2r	DOWN
ENSMUSG00000049971	49.4479	2.70079	0.523455	1.54704e-08	5.44898e-07	Glt1d1	UP
ENSMUSG00000049988	125.194	1.01212	0.314186	0.00014827	0.00165449	Lrrc25	UP
ENSMUSG00000050010	22.0903	1.50305	0.612736	0.000838693	0.00706043	Shisa3	UP
ENSMUSG00000050022	142.5	1.06814	0.254952	3.28574e-06	6.15884e-05	Amz1	UP
ENSMUSG00000050052	1636.26	-1.07169	0.229974	3.75627e-07	9.36647e-06	Tdrp	DOWN
ENSMUSG00000050074	16.0536	4.14515	1.08703	8.21257e-06	0.000137029	Spink8	UP
ENSMUSG00000050075	27.2283	2.0031	0.772209	0.000436758	0.00412588	Gpr171	UP
ENSMUSG00000050107	45.9533	1.99258	0.404347	5.46512e-08	1.67064e-06	Haspin	UP
ENSMUSG00000050232	32.553	1.1377	0.749495	0.00697339	0.0388805	Cxcr3	UP
ENSMUSG00000050288	2990.12	-1.14236	0.245553	3.53671e-07	8.88159e-06	Fzd2	DOWN
ENSMUSG00000050315	52192.4	-1.27262	0.307687	3.1298e-06	5.9158e-05	Synpo2	DOWN
ENSMUSG00000050357	56.7239	1.93956	0.493401	5.09943e-06	8.98697e-05	Carmil2	UP
ENSMUSG00000050425	58.9859	2.6414	0.66331	3.27249e-06	6.13865e-05	Mrgprb2	UP
ENSMUSG00000050511	147.42	-1.66184	0.328164	2.88804e-08	9.5094e-07	Oprd1	DOWN
ENSMUSG00000050556	2004.11	-1.02135	0.22191	5.23294e-07	1.22818e-05	Kcnb1	DOWN
ENSMUSG00000050578	51.3182	5.48684	0.713421	1.05847e-15	1.33718e-13	Mmp13	UP
ENSMUSG00000050600	18.7495	1.92149	1.13058	0.00272244	0.0185806	Zfp831	UP
ENSMUSG00000050640	204.123	1.72168	0.295941	4.30657e-10	2.17623e-08	Tmem150c	UP
ENSMUSG00000050747	36.6963	1.64481	0.443757	1.39941e-05	0.000216297	Trim15	UP
ENSMUSG00000050751	441.297	-1.2097	0.266092	5.40658e-07	1.26275e-05	Pgbd5	DOWN
ENSMUSG00000050762	901.967	1.24313	0.234939	1.24442e-08	4.44635e-07	Prss27	UP
ENSMUSG00000050765	16.2173	1.17269	0.812565	0.00757702	0.041416	Gm5084	UP
ENSMUSG00000050808	24.6936	2.97878	0.636334	1.50945e-07	4.13446e-06	Muc15	UP
ENSMUSG00000050824	8.34421	-3.05394	1.0374	0.000187744	0.00203002	Sstr5	DOWN
ENSMUSG00000050921	73.4657	1.74449	0.655586	0.000386707	0.00374325	P2ry10	UP
ENSMUSG00000050926	8.2104	-3.45161	1.06472	0.000131659	0.00149473	Dcaf12l2	DOWN
ENSMUSG00000050944	18.7842	1.06092	0.584197	0.00512902	0.0305655	Efcab5	UP
ENSMUSG00000050953	1832.94	1.75446	0.333198	9.9848e-09	3.6519e-07	Gja1	UP
ENSMUSG00000050957	365.156	1.15567	0.195802	3.99066e-10	2.05432e-08	Insl6	UP
ENSMUSG00000051076	811.304	2.85361	0.234735	2.8916e-35	2.23747e-32	Vtcn1	UP
ENSMUSG00000051124	170.271	1.54222	0.180255	1.14407e-18	2.08297e-16	Gimap9	UP
ENSMUSG00000051220	49.9851	1.2153	0.416666	0.000289617	0.00293891	Ercc6l	UP
ENSMUSG00000051331	5570.54	-1.06744	0.239083	9.28241e-07	2.03531e-05	Cacna1c	DOWN
ENSMUSG00000051335	753.57	-1.0037	0.250252	7.5155e-06	0.000126938	Gfod1	DOWN
ENSMUSG00000051367	293.339	2.29701	0.253653	8.41374e-21	2.0627e-18	Six1	UP
ENSMUSG00000051378	48.4456	1.50058	0.482328	0.000122037	0.00140046	Kif18b	UP
ENSMUSG00000051439	1452.92	1.89305	0.13075	1.28464e-48	2.44684e-45	Cd14	UP
ENSMUSG00000051506	329.897	1.04501	0.406258	0.000995142	0.00814569	Wdfy4	UP
ENSMUSG00000051726	3715.49	-2.12054	0.571739	1.00751e-05	0.000163159	Kcnf1	DOWN
ENSMUSG00000051727	52.8254	2.31833	0.405143	6.80983e-10	3.26147e-08	Kctd14	UP
ENSMUSG00000051735	178.979	1.12289	0.327113	6.06687e-05	0.000769184	Rinl	UP
ENSMUSG00000051747	214.189	5.20738	0.714339	1.58872e-14	1.75618e-12	Ttn	UP
ENSMUSG00000051805	33.4755	-1.26084	0.40512	0.000155149	0.00172194	A530095I07Rik	DOWN
ENSMUSG00000052013	65.7501	2.13921	0.648798	4.83462e-05	0.000637434	Btla	UP
ENSMUSG00000052087	69.7281	1.16327	0.430792	0.000579231	0.0052135	Rgs14	UP
ENSMUSG00000052142	112.864	1.24638	0.631009	0.00287202	0.0193772	Rasal3	UP
ENSMUSG00000052143	27.6437	-1.67354	0.434067	8.85242e-06	0.000146521	Gm9869	DOWN
ENSMUSG00000052229	528.991	-1.74446	0.321941	4.02255e-09	1.63015e-07	Gpr17	DOWN
ENSMUSG00000052270	10.4012	1.92676	0.941302	0.00172192	0.0128214	Fpr2	UP
ENSMUSG00000052316	69.5322	1.42567	0.849557	0.00383881	0.0244187	Lrrc15	UP
ENSMUSG00000052336	183.065	2.13434	0.359052	1.7136e-10	9.4711e-09	Cx3cr1	UP
ENSMUSG00000052387	18.0021	1.07987	0.687111	0.00724425	0.040049	Trpm3	UP
ENSMUSG00000052415	142.788	1.4375	0.409971	3.25982e-05	0.000452953	Tchh	UP
ENSMUSG00000052430	313.341	1.45652	0.320177	4.25241e-07	1.03331e-05	Bmpr1b	UP
ENSMUSG00000052551	33.7972	-4.61245	0.966027	2.26056e-07	5.92315e-06	Adarb2	DOWN
ENSMUSG00000052631	72.7074	-1.60693	0.485116	5.73971e-05	0.000735235	Sh2d6	DOWN
ENSMUSG00000052749	26.2914	1.00837	0.652322	0.00853913	0.0452757	Trim30b	UP
ENSMUSG00000052776	377.058	4.12502	0.300285	4.29743e-44	6.65055e-41	Oas1a	UP
ENSMUSG00000052912	33.1756	-1.03386	0.521228	0.00397975	0.0251645	Smarca5-ps	DOWN
ENSMUSG00000052951	76.8017	-3.70747	0.371436	2.01343e-24	6.92424e-22	C130021I20Rik	DOWN
ENSMUSG00000052974	5360.2	2.29154	0.35144	4.28353e-12	3.20436e-10	Cyp2f2	UP
ENSMUSG00000053007	319.994	-1.22444	0.29242	2.62203e-06	5.06676e-05	Creb5	DOWN
ENSMUSG00000053025	275.444	-1.02063	0.346589	0.000347438	0.00343156	Sv2b	DOWN
ENSMUSG00000053054	27.0439	1.09166	0.610545	0.00518733	0.0308536	Adh6a	UP
ENSMUSG00000053101	25.9457	1.31701	0.724724	0.00359015	0.0232286	Gpr141	UP
ENSMUSG00000053117	121.407	1.46959	0.381672	8.61895e-06	0.000143039	E330013P04Rik	UP
ENSMUSG00000053158	1483.7	1.23075	0.166245	1.44781e-14	1.62214e-12	Fes	UP
ENSMUSG00000053166	208.577	-1.20046	0.284563	2.37687e-06	4.6378e-05	Cdh22	DOWN
ENSMUSG00000053175	758.931	1.10997	0.358332	0.000190063	0.00205151	Bcl3	UP
ENSMUSG00000053216	4.22324	2.61063	1.80247	0.00634092	0.0361602	Btn2a2	UP
ENSMUSG00000053279	5201.3	1.43821	0.142866	7.60284e-25	2.68934e-22	Aldh1a1	UP
ENSMUSG00000053318	82.4271	1.13572	0.502898	0.00185473	0.0136397	Slamf8	UP
ENSMUSG00000053338	3.13549	4.53646	3.62143	0.00292683	0.0196719	Tarm1	UP
ENSMUSG00000053398	481.851	1.76912	0.367843	9.9563e-08	2.83366e-06	Phgdh	UP
ENSMUSG00000053522	593	8.33899	1.35938	3.16276e-11	2.0029e-09	Lgals7	UP
ENSMUSG00000053675	37.9289	1.60599	0.659823	0.000768359	0.00658544	Tgm5	UP
ENSMUSG00000053702	119.659	3.04692	0.368586	9.18548e-18	1.49633e-15	Nebl	UP
ENSMUSG00000053797	235.506	12.8128	3.56891	9.4936e-09	3.49288e-07	Krt16	UP
ENSMUSG00000053897	301.584	2.05384	0.337001	6.90976e-11	4.09312e-09	Slc39a8	UP
ENSMUSG00000053963	5817.21	-1.14007	0.294964	9.8364e-06	0.000159606	Stum	DOWN
ENSMUSG00000054005	5.92972	5.85772	2.95771	0.000359472	0.00353735	Mill1	UP
ENSMUSG00000054013	48.1478	1.3182	0.767658	0.00406071	0.0255455	Tmem179	UP
ENSMUSG00000054072	838.089	1.51555	0.727732	0.00173131	0.0128813	Iigp1	UP
ENSMUSG00000054146	83575.2	1.20836	0.224974	8.25179e-09	3.10521e-07	Krt15	UP
ENSMUSG00000054161	520.243	2.13762	0.277557	8.59554e-16	1.10851e-13	Fam83e	UP
ENSMUSG00000054200	73.4843	2.88416	0.386754	5.59761e-15	6.41677e-13	Ffar4	UP
ENSMUSG00000054203	159.587	2.41433	0.405002	1.41995e-10	7.9188e-09	Ifi205	UP
ENSMUSG00000054459	60.6182	5.17425	1.37367	5.37092e-06	9.3919e-05	Vsnl1	UP
ENSMUSG00000054477	222.443	-1.42787	0.363603	6.46026e-06	0.000110931	Kcnn2	DOWN
ENSMUSG00000054537	147.199	2.66578	0.463453	4.61803e-10	2.30074e-08	Tmprss11e	UP
ENSMUSG00000054622	54.9102	-1.00766	0.47188	0.00294882	0.0197767	D730045B01Rik	DOWN
ENSMUSG00000054626	31.5194	2.48247	0.972819	0.000381822	0.00371339	Xlr	UP
ENSMUSG00000054641	1285.07	1.13585	0.335227	7.29106e-05	0.000905386	Mmrn1	UP
ENSMUSG00000054753	26.6043	4.18746	0.948505	8.58533e-07	1.90315e-05	AU018091	UP
ENSMUSG00000054892	37.8588	1.35843	0.379473	2.86977e-05	0.000405584	Txk	UP
ENSMUSG00000054905	12.2657	4.30965	1.21964	2.74825e-05	0.000392442	Stfa3	UP
ENSMUSG00000054932	16.3823	5.00185	1.16204	2.01724e-06	3.99591e-05	Afp	UP
ENSMUSG00000055003	15.7749	1.28269	1.09575	0.0077346	0.0421008	Lrtm2	UP
ENSMUSG00000055022	89.1533	1.61443	0.405807	4.77476e-06	8.46297e-05	Cntn1	UP
ENSMUSG00000055026	10.4883	-1.40969	0.901305	0.00539106	0.0318359	Gabrg3	DOWN
ENSMUSG00000055027	21.8564	3.25226	0.66456	6.52943e-08	1.95024e-06	Smyd1	UP
ENSMUSG00000055044	2652.19	1.63097	0.12028	6.18751e-43	8.5116e-40	Pdlim1	UP
ENSMUSG00000055301	6901.26	1.45854	0.265867	3.49106e-09	1.45526e-07	Adh7	UP
ENSMUSG00000055322	87400.6	-1.21752	0.206619	3.94881e-10	2.04126e-08	Tns1	DOWN
ENSMUSG00000055368	228.605	2.39898	0.386918	3.32657e-11	2.08003e-09	Slc6a2	UP
ENSMUSG00000055413	300.066	1.08449	0.336399	0.000130638	0.00148586	H2-Q5	UP
ENSMUSG00000055485	1320.69	-1.15929	0.315634	2.29875e-05	0.000334624	Soga1	DOWN
ENSMUSG00000055489	7.23956	2.00816	1.464	0.0043895	0.0271043	Ano5	UP
ENSMUSG00000055541	121.012	1.87764	0.463147	3.05443e-06	5.79984e-05	Lair1	UP
ENSMUSG00000055561	649.245	11.8878	2.29505	3.23858e-09	1.35686e-07	Spink5	UP
ENSMUSG00000055602	18.8571	1.34268	0.63908	0.0020754	0.0148652	Tcp10b	UP
ENSMUSG00000055629	63.4155	1.56307	0.320669	8.91367e-08	2.55453e-06	B4galnt4	UP
ENSMUSG00000055653	663.843	-1.10139	0.1989	3.58708e-09	1.47787e-07	Gpc3	DOWN
ENSMUSG00000055717	30.8723	1.04844	0.504985	0.00320244	0.0211061	Slain1	UP
ENSMUSG00000055748	390.257	2.88755	0.657331	5.0767e-07	1.19718e-05	Gsdmc4	UP
ENSMUSG00000056071	18.7523	3.41813	1.05228	5.40352e-05	0.000699042	S100a9	UP
ENSMUSG00000056078	76.1233	3.42254	0.556046	3.79007e-11	2.34615e-09	Lipm	UP
ENSMUSG00000056091	1476.67	-1.2309	0.195908	3.22073e-11	2.0344e-09	St3gal5	DOWN
ENSMUSG00000056145	51.483	1.50739	0.505285	0.000184507	0.00199937	AI504432	UP
ENSMUSG00000056174	1804.13	-2.16198	0.323806	1.34197e-12	1.08715e-10	Col8a2	DOWN
ENSMUSG00000056258	29.628	1.22093	0.83092	0.0065457	0.0370126	Kcnq3	UP
ENSMUSG00000056328	436.195	1.96852	0.897788	0.00104301	0.00847307	Myh1	UP
ENSMUSG00000056468	160.944	-1.14531	0.433968	0.00069065	0.00602367	5730596B20Rik	DOWN
ENSMUSG00000056531	37.3826	1.27582	0.509558	0.000846789	0.00711964	Ccdc18	UP
ENSMUSG00000056553	40.28	1.46407	0.350869	2.39088e-06	4.65779e-05	Ptprn2	UP
ENSMUSG00000056632	1198.86	6.82889	0.632796	1.07604e-28	6.19627e-26	Dsg3	UP
ENSMUSG00000056737	7482.89	1.07372	0.165166	1.07147e-11	7.3492e-10	Capg	UP
ENSMUSG00000056758	44.0441	9.73542	2.64641	1.01841e-12	8.46199e-11	Hmga2	UP
ENSMUSG00000056973	287.754	2.27147	0.610166	9.56531e-06	0.000156026	Ces1d	UP
ENSMUSG00000057003	435.718	8.12558	1.71017	5.70601e-08	1.73784e-06	Myh4	UP
ENSMUSG00000057060	38.9708	2.2656	0.555382	2.44881e-06	4.75942e-05	Slc35f3	UP
ENSMUSG00000057135	23.4801	2.17259	0.513291	1.45569e-06	3.0087e-05	Scimp	UP
ENSMUSG00000057315	716.968	-1.14359	0.19361	3.86663e-10	2.00716e-08	Arhgap24	DOWN
ENSMUSG00000057346	138.368	3.87114	0.468881	8.98637e-18	1.47359e-15	Apol9a	UP
ENSMUSG00000057455	23.5831	1.48595	0.738191	0.00213376	0.0151997	Rit2	UP
ENSMUSG00000057596	444.803	1.30613	0.154566	3.11313e-18	5.24382e-16	Trim30d	UP
ENSMUSG00000057706	96.4933	1.19792	0.292676	4.27118e-06	7.7479e-05	Mex3b	UP
ENSMUSG00000057880	1162.66	-1.19806	0.186609	1.79079e-11	1.18879e-09	Abat	DOWN
ENSMUSG00000058070	5973.97	-1.01631	0.215563	3.01396e-07	7.67786e-06	Eml1	DOWN
ENSMUSG00000058135	284305	-1.02366	0.111297	5.03147e-21	1.24584e-18	Gstm1	DOWN
ENSMUSG00000058163	75.4191	2.28908	0.503445	3.15e-07	7.98333e-06	Gm5431	UP
ENSMUSG00000058354	1556.42	9.97465	0.950372	3.20562e-27	1.52643e-24	Krt6a	UP
ENSMUSG00000058427	10.0766	3.03132	0.839229	1.82677e-05	0.000272487	Cxcl2	UP
ENSMUSG00000058470	15.862	2.24045	0.908077	0.000565254	0.00509882	Gm8369	UP
ENSMUSG00000058488	77.457	-2.03033	0.511873	3.98488e-06	7.30345e-05	Kl	DOWN
ENSMUSG00000058568	1652.45	14.6986	4.50201	2.87933e-19	5.79636e-17	Defb50	UP
ENSMUSG00000058589	11.9672	1.09028	0.804483	0.00958974	0.0496242	Anks1b	UP
ENSMUSG00000058624	2439.92	1.95824	0.230511	1.38252e-18	2.48063e-16	Gda	UP
ENSMUSG00000058656	1583.03	1.20549	0.20144	2.30365e-10	1.23464e-08	Samd12	UP
ENSMUSG00000058755	10.1318	1.67719	0.804167	0.00190027	0.0139209	Osm	UP
ENSMUSG00000058818	309.444	1.23062	0.369025	7.51548e-05	0.000927671	Pirb	UP
ENSMUSG00000058897	2528.71	-1.00255	0.198484	5.77082e-08	1.75542e-06	Col25a1	DOWN
ENSMUSG00000059089	75.1412	2.95985	0.504003	2.57156e-10	1.3664e-08	Fcgr4	UP
ENSMUSG00000059430	191017	-1.09131	0.490971	0.00203493	0.0146559	Actg2	DOWN
ENSMUSG00000059547	17.027	-1.81183	0.601914	0.000178584	0.00194416	Fbxw26	DOWN
ENSMUSG00000059654	17.9148	3.17812	0.710086	5.08386e-07	1.19773e-05	Reg1	UP
ENSMUSG00000059668	25160.4	1.88701	0.483694	5.99594e-06	0.000103895	Krt4	UP
ENSMUSG00000059741	61.0941	5.79387	1.19232	5.35973e-08	1.64045e-06	Myl3	UP
ENSMUSG00000059898	151.181	7.69532	1.06826	5.87686e-14	5.93947e-12	Dsc3	UP
ENSMUSG00000059974	104.63	1.47516	0.399385	1.64875e-05	0.000250151	Ntm	UP
ENSMUSG00000059991	357.882	-1.2028	0.306376	8.02332e-06	0.000134597	Nptx2	DOWN
ENSMUSG00000059994	22.7301	4.41118	1.18651	8.06209e-06	0.000135156	Fcrl1	UP
ENSMUSG00000060044	77.6016	-1.40337	0.360229	7.64731e-06	0.000128988	Tmem26	DOWN
ENSMUSG00000060183	5.392	4.13511	1.72999	0.000716163	0.00620735	Cxcl11	UP
ENSMUSG00000060188	30.9766	5.81067	0.821344	1.80514e-13	1.706e-11	Cxcl17	UP
ENSMUSG00000060204	19.2665	-1.02425	0.606892	0.00710253	0.0394672	Slc10a4-ps	DOWN
ENSMUSG00000060311	33.9175	4.15869	0.670629	3.90698e-11	2.40648e-09	Mucl1	UP
ENSMUSG00000060314	56.7131	1.04974	0.445725	0.00174826	0.0129931	Zfp941	UP
ENSMUSG00000060380	170.255	-1.3013	0.245275	1.07161e-08	3.89636e-07	C030014I23Rik	DOWN
ENSMUSG00000060441	205.855	1.49414	0.283019	1.03904e-08	3.79464e-07	Trim5	UP
ENSMUSG00000060459	5.45123	6.3836	2.61535	2.16449e-05	0.00031713	Kng2	UP
ENSMUSG00000060487	541.899	1.5371	0.343766	5.76621e-07	1.33785e-05	Samd5	UP
ENSMUSG00000060530	25.3627	-1.23451	0.6352	0.00330194	0.0216524	A930017M01Rik	DOWN
ENSMUSG00000060550	226.985	1.04843	0.431181	0.00140297	0.0108255	H2-Q7	UP
ENSMUSG00000060586	6688.92	1.10366	0.303232	3.11778e-05	0.000436401	H2-Eb1	UP
ENSMUSG00000060678	6.17183	5.98322	2.45787	1.72657e-05	0.000259573	H4c3	UP
ENSMUSG00000060791	201.497	1.11422	0.284899	9.82766e-06	0.000159569	Gmfg	UP
ENSMUSG00000060843	30.9785	-2.57595	0.531095	7.67124e-08	2.24259e-06	Ctnna3	DOWN
ENSMUSG00000060962	577.65	1.85712	0.210914	9.41197e-20	2.0808e-17	Dmkn	UP
ENSMUSG00000060969	6.33133	3.61446	2.25778	0.00294684	0.0197716	Irx1	UP
ENSMUSG00000061068	62.5125	2.26586	0.538612	1.34011e-06	2.81446e-05	Mcpt4	UP
ENSMUSG00000061086	4404.46	-2.11132	0.437543	7.70096e-08	2.24863e-06	Myl4	DOWN
ENSMUSG00000061132	736.683	1.60667	0.230755	2.64033e-13	2.40357e-11	Blnk	UP
ENSMUSG00000061322	997.032	-1.05367	0.356615	0.00030861	0.0031	Dnai1	DOWN
ENSMUSG00000061462	97.821	3.3858	0.544839	2.79246e-11	1.79595e-09	Obscn	UP
ENSMUSG00000061517	124.935	4.12823	0.382079	1.92804e-28	1.06089e-25	Sox21	UP
ENSMUSG00000061603	1097.41	-1.21526	0.320164	1.32872e-05	0.000206791	Akap6	DOWN
ENSMUSG00000061718	115.411	6.58123	0.927305	7.22467e-14	7.18434e-12	Ppp1r1b	UP
ENSMUSG00000061815	62.4354	-1.73817	0.395896	7.76476e-07	1.75263e-05	Rufy4	DOWN
ENSMUSG00000061816	135.855	5.63614	0.872854	5.37797e-12	3.93976e-10	Myl1	UP
ENSMUSG00000061825	42.2045	2.27999	0.709061	5.97858e-05	0.000759164	Ces2c	UP
ENSMUSG00000061959	13.0985	2.35603	1.25383	0.00182879	0.0134971	Ces1e	UP
ENSMUSG00000062007	15.3819	3.37742	0.801836	1.63798e-06	3.33812e-05	Hsh2d	UP
ENSMUSG00000062077	6.83054	7.21633	2.83023	1.16768e-05	0.000185578	Trim54	UP
ENSMUSG00000062082	10.9169	1.80648	1.05306	0.00307252	0.0204513	Cd200r4	UP
ENSMUSG00000062151	146.425	-1.62284	0.437376	1.33398e-05	0.000207479	Unc13c	DOWN
ENSMUSG00000062257	75.312	-1.50363	0.375773	4.6166e-06	8.24206e-05	Opcml	DOWN
ENSMUSG00000062296	29.3563	1.05815	0.624795	0.00640774	0.0364489	Trank1	UP
ENSMUSG00000062329	179.065	-1.16888	0.204323	1.19426e-09	5.34741e-08	Cytl1	DOWN
ENSMUSG00000062488	279.804	1.95395	0.44275	6.18856e-07	1.42544e-05	Ifit3b	UP
ENSMUSG00000062510	54.624	1.65954	0.495169	4.84316e-05	0.00063822	Nsl1	UP
ENSMUSG00000062563	1730.76	-1.05368	0.254205	3.93723e-06	7.23218e-05	Cys1	DOWN
ENSMUSG00000062713	6.42559	7.00508	2.72798	9.41511e-06	0.000154241	Sim2	UP
ENSMUSG00000062760	5000.68	-1.08679	0.450364	0.00132511	0.0103375	Shisal1	DOWN
ENSMUSG00000062783	28.4134	4.98726	0.799317	5.13822e-11	3.09556e-09	Csprs	UP
ENSMUSG00000062794	70.8396	1.31124	0.321412	4.08834e-06	7.47096e-05	Zfp599	UP
ENSMUSG00000062939	25.5872	1.78279	0.612205	0.000199334	0.00213114	Stat4	UP
ENSMUSG00000063011	304.295	1.63862	0.815919	0.00179811	0.0133124	Msln	UP
ENSMUSG00000063060	220.976	1.10532	0.309538	3.71646e-05	0.000507854	Sox7	UP
ENSMUSG00000063130	155.649	4.17061	0.982696	8.24623e-07	1.84616e-05	Calml3	UP
ENSMUSG00000063245	48.6557	-1.09097	0.392021	0.000527573	0.00482572	Zfp993	DOWN
ENSMUSG00000063354	561.277	3.87022	0.510736	1.82776e-15	2.21848e-13	Slc39a4	UP
ENSMUSG00000063430	2416.05	-1.33753	0.204253	5.30264e-12	3.89611e-10	Wscd2	DOWN
ENSMUSG00000063522	13.8767	4.81199	1.03956	8.09883e-07	1.81809e-05	Ly6m	UP
ENSMUSG00000063568	342.547	-1.26963	0.175493	4.80891e-14	4.92039e-12	Jazf1	DOWN
ENSMUSG00000063651	68.958	7.91409	3.10007	0.000148709	0.00165864	Cnfn	UP
ENSMUSG00000063704	48.2798	1.53882	0.405803	1.09825e-05	0.000175898	Mapk15	UP
ENSMUSG00000063851	19.4116	3.8711	0.803017	1.14475e-07	3.21374e-06	Rnf183	UP
ENSMUSG00000063919	112.487	-1.68168	0.371887	4.17423e-07	1.01931e-05	Srrm4	DOWN
ENSMUSG00000063975	4.20414	2.44972	1.61161	0.00411598	0.0258342	Slco1a5	UP
ENSMUSG00000064147	160.651	2.14779	0.440561	6.35867e-08	1.90614e-06	Rab44	UP
ENSMUSG00000064246	18.9022	2.64327	0.805582	5.08553e-05	0.000665554	Chil1	UP
ENSMUSG00000064267	102.682	1.61922	0.457987	2.59151e-05	0.000373942	Hvcn1	UP
ENSMUSG00000064325	695.336	-1.01245	0.598858	0.00644673	0.036595	Hhip	DOWN
ENSMUSG00000065546	36.2042	2.46908	0.72041	2.78818e-05	0.000396978	Mir196a-1	UP
ENSMUSG00000065549	14.7852	1.17461	0.680926	0.0051735	0.0307918	Mir200b	UP
ENSMUSG00000065987	71.7016	-1.1292	0.413078	0.000549565	0.00498453	Cd209b	DOWN
ENSMUSG00000066060	45.2552	1.62034	0.448646	1.9809e-05	0.000293005	Gm12866	UP
ENSMUSG00000066113	3729.43	-1.08873	0.179027	1.41571e-10	7.91297e-09	Adamtsl1	DOWN
ENSMUSG00000066129	19.2642	1.62734	0.950218	0.00322588	0.0212323	Kndc1	UP
ENSMUSG00000066363	31.652	4.28071	0.915483	1.63147e-07	4.41497e-06	Serpina3f	UP
ENSMUSG00000066510	1359.5	-1.28264	0.256189	5.333e-08	1.63631e-06	Ankdd1a	DOWN
ENSMUSG00000066755	20.5768	5.61085	1.28431	9.94704e-07	2.15673e-05	Tnfsf18	UP
ENSMUSG00000066861	145.301	4.64164	0.455516	1.62413e-25	6.4863e-23	Oas1g	UP
ENSMUSG00000067006	2315.62	1.24444	0.182424	1.06827e-12	8.84665e-11	Serpinb5	UP
ENSMUSG00000067149	1558.06	4.94984	0.909915	2.32043e-09	1.00272e-07	Jchain	UP
ENSMUSG00000067158	211.19	-1.38132	0.231808	2.24586e-10	1.2089e-08	Col4a4	DOWN
ENSMUSG00000067231	4.77912	5.70303	2.72067	0.000168888	0.00185695	Cyp2c65	UP
ENSMUSG00000067235	84.3355	4.6356	1.13278	1.44539e-06	2.99492e-05	H2-Q10	UP
ENSMUSG00000067341	24.7855	4.28405	1.18719	1.31188e-05	0.000204943	H2-Eb2	UP
ENSMUSG00000067577	11.7098	1.44954	1.25125	0.00682995	0.0382616	A430093F15Rik	UP
ENSMUSG00000067780	303.573	1.67324	0.815263	0.00161391	0.0121724	Pi15	UP
ENSMUSG00000068011	46.124	2.28968	0.549067	1.62247e-06	3.31643e-05	Mkrn2os	UP
ENSMUSG00000068099	5.20144	2.2827	1.35335	0.00320973	0.021144	Smim45	UP
ENSMUSG00000068105	16.7982	2.474	1.91446	0.00317191	0.0209439	Tnfrsf13c	UP
ENSMUSG00000068129	13.2674	2.19704	0.911168	0.000681644	0.00595351	Cst7	UP
ENSMUSG00000068227	117.45	1.39413	0.483954	0.000269884	0.00276912	Il2rb	UP
ENSMUSG00000068231	29.9425	2.29806	0.778645	0.000140484	0.00158259	Vmn1r43	UP
ENSMUSG00000068232	7.09989	4.41897	1.79368	0.000552326	0.00500408	Vmn1r42	UP
ENSMUSG00000068245	723.369	1.44669	0.201959	6.97467e-14	6.9637e-12	Phf11d	UP
ENSMUSG00000068246	113.318	2.80299	0.485175	4.12504e-10	2.1147e-08	Apol9b	UP
ENSMUSG00000068289	13.6349	6.3791	1.69064	4.77143e-06	8.46297e-05	Cma2	UP
ENSMUSG00000068348	50.1574	2.75429	0.707353	4.48905e-06	8.04876e-05	Gm10238	UP
ENSMUSG00000068452	96.785	1.37676	0.325326	1.99501e-06	3.96387e-05	Duox2	UP
ENSMUSG00000068606	24.1644	3.82625	0.86521	5.67357e-07	1.31897e-05	Gm4841	UP
ENSMUSG00000068697	40.5836	5.74349	1.37293	1.51511e-06	3.11592e-05	Myoz1	UP
ENSMUSG00000068699	23882.4	-1.1601	0.509282	0.00162406	0.012234	Flnc	DOWN
ENSMUSG00000068748	3423.02	-1.396	0.306157	3.99636e-07	9.79741e-06	Ptprz1	DOWN
ENSMUSG00000069085	8.78843	-2.90841	1.32874	0.00139883	0.0108002	Dytn	DOWN
ENSMUSG00000069793	562.835	1.03802	0.217293	2.25857e-07	5.92315e-06	Slfn9	UP
ENSMUSG00000069808	1608.75	1.37266	0.260883	1.27725e-08	4.55705e-07	Tlcd3a	UP
ENSMUSG00000069874	1089.98	1.14572	0.299089	1.32419e-05	0.000206216	Irgm2	UP
ENSMUSG00000070291	71.157	-1.18646	0.312956	1.48156e-05	0.00022687	Ddx43	DOWN
ENSMUSG00000070366	80.2019	-2.97928	0.552336	3.65037e-09	1.49895e-07	Plpp4	DOWN
ENSMUSG00000070385	10.0806	2.12322	1.43671	0.00343958	0.0224066	Ampd1	UP
ENSMUSG00000070407	335.674	2.97632	0.191495	1.0188e-55	4.20443e-52	Hs3st3b1	UP
ENSMUSG00000070473	295.848	7.05549	0.692205	1.08552e-25	4.40633e-23	Cldn3	UP
ENSMUSG00000070498	12.7659	1.22509	0.92613	0.00793711	0.0429669	Tmem132b	UP
ENSMUSG00000070529	21.257	-3.74894	1.03143	1.41224e-05	0.00021796	Wfdc10	DOWN
ENSMUSG00000070533	8.04227	3.81853	1.52066	0.000658968	0.00579018	Wfdc8	UP
ENSMUSG00000070563	28.336	1.31316	0.536938	0.000970478	0.00797809	Spaca4	UP
ENSMUSG00000070645	14.0142	6.05037	1.76985	2.0959e-05	0.000308908	Ren1	UP
ENSMUSG00000070661	88.6163	2.914	0.448206	4.51717e-12	3.35885e-10	Rnf186	UP
ENSMUSG00000070691	77.0088	1.52466	0.456494	5.61112e-05	0.000720628	Runx3	UP
ENSMUSG00000070868	200.596	4.12309	0.836799	3.47867e-08	1.12302e-06	Skint3	UP
ENSMUSG00000070942	769.771	1.68685	0.161917	1.58967e-26	6.78654e-24	Il1rl2	UP
ENSMUSG00000070985	11.7111	3.33096	1.0181	6.72975e-05	0.000842443	Acnat1	UP
ENSMUSG00000071068	14.7303	3.58285	1.16896	9.57858e-05	0.00113917	Treml2	UP
ENSMUSG00000071203	1358.48	1.0877	0.28014	1.17336e-05	0.00018636	Naip5	UP
ENSMUSG00000071226	366.546	-2.24825	0.203588	1.592e-29	9.38562e-27	Cecr2	DOWN
ENSMUSG00000071361	9.64935	7.81005	2.94503	5.33605e-06	9.34295e-05	Mcpt9	UP
ENSMUSG00000071506	229.453	1.09318	0.254565	1.96379e-06	3.91509e-05	Tmem139	UP
ENSMUSG00000071540	84.6946	-1.01188	0.397813	0.00110386	0.00885825	3425401B19Rik	DOWN
ENSMUSG00000071552	21.1486	3.45352	0.963703	1.72392e-05	0.000259332	Tigit	UP
ENSMUSG00000071561	44.3861	7.70018	2.19941	1.24809e-05	0.000196092	Cstdc5	UP
ENSMUSG00000071713	708.676	1.36524	0.284545	1.40062e-07	3.86201e-06	Csf2rb	UP
ENSMUSG00000072082	159.47	1.0122	0.286965	4.97216e-05	0.000653481	Ccnf	UP
ENSMUSG00000072109	35.9718	2.57685	0.559252	2.26799e-07	5.93005e-06	A530040E14Rik	UP
ENSMUSG00000072244	42.9249	1.47518	0.675907	0.00148018	0.0113364	Trim6	UP
ENSMUSG00000072596	129.72	1.11489	0.452351	0.00115288	0.00916416	Ear2	UP
ENSMUSG00000072620	1052.53	2.46724	0.210878	9.17051e-33	6.13705e-30	Slfn2	UP
ENSMUSG00000072621	144.461	1.39827	0.382253	1.9532e-05	0.000289253	Slfn10-ps	UP
ENSMUSG00000072791	82.2251	10.9533	3.08885	5.56299e-10	2.72763e-08	Abcb5	UP
ENSMUSG00000072849	3.56437	5.35553	2.86416	0.000543379	0.00493204	Serpina1e	UP
ENSMUSG00000073008	15.3273	3.39865	1.14214	0.000122839	0.0014062	Gpr174	UP
ENSMUSG00000073154	167.985	-1.65225	0.398849	2.21944e-06	4.34775e-05	9330158H04Rik	DOWN
ENSMUSG00000073164	21.9851	-1.04657	0.578193	0.00536937	0.0317457	2410018L13Rik	DOWN
ENSMUSG00000073375	4.82475	6.22726	2.92555	0.0001738	0.00190251	Lrrc30	UP
ENSMUSG00000073394	10.9156	1.88182	0.787023	0.000889727	0.00742019	Runx2os1	UP
ENSMUSG00000073399	23.8221	1.04047	0.728515	0.00900845	0.0472781	Trim40	UP
ENSMUSG00000073412	64.1086	1.25265	0.444133	0.000372311	0.00363804	Lst1	UP
ENSMUSG00000073418	7590.94	1.68775	0.196652	7.4218e-19	1.40283e-16	C4b	UP
ENSMUSG00000073421	6086.67	1.15407	0.298244	1.16048e-05	0.000184551	H2-Ab1	UP
ENSMUSG00000073489	233.439	2.05104	0.271031	2.70023e-15	3.21444e-13	Ifi204	UP
ENSMUSG00000073490	248.394	1.0637	0.304858	5.4635e-05	0.000704592	Ifi207	UP
ENSMUSG00000073491	76.8204	1.3049	0.2799	3.06358e-07	7.7808e-06	Ifi213	UP
ENSMUSG00000073529	9.18001	2.24558	1.14309	0.0018176	0.0134265	F830208F22Rik	UP
ENSMUSG00000073538	23.7873	2.05601	0.561985	1.43158e-05	0.00022058	E330020D12Rik	UP
ENSMUSG00000073555	111.487	2.19335	0.450851	6.85165e-08	2.02451e-06	Gm4951	UP
ENSMUSG00000073557	32165.9	-1.09133	0.227402	1.81295e-07	4.83733e-06	Ppp1r12b	DOWN
ENSMUSG00000073598	21.9304	2.85507	0.521905	3.52003e-09	1.46486e-07	1700066B19Rik	UP
ENSMUSG00000073716	61.5243	-1.19054	0.47128	0.000892899	0.00743757	Gm13241	DOWN
ENSMUSG00000073821	16.1568	-1.65828	1.08323	0.00412305	0.0258654	8030451A03Rik	DOWN
ENSMUSG00000073902	51.5296	1.31106	0.660333	0.0026272	0.01804	Gvin3	UP
ENSMUSG00000073980	14.8788	1.17331	0.709662	0.00582306	0.0337828	Gm9574	UP
ENSMUSG00000073988	24.8222	1.56152	0.520813	0.000175366	0.00191457	Ttpa	UP
ENSMUSG00000074059	21.9526	-1.12229	0.569485	0.00359295	0.0232373	Fbxw18	DOWN
ENSMUSG00000074183	147.998	1.07251	0.42178	0.00100748	0.0082249	Gsta1	UP
ENSMUSG00000074272	1957.7	2.20181	0.243686	1.06686e-20	2.56471e-18	Ceacam1	UP
ENSMUSG00000074342	35.7507	1.83362	0.492354	1.20408e-05	0.000190627	I830077J02Rik	UP
ENSMUSG00000074445	21235.8	1.09016	0.276553	8.13145e-06	0.000136227	Sprr2a3	UP
ENSMUSG00000074476	57.5282	1.06136	0.541059	0.00378711	0.0241408	Spc24	UP
ENSMUSG00000074489	40.3657	1.58765	0.817155	0.00214353	0.0152605	Bglap3	UP
ENSMUSG00000074607	323.836	-2.42357	0.360265	1.00633e-12	8.38978e-11	Tox2	DOWN
ENSMUSG00000074634	148.87	1.21362	0.281743	1.63747e-06	3.33812e-05	Tmem267	UP
ENSMUSG00000074637	514.401	2.03222	0.353893	5.7919e-10	2.82309e-08	Sox2	UP
ENSMUSG00000074653	6.91663	3.90725	1.54668	0.000713324	0.00619089	Lrrc31	UP
ENSMUSG00000074736	826.411	-1.30531	0.321946	4.20697e-06	7.66511e-05	Syndig1	DOWN
ENSMUSG00000074785	124.12	1.43992	0.449806	9.54396e-05	0.00113634	Plxnc1	UP
ENSMUSG00000074813	94.157	1.08187	0.399313	0.000627685	0.00556968	Morrbid	UP
ENSMUSG00000074892	45.4681	3.14274	0.538926	3.16482e-10	1.66378e-08	B3galt5	UP
ENSMUSG00000074896	801.764	1.74447	0.364549	1.1575e-07	3.24217e-06	Ifit3	UP
ENSMUSG00000074934	629.433	1.51192	0.629826	0.000858072	0.00719984	Grem1	UP
ENSMUSG00000075010	516.45	1.80729	0.338822	6.49876e-09	2.49869e-07	AW112010	UP
ENSMUSG00000075044	5.6062	4.19501	1.70123	0.000488961	0.00453112	Slc22a29	UP
ENSMUSG00000075122	237.541	2.09713	0.228012	2.65783e-21	6.85527e-19	Cd80	UP
ENSMUSG00000075217	254.99	7.0438	0.822061	6.41755e-19	1.23182e-16	Fads2b	UP
ENSMUSG00000075277	65.9876	1.46707	0.462733	0.000105491	0.00123502	Haglr	UP
ENSMUSG00000075286	18.1521	1.13377	0.604203	0.00417723	0.0261193	Gm1968	UP
ENSMUSG00000075304	17.5208	2.17805	2.43286	0.0043156	0.0267438	Sp5	UP
ENSMUSG00000075307	53.1079	1.53375	0.471854	7.43357e-05	0.000918935	Klhl41	UP
ENSMUSG00000075334	80.6057	1.84152	0.419981	6.96046e-07	1.58117e-05	Rprm	UP
ENSMUSG00000075602	13873.2	2.07811	0.160141	1.40827e-39	1.39481e-36	Ly6a	UP
ENSMUSG00000075611	12.5135	2.15065	1.06453	0.00153087	0.0116477	Gm11545	UP
ENSMUSG00000076315	15.7266	-1.75679	0.632134	0.000347433	0.00343156	Mir343	DOWN
ENSMUSG00000076434	613.954	6.20394	1.78968	1.09739e-05	0.000175873	Wfdc3	UP
ENSMUSG00000076490	55.0549	1.7232	0.675368	0.000529786	0.00483898	Trbc1	UP
ENSMUSG00000076498	72.3676	2.01486	0.718798	0.000228131	0.00239151	Trbc2	UP
ENSMUSG00000076522	3.19782	5.49807	3.00536	0.000658	0.00578577	Igkv16-104	UP
ENSMUSG00000076609	4353.57	5.02594	1.02652	3.98619e-08	1.25895e-06	Igkc	UP
ENSMUSG00000076617	4551.38	4.1677	0.838253	2.77961e-08	9.1768e-07	Ighm	UP
ENSMUSG00000076672	8.35757	3.99358	1.24192	9.20939e-05	0.00110481	Ighv3-6	UP
ENSMUSG00000076677	14.9549	5.11413	1.40288	1.57513e-05	0.000240159	Ighv6-3	UP
ENSMUSG00000076680	7.63889	7.31641	2.8763	1.52256e-05	0.000233004	Ighv6-6	UP
ENSMUSG00000076928	59.5793	2.51832	0.650115	5.33915e-06	9.34295e-05	Trac	UP
ENSMUSG00000076934	157.39	1.97005	1.66125	0.00412674	0.025882	Iglv1	UP
ENSMUSG00000076937	152.966	3.88299	1.00236	4.02388e-06	7.36403e-05	Iglc2	UP
ENSMUSG00000076940	76.6803	3.90826	0.994049	3.38618e-06	6.33751e-05	Iglv2	UP
ENSMUSG00000077714	4.14258	2.498	1.72208	0.00601717	0.0347461	Snord17	UP
ENSMUSG00000078307	48.327	-2.2945	0.50703	3.48006e-07	8.75708e-06	AI593442	DOWN
ENSMUSG00000078599	17.4169	1.75218	1.06683	0.0032099	0.021144	Skint8	UP
ENSMUSG00000078640	530.869	-1.07963	0.385846	0.000480399	0.0044618	Gm11627	DOWN
ENSMUSG00000078657	43.7686	9.70232	3.23879	1.61939e-06	3.31387e-05	Crnn	UP
ENSMUSG00000078706	239.885	2.32824	0.817949	0.00017561	0.0019161	Gm53	UP
ENSMUSG00000078763	37.3119	2.6677	0.682321	4.76552e-06	8.45871e-05	Slfn1	UP
ENSMUSG00000078771	121.257	1.02271	0.352353	0.000403045	0.00386664	Evi2a	UP
ENSMUSG00000078773	33.3996	1.77817	0.456761	5.79001e-06	0.000100749	Rad54b	UP
ENSMUSG00000078793	40.8075	5.57929	0.790228	2.92239e-13	2.6506e-11	Gm5155	UP
ENSMUSG00000078853	725.067	1.62966	0.561074	0.000201571	0.00215134	Igtp	UP
ENSMUSG00000078920	359.511	1.85575	0.351865	8.93182e-09	3.32073e-07	Ifi47	UP
ENSMUSG00000078921	182.263	1.92022	0.541519	2.14164e-05	0.00031474	Tgtp2	UP
ENSMUSG00000078922	90.3474	2.30392	0.453754	2.16696e-08	7.3401e-07	Tgtp1	UP
ENSMUSG00000078925	14.7789	5.2275	2.93111	0.00105707	0.00856203	D030018L15Rik	UP
ENSMUSG00000078956	75.7793	1.1322	0.290822	1.04775e-05	0.000168738	Gm14221	UP
ENSMUSG00000079012	111.002	2.14961	0.414129	1.22283e-08	4.39195e-07	Serpina3m	UP
ENSMUSG00000079014	22.7033	3.4384	0.73419	1.84329e-07	4.91301e-06	Serpina3i	UP
ENSMUSG00000079017	1368.4	1.26474	0.201848	3.8411e-11	2.37181e-09	Ifi27l2a	UP
ENSMUSG00000079227	154.049	1.54279	0.500471	0.000128647	0.00146524	Ccr5	UP
ENSMUSG00000079259	27.7485	-3.11008	0.605826	2.21476e-08	7.48153e-07	Trim71	DOWN
ENSMUSG00000079277	96.7969	1.08891	0.536354	0.00317959	0.0209834	Hoxd3	UP
ENSMUSG00000079293	209.174	1.80274	0.415629	9.23257e-07	2.02666e-05	Clec7a	UP
ENSMUSG00000079330	15.3826	4.80772	0.938065	3.79371e-08	1.21004e-06	Lemd1	UP
ENSMUSG00000079339	178.046	4.16146	0.477456	1.34473e-19	2.92077e-17	Ifit1bl1	UP
ENSMUSG00000079364	21.2334	-1.77137	0.770632	0.00111394	0.00892633	Gm3558	DOWN
ENSMUSG00000079391	21.3659	-1.87428	0.638422	0.000201386	0.00215122	Gm2974	DOWN
ENSMUSG00000079396	29.6397	-1.34895	0.535789	0.000791385	0.00675241	Gm3411	DOWN
ENSMUSG00000079410	158.232	-1.3513	0.344512	7.18112e-06	0.000121789	Gm2897	DOWN
ENSMUSG00000079419	120.529	1.08707	0.484153	0.00205809	0.0147774	Ms4a6c	UP
ENSMUSG00000079451	1799.24	5.71085	0.457534	3.35705e-37	2.86634e-34	Tmprss11g	UP
ENSMUSG00000079455	191.119	-1.1518	0.30693	1.73059e-05	0.000260019	Gm16026	DOWN
ENSMUSG00000079457	12.3094	2.84854	1.21526	0.000680605	0.00594653	Gm7609	UP
ENSMUSG00000079462	35.169	-1.33677	0.496942	0.000510767	0.00469455	Gm15737	DOWN
ENSMUSG00000079491	196.315	1.29266	0.224993	9.03742e-10	4.18272e-08	H2-T10	UP
ENSMUSG00000079553	107.304	1.75517	0.319632	2.75194e-09	1.16879e-07	Kifc1	UP
ENSMUSG00000079559	188.684	2.23108	0.258726	4.41972e-19	8.82555e-17	Colca2	UP
ENSMUSG00000079598	33.8426	1.55416	0.543947	0.000272224	0.00278765	Clec2l	UP
ENSMUSG00000079685	152.265	1.74957	0.267411	4.24707e-12	3.18672e-10	Ulbp1	UP
ENSMUSG00000080806	10.1459	-1.74105	1.12781	0.00538065	0.0317972	Gm13005	DOWN
ENSMUSG00000081189	7.22954	1.43944	1.53354	0.00822676	0.0441106	Hspd1-ps4	UP
ENSMUSG00000081605	19.2146	-1.34509	0.612673	0.00178759	0.0132523	Gm15953	DOWN
ENSMUSG00000082292	76.8068	2.29122	0.645247	1.88904e-05	0.000280928	Gm12250	UP
ENSMUSG00000082419	37.1495	1.21271	0.384283	0.000142716	0.00160335	Gm11425	UP
ENSMUSG00000083306	14.6857	2.53243	0.965291	0.000366725	0.00359456	Gm13868	UP
ENSMUSG00000083618	6.69989	2.33643	1.1123	0.00153116	0.0116477	Gm11771	UP
ENSMUSG00000083679	29.7408	-1.30925	0.545137	0.00109968	0.0088338	Gm12892	DOWN
ENSMUSG00000084796	84.9954	1.77394	0.54894	6.92176e-05	0.000865168	Mir142hg	UP
ENSMUSG00000084989	17.7763	2.06613	0.838261	0.000569131	0.00513005	Crocc2	UP
ENSMUSG00000085001	380.449	-1.4256	0.262296	4.61224e-09	1.842e-07	Rapgef4os2	DOWN
ENSMUSG00000085025	3.08616	4.78386	3.10067	0.00153469	0.0116709	Gm13715	UP
ENSMUSG00000085183	26.6561	4.87253	0.870154	3.57033e-09	1.47342e-07	Wincr1	UP
ENSMUSG00000085218	401.766	-1.1732	0.305894	1.21059e-05	0.000191292	BB218582	DOWN
ENSMUSG00000085421	26.9142	1.13537	0.53606	0.00262433	0.0180253	4732490B19Rik	UP
ENSMUSG00000085573	40.4831	-2.05657	0.454455	4.35522e-07	1.05209e-05	Gm15418	DOWN
ENSMUSG00000085576	52.5013	-1.11321	0.387729	0.00038431	0.00372754	Dpy19l2	DOWN
ENSMUSG00000085603	5.06842	1.78363	2.17854	0.00838456	0.0446857	Gm11346	UP
ENSMUSG00000085620	156.924	-1.17	0.390063	0.000236025	0.00245658	G630018N14Rik	DOWN
ENSMUSG00000085651	4.95134	2.14551	1.37521	0.00576977	0.0335365	Gm11695	UP
ENSMUSG00000085701	4.26736	1.81694	2.26538	0.00839563	0.0447175	Gm12968	UP
ENSMUSG00000085761	82.2237	1.47529	0.299796	7.13548e-08	2.09836e-06	4930455G09Rik	UP
ENSMUSG00000085786	62.0242	3.07054	0.437579	1.40942e-13	1.35266e-11	Gm15987	UP
ENSMUSG00000085873	210.312	1.366	0.21133	9.62954e-12	6.71653e-10	Ttc39aos1	UP
ENSMUSG00000085925	18.6459	-1.43494	0.811851	0.00356093	0.0230757	Rtl1	DOWN
ENSMUSG00000085931	6.64101	5.60835	2.69778	0.000184443	0.00199937	Gm12648	UP
ENSMUSG00000086010	5.80417	2.79705	1.54396	0.0027574	0.0187829	Gm15318	UP
ENSMUSG00000086035	33.6971	2.55635	0.497618	2.25677e-08	7.61064e-07	Gm12610	UP
ENSMUSG00000086040	216.338	1.02278	0.294988	6.17983e-05	0.000781107	Wipf3	UP
ENSMUSG00000086043	115.61	-1.12832	0.280958	6.26937e-06	0.000108103	Gm12473	DOWN
ENSMUSG00000086098	32.4899	-1.11843	0.498354	0.00199859	0.0144911	Gm14291	DOWN
ENSMUSG00000086103	5.20986	2.00115	1.78164	0.00642967	0.0365317	Gm11832	UP
ENSMUSG00000086134	33.432	-1.5899	0.436155	1.96725e-05	0.000291161	Gm16159	DOWN
ENSMUSG00000086187	4.91181	3.3159	1.40478	0.00148785	0.0113801	Gm12860	UP
ENSMUSG00000086231	15.5246	1.78317	1.66518	0.0053256	0.0315245	Rapgef4os3	UP
ENSMUSG00000086236	54.9303	-1.46641	0.550946	0.000462127	0.0043229	5830418P13Rik	DOWN
ENSMUSG00000086267	74.7775	-1.25982	0.291504	1.44335e-06	2.9932e-05	Gm12496	DOWN
ENSMUSG00000086443	11.2497	2.37407	0.91597	0.000441832	0.00416293	4933421A08Rik	UP
ENSMUSG00000086584	23.0199	-1.24008	0.618202	0.00283769	0.0192136	Gm12002	DOWN
ENSMUSG00000086607	95.3049	-1.00827	0.450988	0.00232474	0.0163225	4930511M06Rik	DOWN
ENSMUSG00000086691	22.0181	1.08956	0.515444	0.00284937	0.019261	Gm15432	UP
ENSMUSG00000086741	114.801	-1.46088	0.448725	7.66106e-05	0.000943289	Gm15816	DOWN
ENSMUSG00000086807	10.5352	-2.03477	1.24809	0.00326977	0.0214813	Platr21	DOWN
ENSMUSG00000086843	78.1087	-1.72744	0.376419	2.95241e-07	7.5288e-06	E030013I19Rik	DOWN
ENSMUSG00000086850	13.6132	-1.90097	1.00487	0.00265057	0.0181702	Gm13257	DOWN
ENSMUSG00000086860	4.73915	1.73424	2.366	0.00911735	0.0476376	Gm1720	UP
ENSMUSG00000086862	5.54748	2.0948	1.23759	0.00340455	0.0221901	Gm13546	UP
ENSMUSG00000086868	127.453	2.22905	0.496601	3.90973e-07	9.65193e-06	Gm15883	UP
ENSMUSG00000086903	76.3449	-1.95148	0.442415	6.27615e-07	1.44159e-05	Hotair	DOWN
ENSMUSG00000086943	370.325	-1.21259	0.626389	0.00308286	0.0204731	4732414G09Rik	DOWN
ENSMUSG00000086961	4.94504	-2.18296	1.96538	0.00749213	0.0410972	Gm12946	DOWN
ENSMUSG00000087060	16.0172	1.17244	0.76128	0.00653861	0.0369862	Eldr	UP
ENSMUSG00000087071	3.69532	1.99861	3.50668	0.00881072	0.0463978	Trp73os	UP
ENSMUSG00000087107	57.9018	1.05068	0.446571	0.00169569	0.0126734	AI662270	UP
ENSMUSG00000087247	336.5	-3.42486	0.709979	6.09199e-08	1.8418e-06	Alkal1	DOWN
ENSMUSG00000087265	314.83	1.18575	0.312976	1.47889e-05	0.000226601	Gm12349	UP
ENSMUSG00000087291	5772.56	-1.02998	0.278492	2.47103e-05	0.000358017	Gm11946	DOWN
ENSMUSG00000087357	439.323	-1.73074	0.280566	4.88454e-11	2.95712e-09	Gm12498	DOWN
ENSMUSG00000087461	30.1637	1.13205	0.556091	0.00307749	0.0204615	C230014O12Rik	UP
ENSMUSG00000087477	7.96998	2.18281	0.892339	0.000814929	0.00690098	Gm13822	UP
ENSMUSG00000087516	464.82	-1.37234	0.227675	1.4961e-10	8.32473e-09	Tbx3os1	DOWN
ENSMUSG00000087601	14.1182	-1.64603	0.668066	0.000866771	0.00726053	Uchl1os	DOWN
ENSMUSG00000087659	19.1588	7.83849	2.57085	3.86998e-08	1.22852e-06	Gm12606	UP
ENSMUSG00000087703	4.33063	2.6507	1.33874	0.0024862	0.0172681	Gm15650	UP
ENSMUSG00000089652	4.57311	5.53234	2.54869	0.000109981	0.00128244	Gm16025	UP
ENSMUSG00000089697	38.9462	2.79442	0.529876	6.98882e-09	2.67053e-07	Gm15947	UP
ENSMUSG00000089728	97.7469	5.36696	0.500593	2.09706e-27	1.01814e-24	Clec2f	UP
ENSMUSG00000089773	5.51669	5.95273	3.25726	0.000716222	0.00620735	Skint1	UP
ENSMUSG00000089776	63.594	-1.07926	0.525556	0.00315814	0.02087	Gm15684	DOWN
ENSMUSG00000089929	35.4941	3.07575	0.676119	2.76084e-07	7.12838e-06	Bcl2a1b	UP
ENSMUSG00000090066	40.6283	2.60475	0.557588	1.57999e-07	4.30859e-06	1110002E22Rik	UP
ENSMUSG00000090120	6.95539	2.57881	1.28394	0.00237175	0.0165895	A730090N16Rik	UP
ENSMUSG00000090145	384.229	-1.08381	0.304399	3.90422e-05	0.000529131	Ugt1a6b	DOWN
ENSMUSG00000090230	12.1079	-1.26998	1.01738	0.00886548	0.0466464	Gm16315	DOWN
ENSMUSG00000090247	87.2342	-1.20031	0.337609	3.50215e-05	0.000482833	Bloc1s1	DOWN
ENSMUSG00000090272	606.507	1.63359	0.155554	7.34172e-27	3.30524e-24	Mndal	UP
ENSMUSG00000090363	45.7115	-1.19599	0.568073	0.00236251	0.0165436	Gm3512	DOWN
ENSMUSG00000090534	8.25058	2.98468	1.11002	0.000400942	0.00385243	Gm4675	UP
ENSMUSG00000090556	3.91719	5.64279	2.57215	9.46443e-05	0.00113048	Olfr753-ps1	UP
ENSMUSG00000090588	11.5156	8.09269	2.82789	4.29106e-07	1.04065e-05	Muc21	UP
ENSMUSG00000090707	12.8648	-2.23304	0.812958	0.000458407	0.0042946	Gm8237	DOWN
ENSMUSG00000090891	27.149	1.12944	0.448663	0.00105497	0.00855058	D6Ertd527e	UP
ENSMUSG00000090942	28.8311	2.32581	0.667419	2.56659e-05	0.000371211	F830016B08Rik	UP
ENSMUSG00000091002	36.1143	-1.86506	0.681519	0.000296929	0.00299603	Tcerg1l	DOWN
ENSMUSG00000091071	34.5746	-1.30004	0.892495	0.0057698	0.0335365	1700030C10Rik	DOWN
ENSMUSG00000091191	58.3615	1.15512	0.377653	0.000200251	0.00214001	Gm17334	UP
ENSMUSG00000091199	4.27428	5.65477	2.86154	0.000359578	0.00353735	Gm2619	UP
ENSMUSG00000091227	8.65065	-1.28662	1.02617	0.0093015	0.0483956	Gm3755	DOWN
ENSMUSG00000091243	3078.37	-1.46984	0.272024	5.15099e-09	2.02772e-07	Vgll3	DOWN
ENSMUSG00000091345	254.697	2.47115	0.376361	3.03989e-12	2.35936e-10	Col6a5	UP
ENSMUSG00000091472	148.761	-1.38667	0.350094	5.97631e-06	0.000103772	Gm3739	DOWN
ENSMUSG00000091649	95.756	1.90502	0.346451	2.66035e-09	1.13184e-07	Phf11b	UP
ENSMUSG00000092035	3200.32	2.24739	0.292098	9.2341e-16	1.17439e-13	Peg10	UP
ENSMUSG00000092060	332.781	-1.16623	0.185041	3.28574e-11	2.06493e-09	Bend4	DOWN
ENSMUSG00000092167	64.7188	-1.11608	0.428392	0.000772902	0.00661522	Gm3696	DOWN
ENSMUSG00000092171	49.1428	-1.21783	0.60348	0.00270151	0.0184683	4833427F10Rik	DOWN
ENSMUSG00000092216	5.68682	2.58462	1.32955	0.00216936	0.0154067	Gm19345	UP
ENSMUSG00000092517	102.294	1.42653	0.595382	0.000949602	0.00782205	Art2a	UP
ENSMUSG00000092572	64.5826	6.23674	0.766714	9.86419e-17	1.42004e-14	Serpinb10	UP
ENSMUSG00000092574	15.216	1.25662	0.877825	0.00661129	0.0372898	2810047C21Rik1	UP
ENSMUSG00000092586	39.0384	2.8289	0.618967	2.65639e-07	6.88021e-06	Ly6g6c	UP
ENSMUSG00000092600	9.81713	3.69336	1.02162	2.84566e-05	0.000402637	Gm20442	UP
ENSMUSG00000092622	14.2094	1.27924	0.693502	0.00384222	0.0244317	Khdc3	UP
ENSMUSG00000093536	13.1981	1.20827	0.68996	0.00499826	0.0299433	Smim17	UP
ENSMUSG00000093587	89.2689	1.20116	0.571203	0.00230238	0.0161912	Gm20554	UP
ENSMUSG00000093861	54.2161	5.66862	1.65245	1.79472e-05	0.000268334	Igkv1-110	UP
ENSMUSG00000093867	61.9986	2.32865	0.696551	3.85066e-05	0.000523018	Gsdmcl2	UP
ENSMUSG00000093901	27.3661	1.81841	0.87598	0.00150688	0.0114974	Olfr893	UP
ENSMUSG00000094035	16.1689	-2.84866	0.942961	0.000145348	0.00162776	Ldlrad2	DOWN
ENSMUSG00000094286	7.79212	1.30143	1.18574	0.00903484	0.0473694	Gm12424	UP
ENSMUSG00000094335	44.3704	3.92581	1.50382	0.000220622	0.00232362	Igkv1-117	UP
ENSMUSG00000094420	24.6281	4.75649	0.904777	8.46822e-09	3.17699e-07	Igkv10-96	UP
ENSMUSG00000094433	13.9815	8.69155	2.79678	2.09755e-08	7.13427e-07	Igkv5-43	UP
ENSMUSG00000094686	3058.93	1.39705	0.182934	2.49496e-15	2.98444e-13	Ccl21a	UP
ENSMUSG00000094694	9.2694	5.95817	1.61296	8.73207e-06	0.000144722	Ighv1-9	UP
ENSMUSG00000094707	5.9366	1.96834	1.52179	0.00554501	0.0325432	A830019P07Rik	UP
ENSMUSG00000094778	10.6271	2.2859	1.28566	0.00271069	0.0185157	Olfr143	UP
ENSMUSG00000094796	26.6713	1.0386	0.668559	0.00804364	0.043376	BC147527	UP
ENSMUSG00000094797	14.2817	2.83344	1.20064	0.000590699	0.00529555	Igkv6-15	UP
ENSMUSG00000094992	9.0718	-2.66498	1.04513	0.00105907	0.00857218	Fbxw25	DOWN
ENSMUSG00000095026	43.381	3.06488	0.519576	1.95883e-10	1.0707e-08	Gm3336	UP
ENSMUSG00000095105	289.064	1.65409	0.264091	2.84437e-11	1.81988e-09	Edaradd	UP
ENSMUSG00000095250	13.9783	-1.52014	1.02414	0.00613224	0.0352871	ENSMUSG00000095250	DOWN
ENSMUSG00000095545	49.2041	1.30956	0.456215	0.000309618	0.0031076	Zfp969	UP
ENSMUSG00000095704	33.7284	1.84856	0.748196	0.000616678	0.00548476	Gm8221	UP
ENSMUSG00000096039	27.2943	-1.92864	0.611359	9.49343e-05	0.0011334	D830030K20Rik	DOWN
ENSMUSG00000096094	11.4384	1.42999	0.856166	0.0043047	0.0267073	A630095N17Rik	UP
ENSMUSG00000096107	75.2071	2.37461	0.47767	3.68658e-08	1.17937e-06	Gm16505	UP
ENSMUSG00000096146	32.1554	6.11032	0.910226	8.91526e-12	6.2892e-10	Kcnj11	UP
ENSMUSG00000096156	4.29335	2.47255	1.53874	0.00410907	0.0257974	Gm9242	UP
ENSMUSG00000096336	48.0889	5.89907	2.48872	0.000306225	0.00307854	Igkv1-135	UP
ENSMUSG00000096427	16.9292	2.68789	1.20027	0.000836343	0.00704617	Olfr895	UP
ENSMUSG00000096459	8.20386	7.41712	2.97631	2.03284e-05	0.000300151	Ighv9-3	UP
ENSMUSG00000096537	5.99005	4.72954	1.95789	0.000458258	0.0042946	Fam240b	UP
ENSMUSG00000096596	31.102	1.40163	0.45818	0.000166871	0.00183722	Gm10591	UP
ENSMUSG00000096727	783.016	1.56692	0.202538	8.52152e-16	1.10472e-13	Psmb9	UP
ENSMUSG00000097085	4.90214	2.56328	1.74023	0.00527967	0.0312901	Gm26634	UP
ENSMUSG00000097183	261.057	-1.27091	0.355624	2.90685e-05	0.000410122	Gm17501	DOWN
ENSMUSG00000097281	3.41352	4.35641	2.65293	0.00107927	0.00870768	Gm26685	UP
ENSMUSG00000097354	250.943	1.4561	0.24386	1.98445e-10	1.08231e-08	2310001H17Rik	UP
ENSMUSG00000097391	114.078	-2.22981	0.349371	1.05745e-11	7.33434e-10	Mirg	DOWN
ENSMUSG00000097399	6.31872	1.98448	1.07432	0.00311282	0.0206308	Gm26555	UP
ENSMUSG00000097407	13.1397	1.47172	1.98753	0.00736991	0.0406157	4933408J17Rik	UP
ENSMUSG00000097413	30.7012	-1.10497	0.507926	0.00244128	0.0170086	A830052D11Rik	DOWN
ENSMUSG00000097415	814.113	1.11286	0.253895	1.3025e-06	2.74293e-05	AU020206	UP
ENSMUSG00000097416	10.4203	1.46666	0.930846	0.00493903	0.0296473	Gm26670	UP
ENSMUSG00000097451	2262.58	-2.11525	0.223156	1.63173e-22	4.69806e-20	Rian	DOWN
ENSMUSG00000097491	11.2788	1.39084	1.80909	0.00805614	0.0434025	Gm2366	UP
ENSMUSG00000097585	45.9216	1.45541	0.369777	6.63719e-06	0.000113575	E230029C05Rik	UP
ENSMUSG00000097622	380.558	-1.35851	0.311004	1.03286e-06	2.22971e-05	A330033J07Rik	DOWN
ENSMUSG00000097649	34.3669	1.11855	0.46506	0.00138788	0.0107291	Gm10561	UP
ENSMUSG00000097801	52.035	-1.12727	0.431887	0.000799704	0.00679762	Gm26777	DOWN
ENSMUSG00000097804	6.13735	1.7179	1.43819	0.0063978	0.0364258	Gm16685	UP
ENSMUSG00000097961	11.3401	-2.10923	0.842242	0.000748662	0.00644787	Gm27000	DOWN
ENSMUSG00000098132	58.8956	1.62806	0.445924	1.76446e-05	0.000264787	Rassf10	UP
ENSMUSG00000098207	108.021	2.1497	0.339403	1.55288e-11	1.04203e-09	Arl14	UP
ENSMUSG00000098318	36.8001	1.9836	0.449135	5.59893e-07	1.30419e-05	Lockd	UP
ENSMUSG00000098726	4.36473	-3.06928	1.87453	0.00305098	0.0203407	Mir6417	DOWN
ENSMUSG00000098814	10.8937	4.51404	1.77791	0.000418556	0.0039861	Igkv19-93	UP
ENSMUSG00000099413	8.89099	1.59201	0.857412	0.0033324	0.0218002	Gm17767	UP
ENSMUSG00000099757	73.0864	1.36909	0.664027	0.00210893	0.0150531	BE692007	UP
ENSMUSG00000099974	77.1002	2.55087	0.514516	4.04753e-08	1.27508e-06	Bcl2a1d	UP
ENSMUSG00000100141	9.36573	4.125	1.52684	0.000399741	0.00384388	Gm6445	UP
ENSMUSG00000100280	126.442	1.11852	0.238846	3.224e-07	8.16251e-06	Gm28417	UP
ENSMUSG00000100291	19.2023	3.10452	0.615299	3.92432e-08	1.24258e-06	2310069B03Rik	UP
ENSMUSG00000100396	16.9262	-1.29715	0.560261	0.0014682	0.0112621	Gm29367	DOWN
ENSMUSG00000100880	6.64638	6.37824	2.49542	6.35369e-06	0.000109177	Gm6610	UP
ENSMUSG00000101356	6.12067	1.7567	1.41549	0.00676916	0.0379899	Gm28876	UP
ENSMUSG00000101362	17.7775	4.26226	1.07011	7.27022e-06	0.000123131	Mrgprb9-ps	UP
ENSMUSG00000102037	36.7534	2.99665	0.569751	8.48873e-09	3.17987e-07	Bcl2a1a	UP
ENSMUSG00000102278	28.055	2.13718	0.499523	1.12492e-06	2.39503e-05	Gm37145	UP
ENSMUSG00000102353	29.7803	1.1653	0.521463	0.0019415	0.0141684	Gm38345	UP
ENSMUSG00000102418	22.0043	1.99306	0.498187	3.79585e-06	7.00416e-05	Sh2d1b1	UP
ENSMUSG00000102439	5.75382	5.95188	3.15298	0.000565007	0.00509844	Flg	UP
ENSMUSG00000102509	12.1001	-1.49015	1.31353	0.00795686	0.0430524	Gm37368	DOWN
ENSMUSG00000102697	25.8206	-1.13699	0.490196	0.00170192	0.012708	Pcdhac2	DOWN
ENSMUSG00000102706	7.14595	-2.27624	1.39509	0.00275225	0.018753	Gm7417	DOWN
ENSMUSG00000102796	62.6794	-1.88702	0.463907	2.86946e-06	5.4823e-05	Gm37711	DOWN
ENSMUSG00000103301	8.46505	-5.1163	1.57117	4.71833e-05	0.000624429	Gm37804	DOWN
ENSMUSG00000103332	119.443	-1.53006	0.330698	2.89636e-07	7.4318e-06	Pcdhga2	DOWN
ENSMUSG00000103406	6.58652	6.44268	2.61276	1.6953e-05	0.000256115	Gm5541	UP
ENSMUSG00000103472	153.845	-1.0403	0.382383	0.000646787	0.00570744	Pcdhga7	DOWN
ENSMUSG00000103640	40.4928	-2.75316	0.56543	6.79505e-08	2.01018e-06	Gm31406	DOWN
ENSMUSG00000104159	8.78785	1.95711	0.816313	0.000913366	0.00758158	Gm38099	UP
ENSMUSG00000104213	59.08	5.41711	1.33258	1.65021e-06	3.3575e-05	Ighd	UP
ENSMUSG00000104291	23.0717	1.8767	1.31929	0.00379988	0.0241998	A130071D04Rik	UP
ENSMUSG00000104392	20.8326	1.22094	0.510123	0.00130539	0.0102158	Gm37962	UP
ENSMUSG00000104554	148.254	2.62011	0.285284	3.24445e-21	8.11473e-19	Gm4610	UP
ENSMUSG00000104605	13.7223	-1.30641	0.73756	0.00450558	0.0276077	Gm42922	DOWN
ENSMUSG00000104616	9.62868	3.61127	1.15337	9.06234e-05	0.00108984	Gm6069	UP
ENSMUSG00000104667	18.1382	-4.6248	0.988554	6.22031e-07	1.43142e-05	Gm4961	DOWN
ENSMUSG00000104713	99.5164	1.5718	0.535518	0.000199111	0.00213059	Gbp6	UP
ENSMUSG00000104798	59.0402	-1.45067	0.447905	8.31969e-05	0.00101181	Gm20121	DOWN
ENSMUSG00000104835	22.5879	2.38235	0.985769	0.00056351	0.00508969	Gm5547	UP
ENSMUSG00000104847	31.1789	-2.56975	0.644396	3.92114e-06	7.20797e-05	Gm43177	DOWN
ENSMUSG00000104966	35.1624	-1.11889	0.4736	0.00152925	0.0116402	Gm43273	DOWN
ENSMUSG00000105057	10.5608	-1.00281	0.668057	0.00960216	0.049678	Gm40190	DOWN
ENSMUSG00000105096	16.8137	5.69508	1.41113	6.49573e-06	0.000111463	Gbp10	UP
ENSMUSG00000105102	9.82113	6.56408	2.61564	8.51433e-06	0.000141452	Gm35507	UP
ENSMUSG00000105112	75.9441	-1.32594	0.299508	8.9271e-07	1.96829e-05	Gm42778	DOWN
ENSMUSG00000105226	3.29768	2.02176	2.26106	0.00912226	0.0476532	A930028O11Rik	UP
ENSMUSG00000105245	35.9878	-1.82327	0.446135	2.7996e-06	5.36955e-05	Gm31305	DOWN
ENSMUSG00000105547	74.3956	4.94192	1.25532	2.84465e-06	5.4391e-05	Iglc3	UP
ENSMUSG00000105606	36.1905	6.09673	2.53287	0.000333228	0.00331102	Igkv2-109	UP
ENSMUSG00000105664	3.61481	-2.00481	2.33426	0.00848148	0.0450762	Gm42797	DOWN
ENSMUSG00000105681	6.36978	1.81663	1.36947	0.00538963	0.0318351	Gm43428	UP
ENSMUSG00000105906	139.407	1.96877	1.27152	0.00300173	0.0200501	Iglc1	UP
ENSMUSG00000105909	7.82159	5.03338	2.33707	9.66842e-05	0.00114765	Gm43189	UP
ENSMUSG00000106219	34.2874	1.56908	0.411732	1.01362e-05	0.000164041	5830416I19Rik	UP
ENSMUSG00000106300	12.7002	2.46703	1.37318	0.00198573	0.0144147	Gm42765	UP
ENSMUSG00000106495	18.4237	-1.86926	0.642714	0.000205135	0.00218373	Gm42755	DOWN
ENSMUSG00000106519	12.0318	7.73413	2.68591	5.84717e-07	1.35437e-05	Gm38509	UP
ENSMUSG00000106524	22.6564	-1.63362	0.606351	0.000441552	0.00416188	Gm42706	DOWN
ENSMUSG00000106648	20.8229	-1.13996	0.703447	0.00617917	0.0354418	Gm43176	DOWN
ENSMUSG00000106734	741.343	1.82731	0.205996	6.5014e-20	1.49057e-17	Gm20559	UP
ENSMUSG00000106820	6.39629	2.39174	1.21887	0.00301598	0.0201345	D5Ertd605e	UP
ENSMUSG00000106874	6134.81	1.11536	0.224215	7.29507e-08	2.14274e-06	Gm20186	UP
ENSMUSG00000106894	20.7015	2.03345	1.21007	0.00249113	0.0172927	Gm17130	UP
ENSMUSG00000106957	15.2731	3.75495	1.14223	4.05869e-05	0.000545884	Gm43085	UP
ENSMUSG00000107215	77.8024	1.52328	0.414354	1.70259e-05	0.000257061	Gm43197	UP
ENSMUSG00000107369	3891.91	-1.08565	0.137094	2.99647e-16	4.0544e-14	Gstm2-ps1	DOWN
ENSMUSG00000107709	14.531	5.47982	1.41204	5.40638e-06	9.43392e-05	9430018G01Rik	UP
ENSMUSG00000107750	14.5333	1.18554	0.653553	0.00460001	0.0280682	Gm44013	UP
ENSMUSG00000107761	56.5343	1.21991	0.414598	0.00026727	0.00274601	2010008C14Rik	UP
ENSMUSG00000107810	33.0626	-1.28723	0.470393	0.000476737	0.0044377	Gm18609	DOWN
ENSMUSG00000107865	9.46022	1.35261	1.16681	0.00858149	0.0454516	Gm44417	UP
ENSMUSG00000108179	3.46098	2.13333	2.51788	0.00909367	0.0475942	Gm44274	UP
ENSMUSG00000108239	8.01485	1.40811	1.24254	0.00794625	0.043007	Gm19434	UP
ENSMUSG00000108307	3.1496	5.07867	2.73668	0.000536781	0.00488648	Ceacam-ps1	UP
ENSMUSG00000108308	26.8733	-1.60364	0.634896	0.000653602	0.00575528	Gm45218	DOWN
ENSMUSG00000108391	15.9226	-1.27149	0.671706	0.00356508	0.0230927	Gm9768	DOWN
ENSMUSG00000108393	4.13372	2.26204	1.87287	0.00567292	0.0331525	Gm32633	UP
ENSMUSG00000108494	13.8244	1.09347	0.717424	0.00804596	0.043376	Gm45203	UP
ENSMUSG00000108660	109.747	-1.40249	0.454196	0.000136316	0.00153914	Gm21284	DOWN
ENSMUSG00000108688	150.423	2.42542	0.356133	5.94278e-13	5.16312e-11	Gm44985	UP
ENSMUSG00000109455	122.35	-1.10359	0.367815	0.000253666	0.00261927	Gm44710	DOWN
ENSMUSG00000109564	35.2763	1.39462	0.688651	0.00224566	0.0158599	Muc16	UP
ENSMUSG00000109635	177.445	-1.40835	0.442989	0.000100604	0.00118679	Gm45670	DOWN
ENSMUSG00000109930	45.2336	-1.29913	0.399161	9.6524e-05	0.0011463	Gm34730	DOWN
ENSMUSG00000110018	20.4028	1.63721	0.885883	0.00242681	0.0169316	5430437J10Rik	UP
ENSMUSG00000110071	313.423	-1.49718	0.331393	4.53451e-07	1.08903e-05	Gm45512	DOWN
ENSMUSG00000110151	247.898	-1.65622	0.2649	3.03375e-11	1.92612e-09	Gm38416	DOWN
ENSMUSG00000110231	23.1062	4.00785	0.9698	2.35382e-06	4.59644e-05	Gm6329	UP
ENSMUSG00000110266	149.063	5.88288	0.849751	1.41494e-13	1.35272e-11	Gm32742	UP
ENSMUSG00000110276	23.1916	-1.23376	0.601678	0.00259016	0.0178549	Gm45330	DOWN
ENSMUSG00000110341	57.4778	1.56872	0.368765	1.58305e-06	3.24486e-05	Gm45424	UP
ENSMUSG00000110422	19.4638	-1.10032	0.654283	0.00641803	0.0364823	Gm17999	DOWN
ENSMUSG00000110453	29.972	-1.86291	0.788372	0.000787027	0.00672449	Gm32352	DOWN
ENSMUSG00000110462	7.49455	2.76991	1.50775	0.00202527	0.0146161	Gm35572	UP
ENSMUSG00000110494	78.6533	-1.5205	0.483869	0.000106587	0.00124667	Gm31774	DOWN
ENSMUSG00000110682	16.7485	1.0743	0.671726	0.00722269	0.0399645	A530010L16Rik	UP
ENSMUSG00000110755	17.6936	2.52339	1.03334	0.000496225	0.00458643	BC049987	UP
ENSMUSG00000110887	87.2891	3.88407	0.597537	4.36609e-12	3.25629e-10	Cbx3-ps8	UP
ENSMUSG00000110905	5.40111	2.26068	1.33001	0.00347501	0.0226077	Gm48007	UP
ENSMUSG00000111147	6.57319	1.59248	1.61336	0.00757314	0.0414061	Gm33699	UP
ENSMUSG00000111153	14.4209	2.34633	1.30886	0.00212052	0.0151271	Gm18820	UP
ENSMUSG00000111521	503.962	-1.17782	0.348237	6.70404e-05	0.000839649	Gm48529	DOWN
ENSMUSG00000111523	3.92978	-4.56399	2.6617	0.00072416	0.00626299	Gm47183	DOWN
ENSMUSG00000111535	6.86908	3.26703	1.36743	0.000813584	0.00689431	Gm35154	UP
ENSMUSG00000111546	3.91897	5.53886	2.62722	0.000164152	0.00180969	Gm47050	UP
ENSMUSG00000111673	18.5671	-1.16616	0.559202	0.00276184	0.0188029	Gm29724	DOWN
ENSMUSG00000111713	15.2171	4.21243	0.86794	1.34783e-07	3.73724e-06	Gm20234	UP
ENSMUSG00000111767	85.4029	2.52367	0.454071	1.47046e-09	6.50181e-08	4930546K05Rik	UP
ENSMUSG00000111865	8.8795	2.33444	1.14424	0.00202071	0.0146044	Gm47687	UP
ENSMUSG00000112030	4.90014	5.83665	3.08031	0.000537634	0.00489065	Gm35189	UP
ENSMUSG00000112035	47.4585	-1.39973	0.476937	0.000234517	0.00244742	Gm30539	DOWN
ENSMUSG00000112129	149.022	-2.29105	0.280232	1.95861e-17	3.03107e-15	Pbld1	DOWN
ENSMUSG00000112150	43.0362	1.17521	0.433904	0.00055465	0.00502146	9530018F02Rik	UP
ENSMUSG00000112234	57.3916	1.01784	0.325738	0.000204799	0.00218109	Gm48427	UP
ENSMUSG00000112400	9.50607	2.52501	1.05205	0.00103684	0.00842572	Gm47725	UP
ENSMUSG00000112441	31.5544	1.05831	0.486065	0.00254644	0.0175977	Gm48898	UP
ENSMUSG00000112489	34.668	1.08138	0.501	0.00259867	0.0179036	9230116L04Rik	UP
ENSMUSG00000112701	12.9316	-1.15709	0.896036	0.00909699	0.047601	2310002D06Rik	DOWN
ENSMUSG00000112794	188.743	-1.61259	0.477072	4.50369e-05	0.000598904	Gm48878	DOWN
ENSMUSG00000112830	34.2911	-2.76968	0.593562	1.81197e-07	4.83733e-06	Gm47765	DOWN
ENSMUSG00000112950	125.324	1.42174	0.308141	3.06902e-07	7.78606e-06	Gm32369	UP
ENSMUSG00000113035	70.2658	2.35236	0.376997	2.93217e-11	1.87122e-09	5830428M24Rik	UP
ENSMUSG00000113178	6.2215	6.58996	2.75482	3.72563e-05	0.000508548	Mylf-ps	UP
ENSMUSG00000113216	9.3575	1.44424	1.26359	0.00706481	0.0393017	Gm40841	UP
ENSMUSG00000113302	201.099	1.62268	0.220024	1.26267e-14	1.42763e-12	Gm32219	UP
ENSMUSG00000113472	39.3738	1.41062	0.447874	0.000117429	0.00135366	Gm47602	UP
ENSMUSG00000113506	36.2495	-1.55001	0.500954	0.000127028	0.00145214	Gm49377	DOWN
ENSMUSG00000113582	6.87345	3.94569	1.34995	0.000312748	0.00313267	Gm33929	UP
ENSMUSG00000113599	1592.17	-1.07514	0.184873	7.373e-10	3.50409e-08	9530014B07Rik	DOWN
ENSMUSG00000113604	19.5557	-1.10725	0.617284	0.0049776	0.0298499	Gm19786	DOWN
ENSMUSG00000113636	7.80104	3.55676	1.36019	0.000670863	0.00587801	Gm8616	UP
ENSMUSG00000113691	8.23346	-2.63628	1.09885	0.000980937	0.00805337	Gm38699	DOWN
ENSMUSG00000113737	112.556	3.00604	1.54783	0.00105606	0.00855666	BB123696	UP
ENSMUSG00000113883	4.93718	2.55903	1.52203	0.00499922	0.0299433	Gm36500	UP
ENSMUSG00000113959	29.0756	-1.85529	0.647364	0.00022292	0.00234583	Gm46339	DOWN
ENSMUSG00000114088	27.9697	-1.16828	0.516643	0.00189884	0.0139145	Gm47898	DOWN
ENSMUSG00000114185	3.28503	2.4751	1.77466	0.00716155	0.0396856	Gm47662	UP
ENSMUSG00000114255	85.4897	-1.37375	0.330225	2.66048e-06	5.12655e-05	Gm10734	DOWN
ENSMUSG00000114284	6.42051	-1.63495	1.29564	0.00746529	0.0410045	9630015K15Rik	DOWN
ENSMUSG00000114576	146.624	1.09422	0.42634	0.000915693	0.00759581	Naip3-ps1	UP
ENSMUSG00000114708	86.6918	-1.37291	0.356358	9.45841e-06	0.000154689	Gm30177	DOWN
ENSMUSG00000114744	8.57696	4.91059	2.0995	0.000590688	0.00529555	Gm38409	UP
ENSMUSG00000114810	16.5177	-1.46057	0.604827	0.00104745	0.00850358	Gm36101	DOWN
ENSMUSG00000114828	13.2728	2.87355	1.79682	0.00218218	0.0154778	AI463229	UP
ENSMUSG00000114996	16.3509	-1.43093	0.650089	0.00164449	0.0123541	Gm48958	DOWN
ENSMUSG00000115009	96.1941	1.00833	0.289318	5.96598e-05	0.000759115	G930009F23Rik	UP
ENSMUSG00000115100	164.908	-1.49298	0.290365	2.10449e-08	7.14806e-07	Gm34934	DOWN
ENSMUSG00000115138	32.2105	1.58037	0.446991	2.68954e-05	0.000385839	Gm36899	UP
ENSMUSG00000115326	6.29792	3.35996	1.51195	0.00161462	0.0121741	Gm35019	UP
ENSMUSG00000115338	705.669	1.00444	0.177285	2.07515e-09	9.03038e-08	Pnp	UP
ENSMUSG00000115439	20.3483	2.84276	0.876304	5.20697e-05	0.000679293	Gm36107	UP
ENSMUSG00000115724	6.76846	4.13556	1.60514	0.000449771	0.00422488	Gm49087	UP
ENSMUSG00000115902	340.083	1.40981	0.20446	4.94947e-13	4.39261e-11	D730005E14Rik	UP
ENSMUSG00000115919	7.87521	3.46059	1.30014	0.000471525	0.00439918	Gm31583	UP
ENSMUSG00000115961	14.6536	1.01504	0.623083	0.00792574	0.0429242	Gm41409	UP
ENSMUSG00000116288	62.1233	-1.26651	0.521917	0.00101914	0.00830913	Gm41349	DOWN
ENSMUSG00000116311	7.1027	-1.49928	1.57133	0.00902944	0.0473682	4930478M13Rik	DOWN
ENSMUSG00000116380	37.1957	3.4897	0.503267	2.97726e-13	2.69051e-11	Gm39556	UP
ENSMUSG00000116814	51.378	1.76117	1.99137	0.00526252	0.0312258	Gm49636	UP
ENSMUSG00000116929	47.0378	8.27153	1.34638	6.7858e-12	4.89863e-10	2210009P08Rik	UP
ENSMUSG00000116942	19.0369	-1.06867	0.651419	0.00693516	0.0387022	Gm49744	DOWN
ENSMUSG00000116964	30.2507	-1.17976	0.562526	0.00259959	0.017905	Gm46555	DOWN
ENSMUSG00000116993	12.9076	4.19891	1.2809	5.82574e-05	0.000745869	Gm32461	UP
ENSMUSG00000117011	791.481	1.33972	0.257533	1.78981e-08	6.21328e-07	E130008D07Rik	UP
ENSMUSG00000117079	5.83967	2.08858	1.63912	0.00528843	0.0313345	Gm41611	UP
ENSMUSG00000117239	4.6485	3.63645	1.63332	0.00120954	0.0095502	Gpr31c	UP
ENSMUSG00000117251	8.63265	2.2681	1.00391	0.00111743	0.0089485	Gm49891	UP
ENSMUSG00000117426	12.6611	3.29882	1.14996	0.000243786	0.0025278	Gm33055	UP
ENSMUSG00000117541	2.72559	4.1001	5.37083	0.00524929	0.0311622	Gm50048	UP
ENSMUSG00000117545	126.261	-1.02947	0.271439	1.78653e-05	0.000267451	Gm30794	DOWN
ENSMUSG00000117872	5.54008	1.70429	1.5721	0.00745459	0.0409665	A530088E08Rik	UP
ENSMUSG00000117879	29.4832	1.77813	0.49083	1.71595e-05	0.000258527	2310015A16Rik	UP
ENSMUSG00000117900	26.8751	2.97453	0.753314	3.84593e-06	7.07497e-05	Gm50323	UP
ENSMUSG00000117901	48.8313	1.04522	0.439363	0.00162573	0.0122429	ENSMUSG00000117901	UP
ENSMUSG00000117921	8.93794	2.68108	1.09847	0.000628538	0.00557423	Gm50186	UP
ENSMUSG00000117926	5.89199	-1.99497	1.36858	0.00517445	0.0307918	C030004G16Rik	DOWN
ENSMUSG00000117980	292.943	3.51008	0.277856	7.11619e-38	6.52608e-35	Gm30571	UP
ENSMUSG00000118029	109.5	-1.22241	0.405189	0.000209481	0.00222331	ENSMUSG00000118029	DOWN
ENSMUSG00000118138	18.6395	1.12738	0.68437	0.00616652	0.0353939	Gm50322	UP
ENSMUSG00000118219	56.7402	4.5756	0.524087	2.78428e-19	5.69764e-17	Gm29695	UP
ENSMUSG00000118302	7.49613	2.30775	1.6122	0.00493245	0.0296151	Gm31300	UP
ENSMUSG00000118364	131.812	-1.8755	0.525017	1.92467e-05	0.000285599	ENSMUSG00000118364	DOWN
ENSMUSG00000118383	70.0377	2.37752	0.435223	2.59909e-09	1.10844e-07	Gm50321	UP
ENSMUSG00000118590	27.3178	4.16513	0.633025	3.39735e-12	2.58836e-10	Gm15433	UP
ENSMUSG00000118591	9.01969	7.67297	2.57517	7.8813e-08	2.29048e-06	Gm52955	UP
ENSMUSG00000118607	38.841	4.27441	0.702851	8.19207e-11	4.81814e-09	Gm7592	UP
ENSMUSG00000118640	4.8767	5.86167	2.82926	0.000236926	0.00246286	Gm7582	UP
ENSMUSG00000118642	1609.42	1.46266	0.485301	0.000155016	0.00172123	AY036118	UP
ENSMUSG00000118672	12.4924	1.47428	1.00725	0.0051781	0.0308061	Muc4	UP
ENSMUSG00000118729	15.0475	-1.48514	0.690719	0.00190837	0.0139678	Snord88c	DOWN
ENSMUSG00000119954	7.8598	-2.20743	1.63899	0.00478667	0.0289433	Gm35546	DOWN
ENSMUSG00000120056	68.6282	-1.82043	0.377413	9.05631e-08	2.58941e-06	ENSMUSG00000120056	DOWN
ENSMUSG00000120079	109.027	-1.90044	0.296535	1.06131e-11	7.34051e-10	ENSMUSG00000120079	DOWN
ENSMUSG00000120090	68.8122	-3.64043	1.03131	1.54921e-05	0.000236937	ENSMUSG00000120090	DOWN
ENSMUSG00000120130	91.5042	-2.30156	0.406063	8.84497e-10	4.10132e-08	ENSMUSG00000120130	DOWN
ENSMUSG00000120140	172.968	1.33559	0.30328	9.28842e-07	2.03531e-05	Gm19765	UP
ENSMUSG00000120150	36.0536	1.06699	0.469477	0.00198955	0.0144352	ENSMUSG00000120150	UP
ENSMUSG00000120158	13.1007	-2.17745	1.16626	0.00227893	0.0160582	ENSMUSG00000120158	DOWN
ENSMUSG00000120165	3.68658	4.91988	3.71414	0.00256865	0.0177313	ENSMUSG00000120165	UP
ENSMUSG00000120196	19.318	-1.60174	0.71011	0.00126091	0.00990527	ENSMUSG00000120196	DOWN
ENSMUSG00000120254	5.38891	-2.58134	1.27982	0.00243621	0.0169828	ENSMUSG00000120254	DOWN
ENSMUSG00000120328	13.2065	1.29894	1.08413	0.00769207	0.041943	ENSMUSG00000120328	UP
ENSMUSG00000120447	145.168	-1.13336	0.322319	4.311e-05	0.000575133	ENSMUSG00000120447	DOWN
ENSMUSG00000120464	123.525	-1.28389	0.317513	4.63879e-06	8.26933e-05	ENSMUSG00000120464	DOWN
ENSMUSG00000120512	8.71005	1.84937	0.767311	0.000873124	0.00730139	ENSMUSG00000120512	UP
ENSMUSG00000120593	7.15003	-1.50807	1.32263	0.00837935	0.0446676	ENSMUSG00000120593	DOWN
ENSMUSG00000120742	25.0391	-1.37454	0.586459	0.00116469	0.00924321	ENSMUSG00000120742	DOWN
ENSMUSG00000120798	87.6223	-1.09266	0.348702	0.000173618	0.00190251	ENSMUSG00000120798	DOWN
ENSMUSG00000120847	11.3136	-1.1918	0.69773	0.00544044	0.0320282	ENSMUSG00000120847	DOWN
ENSMUSG00000120849	144.644	1.14921	0.392422	0.000304166	0.00306281	ENSMUSG00000120849	UP
ENSMUSG00000120859	26.2152	-1.24026	0.475845	0.000708891	0.00615673	ENSMUSG00000120859	DOWN
ENSMUSG00000120951	25.2092	-1.02111	0.429118	0.00179684	0.0133089	ENSMUSG00000120951	DOWN
ENSMUSG00000120992	5059.85	4.11752	0.176964	4.66016e-121	5.76951e-117	ENSMUSG00000120992	UP
ENSMUSG00000121015	47.4879	-2.0566	0.832276	0.00052111	0.0047772	ENSMUSG00000121015	DOWN
ENSMUSG00000121016	9.31743	2.72848	0.840027	8.29094e-05	0.0010093	ENSMUSG00000121016	UP
ENSMUSG00000121209	33.907	-1.02678	0.478428	0.00284772	0.0192604	ENSMUSG00000121209	DOWN
ENSMUSG00002075787	11.5756	-1.51817	1.31875	0.0069891	0.0389418	ENSMUSG00002075787	DOWN
[truncated: 1 more rows]
