# Supplementary material for: MyD88 Signaling Accompanied by Microbiota Changes Supports Urinary Bladder Carcinogenesis
Source: Int J Mol Sci. 2024 Jun 29;25(13):7176. doi: 10.3390/ijms25137176 (PMC11241070; doi:10.3390/ijms25137176)
Supplement: Supplementary file 1 [file ijms-25-07176-s001.zip › Supplementary Table S5..xls]

Table S5: Differentially expressed genes between Myd88KO and WT tumor samples with |log2 fold change| > 0 threshold
gene_id	M27_1	M27_2	M27_4	NB16_3	NB16_5	NB16_8	ChrM2_Myd88	ChrM2_WT	log2FoldChange	pvalue	padj	gene_name	gene_chr	gene_start	gene_end	gene_strand	gene_length	gene_biotype	gene_description	tf_family	M27_1_count	M27_2_count	M27_4_count	NB16_3_count	NB16_5_count	NB16_8_count	M27_1_fpkm	M27_2_fpkm	M27_4_fpkm	NB16_3_fpkm	NB16_5_fpkm	NB16_8_fpkm
ENSMUSG00000095134	863.989303	1960.747434	1120.621165	27.66324811	19.48980875	27.07757574	1315.119301	24.7435442	5.733539079	3.9895813715171e-61	8.71404363166765e-57	Mid1-ps1	Y	90764326	90774754	+	1248	unprocessed_pseudogene	midline 1, pseudogene 1 [Source:MGI Symbol;Acc:MGI:5780070]	-	785	2950	1303	25	17	22	15.92968844	35.85060846	20.47316962	0.513034321	0.363138592	0.502704712
ENSMUSG00000032508	378.6144207	440.6696776	404.2148484	1668.647126	1515.619245	1943.431459	407.8329822	1709.23261	-2.065376289	4.32024964888888e-33	4.71814464155155e-29	Myd88	9	119165000	119170477	-	2576	protein_coding	myeloid differentiation primary response gene 88 [Source:MGI Symbol;Acc:MGI:108005]	-	344	663	470	1508	1322	1579	3.381931401	3.903523246	3.577727453	14.99258359	13.68118342	17.47998806
ENSMUSG00000030017	945.4354284	886.6566364	631.2631887	4677.30199	3472.625335	4374.259281	821.1184178	4174.728869	-2.346411949	2.83820381876004e-30	2.06640159364522e-26	Reg3g	6	78443252	78445855	-	2114	protein_coding	regenerating islet-derived 3 gamma [Source:MGI Symbol;Acc:MGI:109406]	-	859	1334	734	4227	3029	3554	10.29059274	9.570617222	6.80841988	51.20923179	38.19727306	47.9421273
ENSMUSG00000000386	232.2315197	243.2656139	300.1510257	943.8700255	967.6116813	978.4851233	258.5493864	963.3222767	-1.89662609	2.20278875843592e-26	1.20283280154394e-22	Mx1	16	97248235	97264107	-	3371	protein_coding	MX dynamin-like GTPase 1 [Source:MGI Symbol;Acc:MGI:97243]	-	211	366	349	853	844	795	1.58517025	1.646688427	2.030121023	6.48054118	6.6745465	6.72532438
ENSMUSG00000038295	862.8886797	726.4735409	678.5649263	2329.245491	2563.48308	2317.594324	755.9757156	2403.440965	-1.67008574	4.11324635251598e-25	1.79683053663308e-21	Atg9b	5	24589179	24597141	-	3946	protein_coding	autophagy related 9B [Source:MGI Symbol;Acc:MGI:2685420]	-	784	1093	789	2105	2236	1883	5.031658897	4.200995162	3.920804397	13.66205456	15.10611502	13.60811903
ENSMUSG00000047797	85.84861865	75.10659663	83.42306445	368.4744648	361.1346915	433.2412118	81.45942658	387.6167894	-2.254309427	2.32571794490443e-24	8.46638855876709e-21	Gjb1	X	100419984	100429235	+	1707	protein_coding	gap junction protein, beta 1 [Source:MGI Symbol;Acc:MGI:95719]	-	78	113	97	333	315	352	1.157212968	1.004000716	1.114277773	4.99610674	4.919433584	5.880496592
ENSMUSG00000030730	51.72929585	38.55028854	53.32195872	302.0826693	1005.44484	1449.881101	47.86718104	919.1362033	-4.266937773	6.55696594169413e-23	2.04596071569262e-19	Atp2a1	7	126045030	126062280	-	3477	protein_coding	ATPase, Ca++ transporting, cardiac muscle, fast twitch 1 [Source:MGI Symbol;Acc:MGI:105058]	-	47	58	62	273	877	1178	0.342330329	0.252995271	0.349657021	2.010846652	6.724081545	9.661520062
ENSMUSG00000023034	2270.585901	2667.945831	4379.280868	638.4677663	583.5478031	567.3982916	3105.937533	596.471287	2.380512141	3.48955562282641e-22	9.52735923922182e-19	Nr4a1	15	101152150	101172676	+	3509	protein_coding	nuclear receptor subfamily 4, group A, member 1 [Source:MGI Symbol;Acc:MGI:1352454]	NGFIB-like	2063	4014	5092	577	509	461	14.88908708	17.34934568	28.4551108	4.211273436	3.866984961	3.746471364
ENSMUSG00000024190	4380.480798	4165.425143	4588.268545	1712.908323	1293.206133	1335.416804	4378.058162	1447.177087	1.596767397	7.06581212328429e-22	1.7147940932975e-18	Dusp1	17	26724564	26781102	-	3311	protein_coding	dual specificity phosphatase 1 [Source:MGI Symbol;Acc:MGI:105120]	-	3980	6267	5335	1548	1128	1085	30.44220468	28.70711931	31.59588302	11.97382128	9.082135726	9.344916339
ENSMUSG00000032531	4302.336542	6604.727883	6144.925727	1269.189823	1478.932546	1747.734434	5683.996717	1498.618934	1.923717702	4.07259394059122e-20	8.89535968503935e-17	Amotl2	9	102593871	102610617	+	6289	protein_coding	angiomotin-like 2 [Source:MGI Symbol;Acc:MGI:1929286]	-	3909	9937	7145	1147	1290	1420	15.74114379	23.96419227	22.27798425	4.670924195	5.468222588	6.438898956
ENSMUSG00000023064	291.6651787	293.1151249	250.2691933	869.7325205	1172.827903	844.3280435	278.3498323	962.2961556	-1.789727999	9.82560080336557e-19	1.95100702497373e-15	Sncg	14	34092231	34096746	-	852	protein_coding	synuclein, gamma [Source:MGI Symbol;Acc:MGI:1298397]	-	265	441	291	786	1023	686	7.876957268	7.850333284	6.697437175	23.62674789	32.00914751	22.96092506
ENSMUSG00000051379	2471.999968	1842.437928	2290.26413	794.4884857	697.0472776	599.399063	2201.567342	696.9782754	1.658350684	1.39734370972397e-18	2.54339844231592e-15	Flrt3	2	140492834	140513389	-	4865	protein_coding	fibronectin leucine rich transmembrane protein 3 [Source:MGI Symbol;Acc:MGI:1918686]	-	2246	2772	2663	718	608	487	11.69173915	8.641705892	10.73355475	3.779745822	3.331645646	2.854637567
ENSMUSG00000060188	5.50311658	3.323300736	6.020221146	86.3093341	90.57028771	180.9274379	4.948879487	119.2690199	-4.62145375	4.47043732816463e-17	7.51102247090553e-14	Cxcl17	7	25099478	25112311	-	761	protein_coding	chemokine (C-X-C motif) ligand 17 [Source:MGI Symbol;Acc:MGI:2387642]	-	5	5	7	78	79	147	0.16639396	0.099649345	0.180371799	2.625009877	2.76745459	5.508553075
ENSMUSG00000076615	0	0.664660147	2.580094777	77.4570947	150.1861733	324.9309089	1.081584975	184.1913923	-7.365159399	1.1119497392346e-16	1.73480044316873e-13	Ighg3	12	113319844	113324852	-	2512	IG_C_gene	Immunoglobulin heavy constant gamma 3 [Source:MGI Symbol;Acc:MGI:2144790]	-	0	1	3	70	131	264	0	0.006037671	0.023418381	0.713673221	1.390239839	2.997016625
ENSMUSG00000032091	356.6019544	471.9087045	496.2382287	1296.853071	1210.661061	1492.959062	441.5829625	1333.491065	-1.591940195	1.34365722892071e-16	1.95654407960575e-13	Tmprss4	9	45084024	45115390	-	2589	protein_coding	transmembrane protease, serine 4 [Source:MGI Symbol;Acc:MGI:2384877]	-	324	710	577	1172	1056	1213	3.169313277	4.159253575	4.370176899	11.59355315	10.87351447	13.36083531
ENSMUSG00000020061	19.81121969	13.95786309	21.50078981	92.94851365	293.4935906	258.4677684	18.42329086	214.9699575	-3.554322882	5.54440874506967e-15	7.56881098811324e-12	Mybpc1	10	88354141	88441014	-	4527	protein_coding	myosin binding protein C, slow-type [Source:MGI Symbol;Acc:MGI:1336213]	-	18	21	25	84	256	210	0.100696464	0.070355475	0.108289106	0.475214614	1.507535472	1.322859317
ENSMUSG00000094335	2.201246632	0.664660147	11.1804107	132.7835909	279.7360785	94.77151509	4.682105826	169.0970615	-5.193357623	1.11814749891725e-14	1.4366222159618e-11	Igkv1-117	6	68098030	68098811	+	404	IG_V_gene	immunoglobulin kappa variable 1-117 [Source:MGI Symbol;Acc:MGI:4439721]	-	2	1	13	120	244	77	0.125372083	0.037541164	0.630982394	7.60713068	16.1007657	5.435183615
ENSMUSG00000030785	11.00623316	2.658640589	1.720063184	67.49832539	134.1357426	315.0845177	5.128312311	172.2395285	-5.155338363	2.38370062377929e-14	2.89248827914374e-11	Cox6a2	7	127804607	127805559	-	680	protein_coding	cytochrome c oxidase subunit 6A2 [Source:MGI Symbol;Acc:MGI:104649]	-	10	4	2	61	117	256	0.372428834	0.089215472	0.057673504	2.297428045	4.58685507	10.73583709
ENSMUSG00000017897	1204.081908	1460.258343	1265.966504	2969.926317	2823.72935	2704.065177	1310.102252	2832.573615	-1.111557516	1.37950072191543e-13	1.58584498779352e-10	Eya2	2	165436952	165613647	+	2963	protein_coding	EYA transcriptional coactivator and phosphatase 2 [Source:MGI Symbol;Acc:MGI:109341]	-	1094	2197	1472	2684	2463	2197	9.350565586	11.24572621	9.741625116	23.19913841	22.16005476	21.14478461
ENSMUSG00000028337	477.6705191	532.3927779	368.9535531	1476.110919	1334.47867	1095.411019	459.6722834	1302.000202	-1.501539863	3.37199994552527e-13	3.68256114050814e-10	Coro2a	4	46536937	46602202	-	6459	protein_coding	coronin, actin binding protein 2A [Source:MGI Symbol;Acc:MGI:1345966]	-	434	801	429	1334	1164	890	1.701675144	1.8808594	1.30240862	5.289462482	4.804251835	3.929430233
ENSMUSG00000099871	186.0053404	148.883873	280.3702991	0	1.146459338	0	205.0865041	0.382153113	8.945893802	3.59522664501772e-13	3.73937811335605e-10	Gm21742	Y	90848682	90855309	+	548	unprocessed_pseudogene	predicted gene, 21742 [Source:MGI Symbol;Acc:MGI:5433906]	-	169	224	326	0	1	0	7.810131683	6.199498513	11.66520286	0	0.048647162	0
ENSMUSG00000040432	146.382901	160.8477556	186.6268555	655.0657152	416.1647397	550.1671071	164.6191707	540.465854	-1.713758816	4.74683714272525e-13	4.71274622142749e-10	Ltb4r2	14	55998885	56002595	+	3711	protein_coding	leukotriene B4 receptor 2 [Source:MGI Symbol;Acc:MGI:1888501]	-	133	242	217	592	363	447	0.907638474	0.989039216	1.146631936	4.085561463	2.607676659	3.434957983
ENSMUSG00000007034	599.8397072	529.7341373	624.382936	1255.911464	1227.857951	1403.110743	584.6522602	1295.626719	-1.148914055	9.06991102968288e-13	8.61326072653624e-10	Slc44a4	17	35133442	35149412	+	3112	protein_coding	solute carrier family 44, member 4 [Source:MGI Symbol;Acc:MGI:1917379]	-	545	797	726	1135	1071	1140	4.435158289	3.884255894	4.574591162	9.340653658	9.17461717	10.44648351
ENSMUSG00000048992	253.1433627	258.5527973	427.4357013	1070.014437	1052.449672	1993.894214	313.0439538	1372.119441	-2.131452076	1.32025426780847e-12	1.1984612738491e-09	Prss32	17	24062829	24078753	+	1836	protein_coding	protease, serine 32 [Source:MGI Symbol;Acc:MGI:1917064]	-	230	389	497	967	918	1620	3.172541921	3.213409141	5.308098412	13.4888459	13.32932242	25.16211819
ENSMUSG00000094420	2.201246632	3.323300736	0	64.17873561	174.2618194	51.69355368	1.841515789	96.71136956	-5.66288904	1.37173939411352e-12	1.1984612738491e-09	Igkv10-96	6	68608947	68609426	-	359	IG_V_gene	immunoglobulin kappa variable 10-96 [Source:MGI Symbol;Acc:MGI:4439561]	-	2	5	0	58	152	42	0.141087246	0.211234405	0	4.137657523	11.28722567	3.336258567
ENSMUSG00000044951	1.100623316	0.664660147	1.720063184	35.40895758	138.7215799	109.5411019	1.161782216	94.55721311	-6.385911104	1.86339777301828e-12	1.56539746762559e-09	Mylk4	13	32884810	32967937	-	7696	protein_coding	myosin light chain kinase family, member 4 [Source:MGI Symbol;Acc:MGI:3643758]	-	1	1	2	32	121	89	0.003290691	0.001970716	0.005095892	0.106489286	0.419139297	0.329784172
ENSMUSG00000037145	31.91807616	40.54426898	29.24107414	430.4401406	123.8176085	236.3133883	33.90113976	263.5237125	-2.953766386	5.772371313007e-12	4.66963460069255e-09	Lypd8l	11	58499030	58506901	-	1399	protein_coding	LY6/PLAUR domain containing 8 like [Source:MGI Symbol;Acc:MGI:1925604]	-	29	61	34	389	108	192	0.524967592	0.661304108	0.47655876	7.121195075	2.057994027	3.913707589
ENSMUSG00000042045	3.301869948	3.323300736	0	33.19589773	98.59550308	137.8494765	2.208390228	89.88029243	-5.341063541	9.78975733857845e-12	7.63670999247252e-09	Sln	9	53757448	53761844	+	1318	protein_coding	sarcolipin [Source:MGI Symbol;Acc:MGI:1913652]	-	3	5	0	30	86	112	0.057644524	0.057536534	0	0.582944005	1.73948669	2.42330162
ENSMUSG00000037887	672.4808461	1361.888642	1027.737753	350.769986	272.8573225	283.0837464	1020.702413	302.2370183	1.756852839	4.02008304409624e-11	3.02781564997069e-08	Dusp8	7	141633227	141649580	-	4870	protein_coding	dual specificity phosphatase 8 [Source:MGI Symbol;Acc:MGI:106626]	-	611	2049	1195	317	238	230	3.177345627	6.381196194	4.811651874	1.667060253	1.302824943	1.346801945
ENSMUSG00000021728	231.1308964	255.2294965	227.0483404	596.4196292	605.3305305	489.8579611	237.8029111	563.8693736	-1.244445217	6.52596188571419e-11	4.75133531692564e-08	Emb	13	117345072	117410951	+	6906	protein_coding	embigin [Source:MGI Symbol;Acc:MGI:95321]	-	210	384	264	539	528	398	0.770096112	0.843322623	0.749605228	1.998863728	2.038193525	1.643468401
ENSMUSG00000024471	4.402493264	0	6.020221146	37.62201743	116.9388525	119.387493	3.474238137	91.31612098	-4.793577059	1.5237491541874e-10	1.07360416212133e-07	Myot	18	44467141	44488791	+	2209	protein_coding	myotilin [Source:MGI Symbol;Acc:MGI:1889800]	-	4	0	7	34	102	97	0.045858145	0	0.062138044	0.394188724	1.230955987	1.2522207
ENSMUSG00000061462	31.91807616	17.94582397	61.92227464	137.2097106	466.6089506	345.8544901	37.26205826	316.5577171	-3.091534862	1.98608405459457e-10	1.31809127868165e-07	Obscn	11	58885082	59029996	-	29422	protein_coding	obscurin, cytoskeletal calmodulin and titin-interacting RhoGEF [Source:MGI Symbol;Acc:MGI:2681862]	-	29	27	72	124	407	281	0.024961922	0.013918123	0.047986112	0.107937037	0.368773994	0.27235728
ENSMUSG00000045394	4013.973233	3964.697778	4196.95417	7940.458737	6745.766745	7649.415146	4058.541727	7445.213543	-0.875369998	2.03786254265019e-10	1.31809127868165e-07	Epcam	17	87943407	87958557	+	2195	protein_coding	epithelial cell adhesion molecule [Source:MGI Symbol;Acc:MGI:106653]	-	3647	5965	4880	7176	5884	6215	42.07784108	41.21592241	43.59538844	83.7276499	71.46217143	80.74422466
ENSMUSG00000026961	569.0222544	281.1512423	269.1898884	1171.81519	1298.93843	2208.053222	373.1211283	1559.602281	-2.066200485	2.06149854319291e-10	1.31809127868165e-07	Lrrc26	2	25179927	25181192	+	1190	protein_coding	leucine rich repeat containing 26 [Source:MGI Symbol;Acc:MGI:2385129]	-	517	423	313	1059	1133	1794	11.00261184	5.39116354	5.157659061	22.79134707	25.38171816	42.99127622
ENSMUSG00000028967	5718.83875	5506.044659	9712.336771	2514.035988	2725.133847	2256.054379	6979.073393	2498.408071	1.481988542	2.11213234840481e-10	1.31809127868165e-07	Errfi1	4	150938376	150953349	+	3582	protein_coding	ERBB receptor feedback inhibitor 1 [Source:MGI Symbol;Acc:MGI:1921405]	-	5196	8284	11293	2272	2377	1833	36.7363303	35.07547887	61.82142349	16.24440249	17.6905636	14.59290461
ENSMUSG00000094345	0	0	0	22.13059849	68.78756029	76.30953163	0	55.74256347	-8.464675493	2.80165270821002e-10	1.69982495702009e-07	Igkv14-126	6	67873156	67873626	+	358	IG_V_gene	immunoglobulin kappa variable 14-126 [Source:MGI Symbol;Acc:MGI:3643131]	-	0	0	0	20	60	62	0	0	0	1.430763871	4.467929304	4.938709976
ENSMUSG00000052974	4292.430932	1730.775023	4487.644848	12867.83649	11080.5295	17441.65117	3503.616935	13796.67239	-1.97768631	3.14815090985317e-10	1.85843005873008e-07	Cyp2f2	7	26819334	26833085	+	2025	protein_coding	cytochrome P450, family 2, subfamily f, polypeptide 2 [Source:MGI Symbol;Acc:MGI:88608]	-	3900	2604	5218	11629	9665	14171	48.77438362	19.5031631	50.52825516	147.0748245	127.2374333	199.5631409
ENSMUSG00000036731	128.772928	151.5425136	165.1260657	392.8181231	428.7757924	800.0192832	148.4805024	540.5377329	-1.861652857	4.27293977264718e-10	2.4560408030042e-07	Cysrt1	2	25128830	25132464	-	1330	protein_coding	cysteine rich tail 1 [Source:MGI Symbol;Acc:MGI:1915109]	-	117	228	192	355	374	650	2.227852485	2.599993764	2.830771679	6.835931592	7.496491108	13.93691258
ENSMUSG00000017723	17001.32836	19189.40311	16485.08556	35219.74096	38593.2607	59930.0599	17558.60568	44581.02052	-1.344218523	4.60274416586046e-10	2.57777277104421e-07	Wfdc2	2	164404333	164410430	+	1140	protein_coding	WAP four-disulfide core domain 2 [Source:MGI Symbol;Acc:MGI:1914951]	-	15447	28871	19168	31829	33663	48692	343.1559278	384.1015641	329.7062681	715.0544914	787.2017207	1218.028982
ENSMUSG00000060962	389.6206539	514.4469539	431.7358593	961.5745043	1153.338094	1748.965233	445.2678224	1287.959277	-1.530526795	5.54064378447062e-10	3.02546853851018e-07	Dmkn	7	30463181	30480488	+	2192	protein_coding	dermokine [Source:MGI Symbol;Acc:MGI:1920962]	-	354	774	502	869	1006	1421	4.089921029	5.355370367	4.490745274	10.15313645	12.23476128	18.48665721
ENSMUSG00000022938	455.6580528	654.0255848	390.4543429	1081.079736	1560.331159	1652.962919	500.0459935	1431.457938	-1.515416942	9.41855375301658e-10	5.01756222130215e-07	Fam3b	16	97272165	97316016	-	1813	protein_coding	FAM3 metabolism regulating signaling molecule B [Source:MGI Symbol;Acc:MGI:1270150]	-	414	984	454	977	1361	1343	5.783020706	8.231640489	4.910359657	13.80122879	20.01236384	21.1243361
ENSMUSG00000002324	197.0115736	177.4642593	132.4448652	368.4744648	662.6534974	546.4747104	168.973566	525.8675575	-1.639137385	1.70985192702411e-09	8.89204423572872e-07	Rec8	14	55855494	55862852	+	2935	protein_coding	REC8 meiotic recombination protein [Source:MGI Symbol;Acc:MGI:1929645]	-	179	267	154	333	578	444	1.544532801	1.379724118	1.028887449	2.905742489	5.249981848	4.313995868
ENSMUSG00000060311	9.905609844	9.305242061	15.48056866	42.04813713	188.0193314	129.2338842	11.56380685	119.7671176	-3.373298564	1.86855191796976e-09	9.49137464937103e-07	Mucl1	15	103782185	103785735	-	797	protein_coding	mucin-like 1 [Source:MGI Symbol;Acc:MGI:98393]	-	9	14	18	38	164	105	0.285980485	0.266415087	0.442863041	1.221086054	5.485593168	3.756953657
ENSMUSG00000025650	3442.749732	3682.217215	4197.814202	8201.599799	6699.908372	6906.012612	3774.260383	7269.173594	-0.945517463	2.51620676309215e-09	1.24906791180588e-06	Col7a1	9	108782654	108813943	+	10287	protein_coding	collagen, type VII, alpha 1 [Source:MGI Symbol;Acc:MGI:88462]	-	3128	5540	4881	7412	5844	5611	7.70070018	8.167894606	9.304120407	18.45302911	15.1446603	15.55451196
ENSMUSG00000056553	22.01246632	17.94582397	18.92069503	120.6117618	75.66631631	97.23311288	19.62632844	97.83706365	-2.326902403	2.61823669705369e-09	1.27083390971215e-06	Ptprn2	12	116449340	117240469	+	8602	protein_coding	protein tyrosine phosphatase, receptor type, N polypeptide 2 [Source:MGI Symbol;Acc:MGI:107418]	-	20	27	22	109	66	79	0.058882029	0.047605094	0.050150873	0.324524923	0.204542032	0.2618982
ENSMUSG00000000078	8242.568013	8205.894177	9029.471687	5128.766199	4893.088455	4435.799226	8492.644626	4819.21796	0.817349221	2.89998282524046e-09	1.37698749715005e-06	Klf6	13	5911481	5920393	+	4391	protein_coding	Kruppel-like factor 6 [Source:MGI Symbol;Acc:MGI:1346318]	zf-C2H2	7489	12346	10499	4635	4268	3604	43.19292386	42.64341097	46.88562966	27.0338125	25.91188709	23.40594636
ENSMUSG00000029154	323.5832549	208.7032862	160.8259078	601.9522788	846.0869915	683.093388	231.037483	710.3775528	-1.62470652	3.53426527891367e-09	1.64245579195814e-06	Cwh43	5	73563418	73610778	+	2915	protein_coding	cell wall biogenesis 43 C-terminal homolog [Source:MGI Symbol;Acc:MGI:2444131]	-	294	314	187	544	738	555	2.554235764	1.633729644	1.257935292	4.779487571	6.74925554	5.429493084
ENSMUSG00000030592	69.33926891	54.50213207	76.54281171	147.1684799	372.5992849	489.8579611	66.79473756	336.5419086	-2.334987422	3.73843695982403e-09	1.70114458492659e-06	Ryr1	7	28702769	28824604	-	21838	protein_coding	ryanodine receptor 1, skeletal muscle [Source:MGI Symbol;Acc:MGI:99659]	-	63	82	89	133	325	398	0.073060039	0.056949523	0.079915754	0.155976717	0.396742356	0.51972675
ENSMUSG00000009545	114.4648249	151.5425136	167.7061605	418.2683114	321.0086147	419.702424	144.5711663	386.32645	-1.413438643	3.83499895155697e-09	1.7094703489777e-06	Kcnq1	7	142660099	142980779	+	4093	protein_coding	potassium voltage-gated channel, subfamily Q, member 1 [Source:MGI Symbol;Acc:MGI:108083]	-	104	228	195	378	280	341	0.643492967	0.844855047	0.934217764	2.365217323	1.823704021	2.375841667
ENSMUSG00000047261	106.7604616	65.13669443	37.84139006	279.9520709	319.8621553	252.3137739	69.91284871	284.0426667	-2.032915893	6.22040190565647e-09	2.68973866000154e-06	Gap43	16	42068805	42161014	-	1523	protein_coding	growth associated protein 43 [Source:MGI Symbol;Acc:MGI:95639]	-	97	98	44	253	279	205	1.612961648	0.975922369	0.566510583	4.254432267	4.883625681	3.838475898
ENSMUSG00000105906	22.01246632	5.981941325	11.1804107	330.8524474	972.1975187	151.3882644	13.05827278	484.8127435	-5.230830485	6.28040800568072e-09	2.68973866000154e-06	Iglc1	16	18880368	18880821	-	454	IG_C_gene	immunoglobulin lambda constant 1 [Source:MGI Symbol;Acc:MGI:99546]	-	20	9	13	299	848	123	1.115645847	0.300660072	0.561490941	16.86694122	49.79412078	7.725989593
ENSMUSG00000019997	6629.054232	14559.38052	14614.51685	1640.983878	3548.291651	3923.786884	11934.3172	3037.687471	1.974223503	6.5902766594705e-09	2.76816966915682e-06	Ccn2	10	24471340	24474581	+	2861	protein_coding	cellular communication network factor 2 [Source:MGI Symbol;Acc:MGI:95537]	-	6023	21905	16993	1483	3095	3188	53.31473018	116.1219981	116.4682242	13.27529832	28.83904432	31.77644547
ENSMUSG00000048070	64.93677564	23.26310515	22.3608214	187.0035572	327.8873707	155.0806611	36.8535674	223.323863	-2.620928196	6.94512173354714e-09	2.86217639441767e-06	Pirt	11	66802807	66820702	+	4200	protein_coding	phosphoinositide-interacting regulator of transient receptor potential channels [Source:MGI Symbol;Acc:MGI:2443635]	-	59	35	26	169	286	126	0.35575821	0.126388586	0.121388994	1.030524711	1.815326768	0.855512018
ENSMUSG00000049134	16.50934974	6.646601472	17.20063184	57.53955607	99.74196241	232.6209916	13.45219435	129.9675034	-3.292470197	7.42425333991985e-09	3.00297298982462e-06	Nrap	19	56308467	56378469	-	5507	protein_coding	nebulin-related anchoring protein [Source:MGI Symbol;Acc:MGI:1098765]	-	15	10	20	52	87	189	0.068980826	0.02754064	0.071214786	0.241829492	0.421155275	0.978704506
ENSMUSG00000068697	9.905609844	4.65262103	18.06066344	44.26119697	106.6207184	308.9305232	10.87296477	153.2708129	-3.828366486	8.48072544402338e-09	3.36792736633379e-06	Myoz1	14	20699175	20706608	-	1892	protein_coding	myozenin 1 [Source:MGI Symbol;Acc:MGI:1929471]	-	9	7	21	40	93	251	0.120468524	0.056113326	0.217647367	0.541451867	1.310387934	3.783183873
ENSMUSG00000007877	94.65360517	107.0102837	242.528909	470.2752178	568.6438317	1291.108043	148.064266	776.6756976	-2.389933459	9.03244907578341e-09	3.52297772702252e-06	Tcap	11	98274637	98275779	+	948	protein_coding	titin-cap [Source:MGI Symbol;Acc:MGI:1330233]	-	86	161	282	425	496	1049	2.297430192	2.575767381	5.833054379	11.48157822	13.94798296	31.55527803
ENSMUSG00000040938	728.6126352	901.2791596	703.5058425	1627.705519	1585.553265	2563.754103	777.7992124	1925.670962	-1.306903687	9.95705052832826e-09	3.8154718884166e-06	Slc16a11	11	70103578	70107243	+	2554	protein_coding	solute carrier family 16 (monocarboxylic acid transporters), member 11 [Source:MGI Symbol;Acc:MGI:2663709]	-	662	1356	818	1471	1383	2083	6.564313391	8.052447406	6.280405207	14.75070494	14.43575013	23.25804665
ENSMUSG00000015342	2736.149563	2705.166799	3047.091931	1708.482203	1290.913215	1379.725564	2829.469431	1459.706994	0.954662608	1.21746582213899e-08	4.58480835985513e-06	Xk	X	9138995	9179489	+	5076	protein_coding	X-linked Kx blood group [Source:MGI Symbol;Acc:MGI:103569]	-	2486	4070	3543	1544	1126	1121	12.40314215	12.160793	13.68689051	7.790165398	5.9136395	6.297799925
ENSMUSG00000025001	148.5841477	128.9440686	142.7652443	287.6977803	335.9125861	384.0092559	140.0978202	335.8732074	-1.263550624	1.28446031262088e-08	4.75511561835005e-06	Hells	19	38919359	38959495	+	7205	protein_coding	helicase, lymphoid specific [Source:MGI Symbol;Acc:MGI:106209]	-	135	194	166	260	293	312	0.474517238	0.408372835	0.451782451	0.924188072	1.08410589	1.234882025
ENSMUSG00000094694	0	0	0	29.87630796	66.49464161	17.23118456	0	37.86737804	-7.909540838	1.39546187861822e-08	5.07994639212987e-06	Ighv1-9	12	114547189	114547622	-	351	IG_V_gene	immunoglobulin heavy variable V1-9 [Source:MGI Symbol;Acc:MGI:4439621]	-	0	0	0	27	58	14	0	0	0	1.970051792	4.405132197	1.137432883
ENSMUSG00000046908	123.2698114	105.0163033	165.9860973	391.7115932	298.0794279	539.089917	131.4240706	409.6269794	-1.641029651	1.43108746004384e-08	5.12423152496352e-06	Ltb4r1	14	56003419	56005951	+	1394	protein_coding	leukotriene B4 receptor 1 [Source:MGI Symbol;Acc:MGI:1309472]	-	112	158	193	354	260	438	2.034733143	1.719029832	2.714874695	6.503714738	4.972200617	8.960168915
ENSMUSG00000034112	555.8147746	338.9766751	611.4824621	1345.540388	1145.312879	1293.569641	502.0913039	1261.474303	-1.331223938	1.59843937979605e-08	5.63114724733958e-06	Atp2c2	8	120426748	120484456	+	3222	protein_coding	ATPase, Ca++ transporting, type 2C, member 2 [Source:MGI Symbol;Acc:MGI:1916297]	-	505	510	711	1216	999	1051	3.96933773	2.400677048	4.327123782	9.665604817	8.265669213	9.302122194
ENSMUSG00000021250	3721.207431	1399.10961	2245.542487	936.124316	503.2956494	515.7047379	2455.286509	651.7082345	1.912791803	1.86718371652826e-08	6.38831757275315e-06	Fos	12	85520664	85524047	+	2352	protein_coding	FBJ osteosarcoma oncogene [Source:MGI Symbol;Acc:MGI:95574]	TF_bZIP	3381	2105	2611	846	439	419	36.40491854	13.57387617	21.76831477	9.212002382	4.975826994	5.080208839
ENSMUSG00000038418	4349.663345	2144.858295	5266.833471	1466.15215	1155.631013	1238.183691	3920.451704	1286.655618	1.607097196	1.87186303752496e-08	6.38831757275315e-06	Egr1	18	34992876	34998037	+	4484	protein_coding	early growth response 1 [Source:MGI Symbol;Acc:MGI:95295]	zf-C2H2	3952	3227	6124	1325	1008	1006	22.32048064	10.91496787	26.78087931	7.567828303	5.992844337	6.397896896
ENSMUSG00000120090	172.7978606	66.46601472	58.48214827	13.27835909	1.146459338	7.384793383	99.24867453	7.269870605	3.760924252	1.93004854388863e-08	6.48555696855622e-06	ENSMUSG00000120090	4	129334842	129340765	-	749	lncRNA	novel transcript	-	157	100	68	12	1	6	5.308478283	2.024917262	1.780255554	0.410317863	0.035592316	0.228441126
ENSMUSG00000046694	1868.858391	3823.125167	3609.552593	867.5194607	894.2382837	1347.724792	3100.51205	1036.494179	1.581435457	1.97738472782437e-08	6.54394503411211e-06	Tent5b	4	133207443	133215249	+	2287	protein_coding	terminal nucleotidyltransferase 5B [Source:MGI Symbol;Acc:MGI:2140500]	-	1698	5752	4197	784	780	1095	18.80285217	38.14536836	35.98554288	8.779522457	9.092148221	13.65377729
ENSMUSG00000019990	1083.013343	1427.689996	1572.997782	619.6567576	693.6078995	503.396749	1361.233707	605.553802	1.168883803	2.20212111822358e-08	7.17891484540888e-06	Pde7b	10	20273750	20600824	-	12444	protein_coding	phosphodiesterase 7B [Source:MGI Symbol;Acc:MGI:1352752]	-	984	2148	1829	560	605	409	2.002568158	2.61796222	2.882099415	1.15252146	1.296084871	0.937277444
ENSMUSG00000000120	533.8023082	373.5390027	205.5475505	1358.818747	1963.884846	902.1755917	370.9629538	1408.293062	-1.926272369	2.3146935751725e-08	7.23700956847274e-06	Ngfr	11	95459644	95478561	-	3446	protein_coding	nerve growth factor receptor (TNFR superfamily, member 16) [Source:MGI Symbol;Acc:MGI:97323]	-	485	562	239	1228	1713	733	3.564336318	2.473489908	1.359996786	9.12649646	13.2519613	6.06587647
ENSMUSG00000045613	1828.135328	3377.138208	2930.127635	1161.856421	1023.788189	1150.796969	2711.80039	1112.147193	1.286506406	2.3405033567118e-08	7.23700956847274e-06	Chrm2	6	36365019	36505349	+	6053	protein_coding	cholinergic receptor, muscarinic 2, cardiac [Source:MGI Symbol;Acc:MGI:88397]	-	1661	5081	3407	1050	893	935	6.949461748	12.7311496	11.03714413	4.442624641	3.932953882	4.404998828
ENSMUSG00000066026	7139.743451	7689.453243	7400.571851	11557.70506	15306.37862	13773.87046	7409.922848	13545.98471	-0.870260411	2.34802009900682e-08	7.23700956847274e-06	Dhrs3	4	144619397	144654779	+	2927	protein_coding	dehydrogenase/reductase (SDR family) member 3 [Source:MGI Symbol;Acc:MGI:1315215]	-	6487	11569	8605	10445	13351	11191	56.1272011	59.94627463	57.64788872	91.39169201	121.5987589	109.0312606
ENSMUSG00000029361	84.74799533	39.87960883	41.28151643	191.4296769	394.3820123	190.7738291	55.3030402	258.8618394	-2.240012074	2.35247541141638e-08	7.23700956847274e-06	Nos1	5	117919097	118096905	+	11151	protein_coding	nitric oxide synthase 1, neuronal [Source:MGI Symbol;Acc:MGI:97360]	-	77	60	48	173	344	155	0.174875561	0.081606835	0.084407818	0.397331762	0.822399231	0.396390048
ENSMUSG00000076940	7.704363212	3.323300736	1.720063184	269.9933015	552.593401	45.5395592	4.249242377	289.3754206	-6.117423706	2.40803256527214e-08	7.30503434592697e-06	Iglv2	16	19079151	19079609	-	366	IG_V_gene	immunoglobulin lambda variable 2 [Source:MGI Symbol;Acc:MGI:99548]	-	7	5	2	244	482	37	0.484360997	0.207194403	0.107152958	17.07378219	35.10783283	2.882872922
ENSMUSG00000118590	19.81121969	13.95786309	15.48056866	118.3987019	73.37339764	68.92473825	16.41655048	86.89894593	-2.42048123	2.45771992856844e-08	7.35363269586191e-06	Gm15433	1	84936703	84942293	+	1120	protein_coding	predicted pseudogene 15433 [Source:MGI Symbol;Acc:MGI:3705860]	-	18	21	18	107	64	56	0.407011512	0.284374318	0.315144503	2.446733966	1.523351134	1.425853364
ENSMUSG00000024411	7.704363212	27.25106604	8.600315922	449.2511493	2096.874129	209.2358125	14.51858172	918.4536971	-5.972423758	2.79965764825797e-08	8.22927010465036e-06	Aqp4	18	15522553	15544039	-	6233	protein_coding	aquaporin 4 [Source:MGI Symbol;Acc:MGI:107387]	-	7	41	10	406	1829	170	0.028441541	0.099764454	0.031459957	1.66820686	7.822663473	0.777779791
ENSMUSG00000029371	112.2635782	109.0042641	154.8056866	573.1825008	243.0493797	521.8587324	125.357843	446.0302043	-1.831117152	2.82572684666595e-08	8.22927010465036e-06	Cxcl5	5	90907219	90909483	+	1863	protein_coding	chemokine (C-X-C motif) ligand 5 [Source:MGI Symbol;Acc:MGI:1096868]	-	102	164	180	518	212	424	1.386562745	1.33511936	1.894588533	7.120949417	3.033619274	6.49019674
ENSMUSG00000029086	67.13802227	85.07649884	79.12290649	222.4125148	445.9726825	198.1586225	77.11247587	288.8479399	-1.902074057	3.43713304679221e-08	9.8781394747415e-06	Prom1	5	44150962	44259374	-	7175	protein_coding	prominin 1 [Source:MGI Symbol;Acc:MGI:1100886]	-	61	128	92	201	389	161	0.215307987	0.270568457	0.251432363	0.717455795	1.445325832	0.639895168
ENSMUSG00000075307	17.60997306	38.55028854	18.06066344	81.8832144	169.675982	161.2346555	24.74030834	137.5979507	-2.452747833	3.82913195431604e-08	1.07378722686926e-05	Klhl41	2	69500464	69514574	+	2529	protein_coding	kelch-like 41 [Source:MGI Symbol;Acc:MGI:2683854]	-	16	58	21	74	148	131	0.160222448	0.347830983	0.162826737	0.749383086	1.560094677	1.477159278
ENSMUSG00000031722	204.7159368	251.2415356	111.804107	423.800961	765.8348378	825.86606	189.2538598	671.833953	-1.826041728	3.83460322753421e-08	1.07378722686926e-05	Hp	8	110301760	110305804	-	1606	protein_coding	haptoglobin [Source:MGI Symbol;Acc:MGI:96211]	-	186	378	130	383	668	671	2.933050993	3.569729919	1.587278251	6.107651227	11.08840271	11.9146651
ENSMUSG00000001281	204.7159368	201.3920246	327.6720366	510.1102951	960.7329253	716.3249582	244.5933327	729.0560595	-1.575408201	4.26597941451455e-08	1.17946230850414e-05	Itgb7	15	102124430	102140379	-	2770	protein_coding	integrin beta 7 [Source:MGI Symbol;Acc:MGI:96616]	-	186	303	381	461	838	582	1.700534258	1.659021292	2.697121188	4.262281728	8.064961871	5.99167262
ENSMUSG00000071637	2467.597474	5613.719603	3005.810415	1213.863327	1175.120822	1442.496308	3695.709164	1277.160152	1.53341645	4.36251344113415e-08	1.19107523226565e-05	Cebpd	16	15705150	15708895	+	3746	protein_coding	CCAAT/enhancer binding protein (C/EBP), delta [Source:MGI Symbol;Acc:MGI:103573]	TF_bZIP	2242	8446	3495	1097	1025	1172	15.15723714	34.19577134	18.29509468	7.4999756	7.294477034	8.922050948
ENSMUSG00000094433	1.100623316	0	0	30.98283788	22.92918676	116.9258952	0.366874439	56.94597329	-7.532927595	5.21880079453723e-08	1.40727218462077e-05	Igkv5-43	6	69800339	69800927	-	379	IG_V_gene	immunoglobulin kappa chain variable 5-43 [Source:MGI Symbol;Acc:MGI:4943320]	-	1	0	0	28	20	95	0.066821005	0	0	1.892081404	1.406788646	7.14807755
ENSMUSG00000020722	8.804986528	3.323300736	3.440126369	38.72854735	42.41899551	93.54071619	5.189471211	58.22941968	-3.543777422	6.22956072842138e-08	1.65934226134366e-05	Cacng1	11	107594044	107607348	-	1249	protein_coding	calcium channel, voltage-dependent, gamma subunit 1 [Source:MGI Symbol;Acc:MGI:1206582]	-	8	5	4	35	37	76	0.162210797	0.060715093	0.062799011	0.717672991	0.78972767	1.735225871
ENSMUSG00000030413	64.93677564	114.3215453	88.583254	241.2235235	259.0998104	563.7058949	89.28052499	354.6764096	-1.98278812	6.82481894114792e-08	1.7959963290669e-05	Pglyrp1	7	18605256	18624384	+	1837	protein_coding	peptidoglycan recognition protein 1 [Source:MGI Symbol;Acc:MGI:1345092]	-	59	172	103	218	226	458	0.813382952	1.420065547	1.099469845	3.039263352	3.279724407	7.109862174
ENSMUSG00000072620	1265.716813	932.5181865	1002.796837	2673.376297	1785.037189	2968.68694	1067.010612	2475.700142	-1.2150403	6.96617961574755e-08	1.79934031914397e-05	Slfn2	11	82955938	82961504	+	1664	protein_coding	schlafen 2 [Source:MGI Symbol;Acc:MGI:1313258]	-	1150	1403	1166	2416	1557	2412	17.50236468	12.78772975	13.74043502	37.18472757	24.94441709	41.33603743
ENSMUSG00000041476	1.100623316	0	0.860031592	18.81100871	53.88358889	86.15592281	0.653551636	52.95017347	-6.51985067	7.00228583129921e-08	1.79934031914397e-05	Smpx	X	156481906	156535587	+	2275	protein_coding	small muscle protein, X-linked [Source:MGI Symbol;Acc:MGI:1913356]	-	1	0	1	17	47	70	0.011131939	0	0.008619337	0.19137646	0.550750025	0.877448224
ENSMUSG00000105547	1.100623316	6.646601472	5.160189553	110.6529924	674.1180908	91.0791184	4.302471447	291.9500672	-6.054117071	7.12604591326972e-08	1.80698376122543e-05	Iglc3	16	18883980	18884431	-	452	IG_C_gene	immunoglobulin lambda constant 3 [Source:MGI Symbol;Acc:MGI:99886]	-	1	10	6	100	588	74	0.056029117	0.335544918	0.260296345	5.666078162	34.67983002	4.668723404
ENSMUSG00000051439	1424.206571	1857.725111	1498.175034	2963.287137	2902.835044	2850.530246	1593.368905	2905.550809	-0.865817447	7.23492738753644e-08	1.80698376122543e-05	Cd14	18	36858120	36859851	-	1732	protein_coding	CD14 antigen [Source:MGI Symbol;Acc:MGI:88318]	-	1294	2795	1742	2678	2532	2316	18.92076096	24.47501828	19.7222072	39.59895096	38.97210667	38.13252183
ENSMUSG00000096992	625.1540435	392.1494868	475.5974705	224.6255746	167.3830634	115.6950963	497.6336669	169.2345781	1.552519929	7.28022026315528e-08	1.80698376122543e-05	Gm26788	1	34204937	34217527	-	4782	lncRNA	predicted gene, 26788 [Source:MGI Symbol;Acc:MGI:5477282]	-	568	590	553	203	146	94	3.008091027	1.871248823	2.267622794	1.087195039	0.813919312	0.560561339
ENSMUSG00000096422	0	0	0	17.70447879	38.97961749	25.84677684	0	27.51029104	-7.447038236	9.50721694609725e-08	2.33322059029951e-05	Igkv12-44	6	69791615	69792138	-	401	IG_V_gene	immunoglobulin kappa variable 12-44 [Source:MGI Symbol;Acc:MGI:4439775]	-	0	0	0	16	34	21	0	0	0	1.021872251	2.260333977	1.493412501
ENSMUSG00000034936	1393.389118	1731.439683	2490.651491	607.4849285	591.5730185	935.4071619	1871.826764	711.4883696	1.396216244	9.94802234727936e-08	2.41427449010306e-05	Arl4d	11	101556367	101558658	+	1382	protein_coding	ADP-ribosylation factor-like 4D [Source:MGI Symbol;Acc:MGI:1933155]	-	1266	2605	2896	549	516	760	23.19945982	28.58832989	41.09091089	10.17384923	9.953589538	15.68232354
ENSMUSG00000025279	80.34550207	78.42989737	85.14312763	143.8488902	527.3712955	391.3940493	81.30617569	354.204745	-2.122962218	1.01961577368783e-07	2.43877296778111e-05	Dnase1l3	14	14475200	14505240	+	5151	protein_coding	deoxyribonuclease 1-like 3 [Source:MGI Symbol;Acc:MGI:1314633]	-	73	118	99	130	460	318	0.358908315	0.347439793	0.376876362	0.646357509	2.380698239	1.76051784
ENSMUSG00000036863	762.731958	1140.556813	957.2151622	490.1927565	445.9726825	411.0868317	953.5013109	449.0840902	1.087363362	1.02722787764793e-07	2.43877296778111e-05	Syde2	3	145693625	145727475	+	5751	protein_coding	synapse defective 1, Rho GTPase, homolog 2 (C. elegans) [Source:MGI Symbol;Acc:MGI:3036264]	-	693	1716	1113	443	389	334	3.051701684	4.525462977	3.794958674	1.972792257	1.803201677	1.656181616
ENSMUSG00000079339	116.6660715	138.9139708	99.7636647	598.6326891	192.6051688	905.8679884	118.4479023	565.7019487	-2.254318565	1.19417562776905e-07	2.80464344749802e-05	Ifit1bl1	19	34570291	34579356	-	2260	protein_coding	interferon induced protein with tetratricpeptide repeats 1B like 1 [Source:MGI Symbol;Acc:MGI:3650685]	-	106	209	116	541	168	736	1.187817273	1.402577757	1.0064792	6.130696571	1.981704573	9.286974123
ENSMUSG00000029765	1819.330341	3064.083279	2369.387037	1057.842608	1233.590248	929.2531674	2417.600219	1073.562008	1.171670437	1.21283064299406e-07	2.81815392598684e-05	Plxna4	6	32121203	32565127	-	14103	protein_coding	plexin A4 [Source:MGI Symbol;Acc:MGI:2179061]	-	1653	4610	2755	956	1076	755	2.968339408	4.957680326	3.830587186	1.7360706	2.033943264	1.526652896
ENSMUSG00000045027	1541.973266	1518.083776	1717.48309	2650.139169	2642.588774	2596.985673	1592.513377	2629.904539	-0.723760118	1.4096447587006e-07	3.2409958757409e-05	Prss22	17	24212508	24217074	-	1324	protein_coding	protease, serine 22 [Source:MGI Symbol;Acc:MGI:1918085]	-	1401	2284	1997	2395	2305	2110	26.79799862	26.16358277	29.57640156	46.32746415	46.41100935	45.44638365
ENSMUSG00000029272	210.2190533	190.7574622	98.04360152	444.8250296	755.5167038	434.4720107	166.340039	544.9379147	-1.713299587	1.53177916690206e-07	3.48511672536195e-05	Sult1e1	5	87723828	87739453	-	1242	protein_coding	sulfotransferase family 1E, member 1 [Source:MGI Symbol;Acc:MGI:98431]	-	191	287	114	402	659	353	3.894610063	3.50468832	1.799859106	8.289444978	14.14496534	8.105092391
ENSMUSG00000021087	129.8735513	70.4539756	65.36240101	239.0104637	408.1395244	257.2369695	88.5633093	301.4623192	-1.776805885	1.76772614760179e-07	3.98048190885756e-05	Rtn1	12	72258526	72455828	-	4980	protein_coding	reticulon 1 [Source:MGI Symbol;Acc:MGI:1933947]	-	118	106	76	216	356	209	0.600074089	0.322823858	0.299253683	1.110824384	1.905718387	1.196800615
ENSMUSG00000017002	84.74799533	108.339604	61.92227464	516.7494747	191.4587095	285.5453442	85.00329132	331.2511761	-1.959848318	1.81815655252267e-07	4.0522627979796e-05	Slpi	2	164195990	164231015	-	1180	protein_coding	secretory leukocyte peptidase inhibitor [Source:MGI Symbol;Acc:MGI:109297]	-	77	163	72	467	167	232	1.652574047	2.095051472	1.196480826	10.13574951	3.772876008	5.606745431
ENSMUSG00000022227	0	4.65262103	5.160189553	3103.816438	274.0037818	144.003471	3.270936861	1173.94123	-8.465013244	1.94983743652791e-07	4.30185346349924e-05	Mcpt1	14	56255428	56257841	+	1014	protein_coding	mast cell protease 1 [Source:MGI Symbol;Acc:MGI:96937]	-	0	7	6	2805	239	117	0	0.104700604	0.116029534	70.84609327	6.283447849	3.29043084
ENSMUSG00000020411	5907.045337	5712.089305	6020.221146	3929.287761	3384.347966	3436.390521	5879.785263	3583.342083	0.714345253	1.98482860349642e-07	4.33526263575688e-05	Nipal4	11	46038982	46057335	-	3444	protein_coding	NIPA-like domain containing 4 [Source:MGI Symbol;Acc:MGI:2444671]	-	5367	8594	7000	3551	2952	2792	39.46577747	37.84611519	39.85567341	26.40635913	22.85026701	23.11836581
ENSMUSG00000090698	257.5458559	485.2019075	466.137123	76.35056478	170.8224414	77.54033053	402.9616288	108.2377789	1.897549963	2.00922257269261e-07	4.34509301314377e-05	Apold1	6	134958681	134963799	+	3567	protein_coding	apolipoprotein L domain containing 1 [Source:MGI Symbol;Acc:MGI:2685921]	-	234	730	542	69	149	63	1.661364623	3.103908077	2.979555171	0.495412519	1.113579502	0.503665612
ENSMUSG00000033213	27.5155829	21.93378486	23.22085299	97.37463334	72.2269383	300.3149309	24.22340692	156.6388342	-2.696230543	2.07114184050646e-07	4.43508628238647e-05	AA467197	2	122478906	122483111	+	1203	protein_coding	expressed sequence AA467197 [Source:MGI Symbol;Acc:MGI:3034182]	-	25	33	27	88	63	244	0.526291786	0.416042227	0.44010205	1.87343246	1.396088633	5.784010321
ENSMUSG00000033983	969.6491414	772.9997512	976.1358572	465.8490982	502.1491901	473.8575754	906.2615833	480.6186212	0.913916837	2.17140474770257e-07	4.60464296109899e-05	Coil	11	88861078	88882439	+	3520	protein_coding	coilin [Source:MGI Symbol;Acc:MGI:104842]	-	881	1163	1135	421	438	385	6.338484829	5.011020178	6.322785553	3.063094732	3.317183649	3.119054234
ENSMUSG00000032532	56.13178911	71.7832959	86.00315922	16.59794887	10.31813404	13.53878787	71.30608141	13.48495693	2.403871774	2.5195451064431e-07	5.27303674503289e-05	Cck	9	121318890	121324760	-	1305	protein_coding	cholecystokinin [Source:MGI Symbol;Acc:MGI:88297]	-	51	108	100	15	9	11	0.989718925	1.255169403	1.502604699	0.294375555	0.183852723	0.240373747
ENSMUSG00000076534	0	2.658640589	0.860031592	48.68731667	21.78272742	40.61636361	1.172890727	37.02880257	-4.802328902	2.53488168770467e-07	5.27303674503289e-05	Igkv12-89	6	68811830	68812291	-	338	IG_V_gene	immunoglobulin kappa chain variable 12-89 [Source:MGI Symbol;Acc:MGI:4439829]	-	0	4	1	44	19	33	0	0.179486749	0.058014767	3.333933801	1.498562876	2.784210711
ENSMUSG00000056071	3.301869948	5.317281178	1.720063184	47.58078675	14.9039714	146.4650688	3.44640477	69.6499423	-4.30754371	2.63713631060114e-07	5.43399351850474e-05	S100a9	3	90599939	90603028	-	522	protein_coding	S100 calcium binding protein A9 (calgranulin B) [Source:MGI Symbol;Acc:MGI:1338947]	-	3	8	2	43	13	119	0.145546901	0.232438778	0.075130235	2.109691478	0.663912611	6.501017253
ENSMUSG00000025150	32231.75381	32596.26294	28924.58251	64252.87312	46556.56726	70734.01262	31250.86642	60514.48433	-0.953380219	2.72753839086677e-07	5.50885028790481e-05	Cbr2	11	120620315	120622940	-	1327	protein_coding	carbonyl reductase 2 [Source:MGI Symbol;Acc:MGI:107200]	-	29285	49042	33632	58067	40609	57470	558.8902274	560.5138528	496.9778417	1120.674428	815.8107827	1235.023253
ENSMUSG00000020081	292.765802	352.9345382	304.4511837	125.0378815	158.2113887	91.0791184	316.7171746	124.7761295	1.343531275	2.72882815335823e-07	5.50885028790481e-05	Tacr2	10	62088217	62101769	+	2258	protein_coding	tachykinin receptor 2 [Source:MGI Symbol;Acc:MGI:98477]	-	266	531	354	113	138	74	2.983389173	3.56664335	3.074217417	1.281667884	1.629270589	0.934571735
ENSMUSG00000076934	18.71059637	9.969902208	5.160189553	286.5912504	1295.499052	98.46391178	11.28022938	560.1847381	-5.642545298	2.74912865754796e-07	5.50885028790481e-05	Iglv1	16	18903767	18904250	-	391	IG_V_gene	immunoglobulin lambda variable 1 [Source:MGI Symbol;Acc:MGI:96530]	-	17	15	6	259	1130	80	1.101093945	0.581840037	0.300905238	16.96461479	77.04416542	5.834694072
ENSMUSG00000061816	30.81745285	5.981941325	16.34060025	136.1031807	442.5333045	994.485509	17.71333147	524.3739981	-4.899890884	2.97366308133703e-07	5.90461354750577e-05	Myl1	1	66963454	66984563	-	2074	protein_coding	myosin, light polypeptide 1 [Source:MGI Symbol;Acc:MGI:97269]	-	28	9	19	123	386	808	0.341901881	0.065814693	0.179638783	1.518858638	4.961541423	11.10983142
ENSMUSG00000094797	0	1.329320294	6.020221146	32.08936781	91.71674705	32.00077133	2.449847147	51.93562873	-4.375931874	3.0067901509091e-07	5.9166045474015e-05	Igkv6-15	6	70383453	70383976	-	347	IG_V_gene	immunoglobulin kappa variable 6-15 [Source:MGI Symbol;Acc:MGI:1330831]	-	0	2	7	29	80	26	0	0.087415737	0.39557043	2.140373272	6.146085268	2.136725502
ENSMUSG00000018893	29.71682953	3.323300736	11.1804107	157.1272493	440.2403858	589.5526718	14.74018032	395.6401023	-4.766279606	3.14018643363793e-07	6.1239242931714e-05	Mb	15	76899687	76934870	-	1492	protein_coding	myoglobin [Source:MGI Symbol;Acc:MGI:96922]	-	27	5	13	142	384	479	0.458297144	0.050826509	0.170855822	2.437476949	6.861206181	9.155278302
ENSMUSG00000028003	41.82368601	35.2269878	30.10110573	239.0104637	94.00966572	121.8490908	35.71725985	151.6230734	-2.091256266	3.79008216534423e-07	7.32592696065918e-05	Lrat	3	82799886	82811280	-	5351	protein_coding	lecithin-retinol acyltransferase (phosphatidylcholine-retinol-O-acyltransferase) [Source:MGI Symbol;Acc:MGI:1891259]	-	38	53	35	216	82	99	0.17984603	0.150220782	0.128259147	1.03380778	0.408523431	0.527600385
ENSMUSG00000045761	49.52804922	33.23300736	51.60189553	137.2097106	138.7215799	128.0030853	44.7876507	134.6447919	-1.599143345	4.08096183576407e-07	7.81897968568059e-05	Togaram2	17	71980256	72036664	+	5624	protein_coding	TOG array regulator of axonemal microtubules 2 [Source:MGI Symbol;Acc:MGI:2443498]	-	45	50	60	124	121	104	0.20263731	0.134838463	0.209199765	0.564673451	0.573559037	0.527342638
ENSMUSG00000096459	0	0	0	12.17182917	71.08047896	11.07719008	0	31.44316607	-7.640881119	4.2040121766871e-07	7.93842151372655e-05	Ighv9-3	12	114104312	114104742	-	351	IG_V_gene	immunoglobulin heavy variable V9-3 [Source:MGI Symbol;Acc:MGI:3642720]	-	0	0	0	11	62	9	0	0	0	0.802613693	4.708934418	0.731206853
ENSMUSG00000052229	402.8281336	830.825184	691.4654002	184.7904974	284.3219158	128.0030853	641.7062393	199.0384995	1.689479928	4.2159916472497e-07	7.93842151372655e-05	Gpr17	18	32076050	32082689	-	5195	protein_coding	G protein-coupled receptor 17 [Source:MGI Symbol;Acc:MGI:3584514]	-	366	1250	804	167	248	104	1.784217291	3.649333564	3.034769782	0.823288246	1.272635981	0.570890279
ENSMUSG00000076523	0	0	0	37.62201743	210.9485182	32.00077133	0	93.52376899	-9.212878392	4.27352158030437e-07	7.97797079974428e-05	Igkv15-103	6	68414424	68414909	+	375	IG_V_gene	immunoglobulin kappa chain variable 15-103 [Source:MGI Symbol;Acc:MGI:96513]	-	0	0	0	34	184	26	0	0	0	2.322034378	13.08050841	1.977183331
ENSMUSG00000038587	7554.678441	9058.653146	11081.50707	4228.050841	4071.07711	5526.287049	9231.612884	4608.471666	1.00244018	4.86092499559211e-07	8.99765455540024e-05	Akap12	10	4216380	4309470	+	6728	protein_coding	A kinase (PRKA) anchor protein (gravin) 12 [Source:MGI Symbol;Acc:MGI:1932576]	-	6864	13629	12885	3821	3551	4490	25.83708431	30.72324676	37.55378316	14.54494391	14.0702806	19.03115816
ENSMUSG00000027868	6.603739896	5.317281178	12.90047388	32.08936781	73.37339764	92.30991729	8.273831652	65.92422758	-2.998477926	5.10622493867965e-07	9.37228278240681e-05	Tbx15	3	99147697	99261575	+	3747	protein_coding	T-box 15 [Source:MGI Symbol;Acc:MGI:1277234]	T-box	6	8	15	29	64	75	0.040552699	0.032381383	0.078498764	0.198214445	0.455338476	0.570797984
ENSMUSG00000035606	1.100623316	3.323300736	7.74028433	23.23712841	61.90880426	71.38633604	4.054736127	52.1774229	-3.655834818	5.64062010286605e-07	0.000101992	Ky	9	102382949	102423438	+	5879	protein_coding	kyphoscoliosis peptidase [Source:MGI Symbol;Acc:MGI:96709]	-	1	5	9	21	54	58	0.004307733	0.012898988	0.030018867	0.091482249	0.244865933	0.281338646
ENSMUSG00000026950	95.75422849	76.43591693	130.724802	184.7904974	495.2704341	393.8556471	100.9716491	357.9721928	-1.827253483	5.65016286390814e-07	0.000101992	Neb	2	52026659	52268486	-	26675	protein_coding	nebulin [Source:MGI Symbol;Acc:MGI:97292]	-	87	115	152	167	432	320	0.082597525	0.06538566	0.111736333	0.160336736	0.431735129	0.342097902
ENSMUSG00000021622	20.911843	2.658640589	12.04044229	102.907283	296.9329686	499.7043523	11.87030863	299.8482013	-4.679277792	5.96211799984178e-07	0.00010622	Ckmt2	13	92001506	92025004	-	1486	protein_coding	creatine kinase, mitochondrial 2 [Source:MGI Symbol;Acc:MGI:1923972]	-	19	4	14	93	259	406	0.323807573	0.040825384	0.184741506	1.60282141	4.646425986	7.791338705
ENSMUSG00000026126	391.8219005	541.0333598	501.3984183	811.0864345	1010.030677	1058.487052	478.0845595	959.8680543	-1.002962192	6.02701357727898e-07	0.00010622	Ptpn18	1	34498843	34514814	+	6492	protein_coding	protein tyrosine phosphatase, non-receptor type 18 [Source:MGI Symbol;Acc:MGI:108410]	-	356	814	583	733	881	860	1.388748801	1.901669294	1.760942997	2.891654886	3.617724293	3.777676811
ENSMUSG00000032204	70.43989222	165.5003767	86.00315922	460.3164485	476.9270846	233.8517905	107.314476	390.3651079	-1.855272396	6.03026457439528e-07	0.00010622	Aqp9	9	71017941	71075964	-	4143	protein_coding	aquaporin 9 [Source:MGI Symbol;Acc:MGI:1891066]	-	64	249	100	416	416	190	0.391216579	0.911535347	0.473304159	2.571576174	2.676803345	1.307806609
ENSMUSG00000074934	325.7845015	331.0007533	760.2679275	1094.358095	1486.957761	1784.658401	472.3510608	1455.324753	-1.623080101	6.20169832323209e-07	0.000108366	Grem1	2	113576509	113588991	-	4148	protein_coding	gremlin 1, DAN family BMP antagonist [Source:MGI Symbol;Acc:MGI:1344337]	-	296	498	884	989	1297	1450	1.807195654	1.820873164	4.178965363	6.106305661	8.335646666	9.968598735
ENSMUSG00000001348	734.1157517	789.6162549	870.3519714	1280.255122	1832.042022	2737.296747	798.0279927	1949.864631	-1.288406926	6.70507285654641e-07	0.000115983	Acp5	9	22038023	22047007	-	2030	protein_coding	acid phosphatase 5, tartrate resistant [Source:MGI Symbol;Acc:MGI:87883]	-	667	1188	1012	1157	1598	2224	8.321124238	8.875840781	9.775516854	14.59682217	20.98547511	31.24234366
ENSMUSG00000024533	2949.670487	2648.670687	2519.892565	1732.825862	1616.507667	1470.804682	2706.077913	1606.712737	0.751626631	6.74381672317297e-07	0.000115983	Spire1	18	67621279	67743860	-	7766	protein_coding	spire type actin nucleation factor 1 [Source:MGI Symbol;Acc:MGI:1915416]	-	2680	3985	2930	1566	1410	1195	8.739561002	7.782516316	7.398190131	5.16434643	4.84016086	4.388088514
ENSMUSG00000041460	62.73552901	84.41183869	58.48214827	198.0688565	153.6255513	206.7742147	68.54317199	186.1562075	-1.433755575	6.80475091489312e-07	0.000116117	Cacna2d4	6	119213487	119329368	+	9478	protein_coding	calcium channel, voltage-dependent, alpha 2/delta subunit 4 [Source:MGI Symbol;Acc:MGI:2442632]	-	57	127	68	179	134	168	0.152303668	0.203224525	0.140684892	0.483679101	0.376900022	0.505472389
ENSMUSG00000068327	7.704363212	3.323300736	0.860031592	29.87630796	77.95923499	39.38556471	3.96256518	49.07370255	-3.691561121	7.07455152815522e-07	0.000118932	Tlx2	6	83045305	83047274	-	1582	protein_coding	T cell leukemia, homeobox 2 [Source:MGI Symbol;Acc:MGI:1350935]	Homeobox	7	5	1	27	68	32	0.112058233	0.047934988	0.012395064	0.437097458	1.145883597	0.576830691
ENSMUSG00000068289	3.301869948	0.664660147	0	117.292172	37.83315816	8.615592281	1.322176698	54.58030747	-5.512059547	7.07861800406629e-07	0.000118932	Cma2	14	56188437	56211488	+	1099	protein_coding	chymase 2, mast cell [Source:MGI Symbol;Acc:MGI:88426]	-	3	1	0	106	33	7	0.069131467	0.013800392	0	2.470183229	0.800487061	0.181637371
ENSMUSG00000022587	18987.95345	20696.85232	21485.30924	36088.36695	30562.31303	43683.51446	20390.03834	36778.06482	-0.850949479	7.28624882127368e-07	0.000121486	Ly6e	15	74826900	74831752	+	3782	protein_coding	lymphocyte antigen 6 complex, locus E [Source:MGI Symbol;Acc:MGI:106651]	-	17252	31139	24982	32614	26658	35492	115.523446	124.8740615	129.527187	220.8531197	187.9074972	267.6170682
ENSMUSG00000055368	258.6464793	108.339604	251.9892565	589.7804497	647.749526	541.5515148	206.3251133	593.0271635	-1.528424971	7.73171898127624e-07	0.000126474	Slc6a2	8	93686707	93728295	+	6290	protein_coding	solute carrier family 6 (neurotransmitter transporter, noradrenalin), member 2 [Source:MGI Symbol;Acc:MGI:1270850]	-	235	163	293	533	565	440	0.946170552	0.393030324	0.913423602	2.170189009	2.394615952	1.994834595
ENSMUSG00000026819	1034.585917	1216.328069	1450.013265	668.3440743	636.2849326	681.8625891	1233.642417	662.1638653	0.898325651	7.74031280013906e-07	0.000126474	Slc25a25	2	32304499	32341457	-	7862	protein_coding	solute carrier family 25 (mitochondrial carrier, phosphate carrier), member 25 [Source:MGI Symbol;Acc:MGI:1915913]	-	940	1830	1686	604	555	554	3.027938321	3.530263728	4.205133473	1.967546002	1.881906371	2.009470271
ENSMUSG00000062545	41.82368601	19.27514427	52.46192713	88.52239395	291.2006719	199.3894214	37.8535858	193.0374957	-2.359159032	7.75916401610446e-07	0.000126474	Tlr12	4	128509236	128512412	-	3177	protein_coding	toll-like receptor 12 [Source:MGI Symbol;Acc:MGI:3045221]	-	38	29	61	80	254	162	0.302913474	0.138442644	0.376502509	0.644902066	2.131349006	1.454128077
ENSMUSG00000047586	791.3481642	976.3857562	554.720377	2732.022383	1215.246898	2827.145067	774.1514325	2258.138116	-1.544004745	7.98295556365638e-07	0.000129158	Nccrp1	7	28243021	28246679	-	1531	protein_coding	non-specific cytotoxic cell receptor protein 1 homolog (zebrafish) [Source:MGI Symbol;Acc:MGI:2685009]	-	719	1469	645	2469	1060	2297	11.89339684	14.55243625	8.26113612	41.3016018	18.45732432	42.78491413
ENSMUSG00000029219	23.11308964	7.311261619	4.300157961	79.67015455	94.00966572	64.00154266	11.57483641	79.22712098	-2.824393955	8.3048369211318e-07	0.000133089	Slc10a4	5	73164226	73170298	+	2106	protein_coding	solute carrier family 10 (sodium/bile acid cotransporter family), member 4 [Source:MGI Symbol;Acc:MGI:3606480]	-	21	11	5	72	82	52	0.252530093	0.079217917	0.04655506	0.875578574	1.03799092	0.704125118
ENSMUSG00000055320	9498.379217	12927.63986	11364.45746	6261.852842	6914.296268	6067.838563	11263.49218	6414.662558	0.812340371	8.34778804686615e-07	0.000133089	Tead1	7	112278525	112506014	+	13570	protein_coding	TEA domain family member 1 [Source:MGI Symbol;Acc:MGI:101876]	TEA	8630	19450	13214	5659	6031	4930	16.10583177	21.7384642	19.09456236	10.68023583	11.84806832	10.36029047
ENSMUSG00000095571	1.100623316	0	0	34.30242765	30.95440213	25.84677684	0.366874439	30.36786888	-6.629060639	8.49050764142975e-07	0.000133813	Ighv5-17	12	113822769	113823290	-	405	IG_V_gene	immunoglobulin heavy variable 5-17 [Source:MGI Symbol;Acc:MGI:4439533]	-	1	0	0	31	27	21	0.062531261	0	0	1.960323141	1.77724299	1.478662748
ENSMUSG00000076677	2.201246632	1.329320294	0	16.59794887	150.1861733	11.07719008	1.176855642	59.28710408	-5.703828151	8.5156941451201e-07	0.000133813	Ighv6-3	12	114355332	114355789	-	356	IG_V_gene	immunoglobulin heavy variable 6-3 [Source:MGI Symbol;Acc:MGI:4439854]	-	2	2	0	15	131	9	0.142276184	0.085205788	0	1.079101403	9.809782234	0.720937094
ENSMUSG00000039385	130.9741746	220.0025087	181.466666	65.28526554	52.73712955	66.46314045	177.4811164	61.49517851	1.53423171	8.70214944183682e-07	0.000135503	Cdh6	15	13028787	13173761	-	9024	protein_coding	cadherin 6 [Source:MGI Symbol;Acc:MGI:107435]	-	119	331	211	59	46	54	0.333964331	0.556311461	0.458499243	0.16744567	0.135892915	0.170647344
ENSMUSG00000038403	3.301869948	1.993980442	2.580094777	9.958769319	60.76234492	73.84793383	2.625315055	48.18968269	-4.225583276	8.74730049792518e-07	0.000135503	Hjv	3	96432488	96436526	+	2028	protein_coding	hemojuvelin BMP co-receptor [Source:MGI Symbol;Acc:MGI:1916835]	-	3	3	3	9	53	60	0.037463256	0.022435844	0.029007384	0.113656834	0.696700285	0.843700215
ENSMUSG00000053963	4898.874379	9376.360697	6073.543104	2910.173701	3394.6661	2727.450356	6782.92606	3010.763386	1.171997384	9.17296550183356e-07	0.000141096	Stum	1	180259952	180311069	-	7375	protein_coding	mechanosensory transduction mediator [Source:MGI Symbol;Acc:MGI:2138735]	-	4451	14107	7062	2630	2961	2216	15.28437836	29.01093607	18.77677243	9.133026543	10.70321999	8.568653707
ENSMUSG00000047810	183.8040938	265.8640589	283.8104254	416.0552516	977.9298154	702.7861703	244.4928594	698.9237458	-1.513041454	1.04894830349096e-06	0.000160218	Ccdc88b	19	6821991	6835579	-	5032	protein_coding	coiled-coil domain containing 88B [Source:MGI Symbol;Acc:MGI:1925567]	-	167	400	330	376	853	571	0.840481288	1.20561449	1.285963262	1.913675111	4.519042936	3.235939073
ENSMUSG00000076672	1.100623316	0	0	24.34365834	53.88358889	19.69278236	0.366874439	32.64000986	-6.733164938	1.07401008560112e-06	0.000162013	Ighv3-6	12	114251772	114252202	-	350	IG_V_gene	immunoglobulin heavy variable 3-6 [Source:MGI Symbol;Acc:MGI:4439856]	-	1	0	0	22	47	16	0.072357602	0	0	1.60981375	3.579875165	1.303637361
ENSMUSG00000031827	2210.051618	2123.58917	2402.068237	3326.228953	4386.353428	5216.125727	2245.236342	4309.569369	-0.940619291	1.075539655039e-06	0.000162013	Cotl1	8	120535961	120567283	-	1596	protein_coding	coactosin-like 1 (Dictyostelium) [Source:MGI Symbol;Acc:MGI:1919292]	-	2008	3195	2793	3006	3826	4238	31.86273354	30.36176928	34.31573481	48.23664405	63.90725263	75.72389168
ENSMUSG00000078771	72.64113885	64.47203428	83.42306445	127.2509413	304.9581839	320.0077133	73.51207919	250.7389462	-1.770691788	1.08418639543997e-06	0.000162197	Evi2a	11	79417386	79421435	-	2297	protein_coding	ecotropic viral integration site 2a [Source:MGI Symbol;Acc:MGI:95458]	-	66	97	97	115	266	260	0.72767114	0.640471545	0.828067983	1.282206107	3.087156957	3.227878752
ENSMUSG00000057455	16.50934974	5.317281178	2.580094777	61.96567576	94.00966572	45.5395592	8.135575231	67.17163356	-3.101804887	1.12189706693354e-06	0.000166585	Rit2	18	31106542	31450343	-	4496	protein_coding	Ras-like without CAAX 2 [Source:MGI Symbol;Acc:MGI:108054]	-	15	8	3	56	82	37	0.084492307	0.026986887	0.013084291	0.318994151	0.486211939	0.234682271
ENSMUSG00000043430	2294.799614	2173.438681	1892.929535	3294.139585	3838.345864	3507.776857	2120.389277	3546.754102	-0.742353859	1.12876934648134e-06	0.000166585	Psapl1	5	36361365	36363912	+	2548	protein_coding	prosaposin-like 1 [Source:MGI Symbol;Acc:MGI:1924193]	-	2085	3270	2201	2977	3348	2850	20.72329675	19.46423903	16.93853606	29.92267441	35.02870603	31.89703365
ENSMUSG00000032373	2049.360614	1451.617761	1186.843597	4817.831291	2976.208442	3190.230742	1562.607324	3661.423491	-1.229108148	1.15594185293002e-06	0.000168389	Car12	9	66620968	66674127	+	7597	protein_coding	carbonic anhydrase 12 [Source:MGI Symbol;Acc:MGI:1923709]	-	1862	2184	1380	4354	2596	2592	6.207114554	4.360131704	3.56198605	14.67801389	9.109627752	9.729661496
ENSMUSG00000029379	18.71059637	13.95786309	0.860031592	130.5705311	43.56545485	177.2350412	11.17616368	117.1236757	-3.400634856	1.15641526232521e-06	0.000168389	Cxcl3	5	90933962	90937459	+	3498	protein_coding	chemokine (C-X-C motif) ligand 3 [Source:MGI Symbol;Acc:MGI:3037818]	-	17	21	1	118	38	144	0.123078254	0.091051811	0.005605772	0.863939236	0.289602202	1.173944451
ENSMUSG00000052563	693.3926891	588.2242303	615.78262	1125.340933	1104.040343	1011.716694	632.4665131	1080.36599	-0.774145924	1.1785166019075e-06	0.000170471	D930048N14Rik	11	51541781	51548508	+	3429	protein_coding	RIKEN cDNA D930048N14 gene [Source:MGI Symbol;Acc:MGI:2144709]	-	630	885	716	1017	963	822	4.652916669	3.914397144	4.094499208	7.595816488	7.486811021	6.836112366
ENSMUSG00000024112	3121.367724	5916.80463	5885.196186	2183.183541	2253.939059	2230.207602	4974.45618	2222.4434	1.162693749	1.22397362162396e-06	0.000175882	Cacna1h	17	25593259	25652757	-	9763	protein_coding	calcium channel, voltage-dependent, T type, alpha 1H subunit [Source:MGI Symbol;Acc:MGI:1928842]	-	2836	8902	6843	1973	1966	1812	7.3565662	13.82908356	13.74416958	5.175648715	5.368318731	5.292730299
ENSMUSG00000047730	42.92430932	43.86756972	27.52101095	142.7423602	87.13090969	263.390964	38.10429666	164.4214113	-2.107965552	1.23871732709318e-06	0.000176837	Fcgbp	7	27770661	27820287	+	10497	protein_coding	Fc fragment of IgG binding protein [Source:MGI Symbol;Acc:MGI:2444336]	-	39	66	32	129	76	214	0.094091766	0.09536035	0.059777815	0.314735339	0.193012957	0.581371096
ENSMUSG00000105160	0	0	0	7.74570947	81.398613	7.384793383	0	32.17637195	-7.674062497	1.30932321905048e-06	0.000185265	A530030E21Rik	16	19062275	19063584	+	1310	TEC	RIKEN cDNA A530030E21 gene [Source:MGI Symbol;Acc:MGI:2444617]	-	0	0	0	7	71	6	0	0	0	0.136850926	1.444857851	0.130612522
ENSMUSG00000028716	1955.807632	2469.212447	1523.975981	3629.418152	3753.507873	4835.808867	1982.998687	4072.911631	-1.037930775	1.31471625521002e-06	0.000185265	Pdzk1ip1	4	114945905	114951096	+	1778	protein_coding	PDZK1 interacting protein 1 [Source:MGI Symbol;Acc:MGI:1914432]	-	1777	3715	1772	3280	3274	3929	25.3109171	31.68955654	19.54281924	47.2457865	49.08909068	63.01662392
ENSMUSG00000108688	94.65360517	106.3456236	185.7668239	284.3781906	473.4877066	356.9316802	128.9220176	371.5991925	-1.525743997	1.32929130631027e-06	0.000186118	Gm44985	7	121766252	121767267	-	1016	TEC	predicted gene 44985 [Source:MGI Symbol;Acc:MGI:5753561]	-	86	160	216	257	413	290	2.143665179	2.388445715	4.168840674	6.478290389	10.83663418	8.139714085
ENSMUSG00000055027	7.704363212	10.63456236	9.460347515	28.76977803	64.20172293	113.2334985	9.266424361	68.73499984	-2.876473143	1.35005639498711e-06	0.00018765	Smyd1	6	71190924	71299217	-	4546	protein_coding	SET and MYND domain containing 1 [Source:MGI Symbol;Acc:MGI:104790]	-	7	16	11	26	56	92	0.038996068	0.053380133	0.047448065	0.146475474	0.328395097	0.577116188
ENSMUSG00000031506	66.03739896	53.17281178	60.20221146	112.8660523	291.2006719	208.0050136	59.80414073	204.0239126	-1.773631455	1.35741332112723e-06	0.00018765	Ptpn7	1	135060438	135073055	+	6102	protein_coding	protein tyrosine phosphatase, non-receptor type 7 [Source:MGI Symbol;Acc:MGI:2156893]	-	60	80	70	102	254	169	0.249018296	0.198841433	0.224947459	0.428103683	1.109684659	0.789804059
ENSMUSG00000098132	40.72306269	37.22096824	22.3608214	125.0378815	83.69153168	177.2350412	33.43495078	128.6548181	-1.945981622	1.45969296636542e-06	0.00020052	Rassf10	7	112553169	112556664	+	3496	protein_coding	Ras association (RalGDS/AF-6) domain family (N-terminal) member 10 [Source:MGI Symbol;Acc:MGI:1925998]	-	37	56	26	113	73	144	0.268029447	0.242943735	0.145833459	0.827804943	0.556659346	1.174616044
ENSMUSG00000021490	36.32056943	38.55028854	36.12132687	98.48116327	198.3374655	100.9255096	36.99739495	132.5813794	-1.840271857	1.57123410431219e-06	0.000214493	Slc34a1	13	55546000	55563405	+	4676	protein_coding	solute carrier family 34 (sodium phosphate), member 1 [Source:MGI Symbol;Acc:MGI:1345284]	-	33	58	42	89	173	82	0.17872761	0.188123301	0.176128665	0.487457212	0.986301445	0.50008544
ENSMUSG00000037188	8180.933108	7263.406089	8582.255259	5314.663227	3801.659165	3475.776086	8008.864818	4197.366159	0.931956026	1.62353817005106e-06	0.000220257	Grhl3	4	135269199	135300941	-	2789	protein_coding	grainyhead like transcription factor 3 [Source:MGI Symbol;Acc:MGI:2655333]	CP2	7433	10928	9979	4803	3316	2824	67.49441365	59.42665321	70.16067564	44.1047199	31.69597215	28.87493653
ENSMUSG00000076441	753.9269714	1187.083023	860.0315922	1920.935949	2411.003988	1627.116142	933.6805289	1986.352026	-1.087841145	1.64278303023294e-06	0.000220339	Ass1	2	31360219	31410684	+	2414	protein_coding	argininosuccinate synthetase 1 [Source:MGI Symbol;Acc:MGI:88090]	-	685	1786	1000	1736	2103	1322	7.186302857	11.22104461	8.123028715	18.41761758	23.22416326	15.61705176
ENSMUSG00000097354	278.4576989	236.6190124	175.4464448	485.7666368	458.5837352	505.8583468	230.1743854	483.4029063	-1.072875347	1.6443222116101e-06	0.000220339	2310001H17Rik	6	129185375	129215688	-	7757	lncRNA	RIKEN cDNA 2310001H17 gene [Source:MGI Symbol;Acc:MGI:1923682]	-	253	356	204	439	400	411	0.825997894	0.696057804	0.515693468	1.449411573	1.374688403	1.510959733
ENSMUSG00000046093	28.61620622	9.305242061	18.92069503	79.67015455	174.2618194	66.46314045	18.9473811	106.7983715	-2.521843952	1.68244701974947e-06	0.000223327	Hpcal4	4	123077020	123088494	+	5339	protein_coding	hippocalcin-like 4 [Source:MGI Symbol;Acc:MGI:2157521]	-	26	14	22	72	152	54	0.123329121	0.039770149	0.080801238	0.345377126	0.758964978	0.288428851
ENSMUSG00000025780	13393.48513	21762.9672	18848.45238	7899.51713	8934.357622	10298.09437	18001.6349	9043.989708	0.993213315	1.68771335991357e-06	0.000223327	Itih5	2	10158382	10261340	+	7900	protein_coding	inter-alpha (globulin) inhibitor H5 [Source:MGI Symbol;Acc:MGI:1925751]	-	12169	32743	21916	7139	7793	8367	39.01036467	62.86088299	54.39881693	23.14361983	26.29757206	30.20282303
ENSMUSG00000031239	5286.293787	4090.318546	3966.465703	2704.359135	2421.322122	2510.82975	4447.692679	2545.503669	0.804746298	1.69729698406458e-06	0.000223327	Itm2a	X	106440705	106446982	-	1744	protein_coding	integral membrane protein 2A [Source:MGI Symbol;Acc:MGI:107706]	-	4803	6154	4612	2444	2112	2040	69.74584115	53.51802913	51.85588759	35.89018665	32.28386349	33.35711998
ENSMUSG00000022546	1034.585917	1123.940309	1102.560501	1762.702169	2861.562508	1922.507877	1087.028909	2182.257518	-1.005195903	1.75913581452983e-06	0.000230078	Gpt	15	76579916	76583886	+	2941	protein_coding	glutamic pyruvic transaminase, soluble [Source:MGI Symbol;Acc:MGI:95802]	-	940	1691	1282	1593	2496	1562	8.094407032	8.720425645	8.547679996	13.87208519	22.62494986	15.14575284
ENSMUSG00000007872	2031.750641	1787.935796	1387.230958	3726.792785	3591.857106	2771.759117	1735.639132	3363.469669	-0.954914242	1.7793849007937e-06	0.000230719	Id3	4	135870808	135873066	+	1791	protein_coding	inhibitor of DNA binding 3 [Source:MGI Symbol;Acc:MGI:96398]	bHLH	1846	2690	1613	3368	3133	2252	26.10287364	22.7795843	17.66013568	48.16122146	46.63402251	35.85730626
ENSMUSG00000030996	2.201246632	2.658640589	1.720063184	22.13059849	26.36856478	49.23195589	2.193316802	32.57703972	-3.874364554	1.78635768934484e-06	0.000230719	Art1	7	101750950	101763140	+	2809	protein_coding	ADP-ribosyltransferase 1 [Source:MGI Symbol;Acc:MGI:107511]	-	2	4	2	20	23	40	0.018031442	0.021597195	0.013961546	0.182347264	0.218280111	0.406081414
ENSMUSG00000031179	214.6215466	79.75921766	121.2644545	26.55671818	4.585837352	32.00077133	138.5484063	21.04777562	2.717989735	1.7994444642362e-06	0.000230719	Magea9	X	63217154	63222384	+	1767	protein_coding	MAGE family member A9 [Source:MGI Symbol;Acc:MGI:1917946]	-	195	120	141	24	4	26	2.794797024	1.02999187	1.564724265	0.347852948	0.06034781	0.41960597
ENSMUSG00000039774	465.5636627	501.8184111	323.3718787	952.7222649	883.9201497	786.4804953	430.2513175	874.3743033	-1.022821249	1.80966795156305e-06	0.000230719	Galnt12	4	47091909	47123070	+	2288	protein_coding	polypeptide N-acetylgalactosaminyltransferase 12 [Source:MGI Symbol;Acc:MGI:2444664]	-	423	755	376	861	771	639	4.682055501	5.004722845	3.222456615	9.637582912	8.98331083	7.964338283
ENSMUSG00000003545	337.891358	188.0988217	695.7655581	115.0791121	76.81277565	118.1566941	407.2519126	103.3495273	1.978017501	1.81685351325928e-06	0.000230719	Fosb	7	19036621	19043976	-	6243	protein_coding	FBJ osteosarcoma oncogene B [Source:MGI Symbol;Acc:MGI:95575]	TF_bZIP	307	283	809	104	67	96	1.245366706	0.687515036	2.541033794	0.42663944	0.286101106	0.438513288
ENSMUSG00000029321	386.3187839	453.2982204	597.7219566	223.5190447	243.0493797	172.3118456	479.112987	212.96009	1.169739367	1.87721633570533e-06	0.000237007	Slc10a6	5	103753577	103777269	-	2124	protein_coding	solute carrier family 10 (sodium/bile acid cotransporter family), member 6 [Source:MGI Symbol;Acc:MGI:1923000]	-	351	682	695	202	212	140	4.18509012	4.86988788	6.416313072	2.435666669	2.660844024	1.879656035
ENSMUSG00000091345	268.5520891	221.9964892	159.9658762	565.4367913	982.5156527	393.8556471	216.8381515	647.2693637	-1.57945098	1.89128781200503e-06	0.000237411	Col6a5	9	105733277	105837842	-	9413	protein_coding	collagen, type VI, alpha 5 [Source:MGI Symbol;Acc:MGI:3648134]	-	244	334	186	511	857	320	0.65646863	0.53815516	0.387471835	1.390317014	2.427117671	0.969453047
ENSMUSG00000081766	72.64113885	23.9277653	43.8616112	4.426119697	0	4.923195589	46.81017179	3.116438429	3.908318019	2.06419042045445e-06	0.000257635	2210409E12Rik	11	88863483	88863828	+	346	transcribed_processed_pseudogene	RIKEN cDNA 2210409E12 gene [Source:MGI Symbol;Acc:MGI:1919631]	-	66	36	51	4	0	4	4.830811005	1.578030897	2.890342651	0.296077148	0	0.329677078
ENSMUSG00000056328	72.64113885	31.23902692	169.4262237	546.6257826	1356.261397	2354.51829	91.10212981	1419.135157	-3.962166316	2.11195828558258e-06	0.000261891	Myh1	11	67090878	67115401	+	6353	protein_coding	myosin, heavy polypeptide 1, skeletal muscle, adult [Source:MGI Symbol;Acc:MGI:1339711]	-	66	47	197	494	1183	1913	0.263097845	0.112203939	0.608054665	1.991448545	4.964139282	8.586990352
ENSMUSG00000040152	10954.50386	19103.66195	16477.34528	7971.441575	8100.881683	5911.527103	15511.83703	7327.95012	1.08194884	2.1222731081272e-06	0.000261891	Thbs1	2	117942357	117957614	+	6073	protein_coding	thrombospondin 1 [Source:MGI Symbol;Acc:MGI:98737]	-	9953	28742	19159	7204	7066	4803	41.50524036	71.77989261	61.86212163	30.38025529	31.01761642	22.5535113
ENSMUSG00000003032	3444.950979	4098.294468	4079.129842	1937.533898	1740.325275	2564.984902	3874.125096	2080.948025	0.897010464	2.22821319267951e-06	0.000272646	Klf4	4	55527143	55532466	-	3049	protein_coding	Kruppel-like factor 4 (gut) [Source:MGI Symbol;Acc:MGI:1342287]	zf-C2H2	3130	6166	4743	1751	1518	2084	25.99795115	30.67151275	30.50358997	14.7078678	13.27249029	19.49149498
ENSMUSG00000033855	1787.412265	2053.135195	2215.441382	1110.956044	1178.5602	736.0177405	2018.662947	1008.511328	1.001010749	2.23439039310174e-06	0.000272646	Ston1	17	88905112	88970014	+	4521	protein_coding	stonin 1 [Source:MGI Symbol;Acc:MGI:1924307]	-	1624	3089	2576	1004	1028	598	9.097115907	10.36268988	11.17291786	5.687484181	6.061731233	3.771998724
ENSMUSG00000087247	203.6153135	253.9001762	338.8524473	77.4570947	26.36856478	100.9255096	265.455979	68.25038968	1.962161498	2.2490351511577e-06	0.000272908	Alkal1	1	6429442	6464955	+	971	protein_coding	ALK and LTK ligand 1 [Source:MGI Symbol;Acc:MGI:3645495]	-	185	382	394	70	23	82	4.825082115	5.966686685	7.956686487	1.846289527	0.631461207	2.408238431
ENSMUSG00000059479	308.1745285	327.0127924	291.5507098	499.0449959	590.4265591	716.3249582	308.9126769	601.9321711	-0.961147622	2.26532718240788e-06	0.000273366	B3gnt8	7	25326079	25334525	+	6474	protein_coding	UDP-GlcNAc:betaGal beta-1,3-N-acetylglucosaminyltransferase 8 [Source:MGI Symbol;Acc:MGI:2385269]	-	280	492	339	451	515	582	1.095311245	1.152607677	1.026791482	1.784123209	2.120667608	2.563628847
ENSMUSG00000075217	282.8601922	229.3077508	131.5848336	1020.22059	312.9833993	1145.873773	214.5842589	826.3592543	-1.946244675	2.35197084421799e-06	0.000282262	Fads2b	2	85313938	85349368	-	2272	protein_coding	fatty acid desaturase 2B [Source:MGI Symbol;Acc:MGI:2687041]	-	257	345	153	922	273	931	2.864685874	2.303031448	1.320499855	10.39306372	3.203261463	11.68547079
ENSMUSG00000076937	30.81745285	11.96388265	14.62053707	160.446839	1342.503885	187.0814324	19.13395752	563.3440521	-4.886814268	2.38844325662027e-06	0.000285073	Iglc2	16	19017146	19019101	-	612	IG_C_gene	immunoglobulin lambda constant 2 [Source:MGI Symbol;Acc:MGI:99547]	-	28	18	17	145	1171	152	1.158667484	0.446077361	0.544694203	6.06788828	51.00861621	7.082670305
ENSMUSG00000026691	30.81745285	15.95184353	4.300157961	125.0378815	88.27736903	88.6175206	17.02315145	100.644257	-2.588203275	2.51127217843781e-06	0.000297953	Fmo3	1	162781369	162812097	-	2413	protein_coding	flavin containing monooxygenase 3 [Source:MGI Symbol;Acc:MGI:1100496]	-	28	24	5	113	77	72	0.293868421	0.150849203	0.040631975	1.199339445	0.850690283	0.850902961
ENSMUSG00000040699	691.1914424	576.9250078	552.1402822	901.8218883	1450.271063	1440.03471	606.7522441	1264.042554	-1.059546836	2.52363497905996e-06	0.000297953	Limd2	11	106047082	106051686	-	3707	protein_coding	LIM domain containing 2 [Source:MGI Symbol;Acc:MGI:1915053]	-	628	868	642	815	1265	1170	4.290315871	3.551290826	3.396000115	5.630617408	9.097163673	9.000531081
ENSMUSG00000050578	28.61620622	33.23300736	60.20221146	102.907283	249.9281357	140.3110743	40.68380834	164.3821643	-2.011792873	2.55142723867002e-06	0.000299614	Mmp13	9	7272514	7283331	+	2673	protein_coding	matrix metallopeptidase 13 [Source:MGI Symbol;Acc:MGI:1340026]	-	26	50	70	93	218	114	0.246335271	0.283700529	0.513516421	0.891055973	2.174180538	1.216216113
ENSMUSG00000091971	2564.452326	4554.251329	1570.417687	1166.28254	1046.717376	878.7904126	2896.373781	1030.596776	1.490974197	2.7302180347683e-06	0.00031843	Hspa1a	17	35188166	35191132	-	2967	protein_coding	heat shock protein 1A [Source:MGI Symbol;Acc:MGI:96244]	-	2330	6852	1826	1054	913	714	19.8879759	35.02586813	12.06808835	9.097960785	8.203351111	6.862550063
ENSMUSG00000043993	239.9358829	256.5588168	271.7699832	427.1205508	488.391678	484.9347655	256.0882276	466.8156648	-0.864796089	2.74081653083528e-06	0.00031843	2900052L18Rik	11	120117214	120122464	-	2534	lncRNA	RIKEN cDNA 2900052L18 gene [Source:MGI Symbol;Acc:MGI:1924085]	-	218	386	316	386	426	394	2.178723377	2.310307534	2.445320149	3.901231212	4.481682204	4.433987572
ENSMUSG00000049103	308.1745285	270.5166799	436.0360173	501.2580557	1163.656228	1256.645674	338.2424086	973.8533193	-1.525697066	3.07308546746523e-06	0.000355145	Ccr2	9	123901987	123913594	+	6760	protein_coding	chemokine (C-C motif) receptor 2 [Source:MGI Symbol;Acc:MGI:106185]	-	280	407	507	453	1015	1021	1.048971154	0.913138836	1.470674349	1.716218195	4.002740314	4.307089599
ENSMUSG00000052336	137.5779145	121.6328069	162.5459709	209.1341557	675.2645501	491.08876	140.5855641	458.4958219	-1.70590596	3.32370866267665e-06	0.000382087	Cx3cr1	9	119730682	119898945	-	4505	protein_coding	chemokine (C-X3-C motif) receptor 1 [Source:MGI Symbol;Acc:MGI:1333815]	-	125	183	189	189	589	399	0.702695914	0.616091752	0.822663565	1.07445444	3.485447684	2.525706958
ENSMUSG00000067149	107.861085	196.0747434	55.0420219	1082.186266	15365.99451	1682.502093	119.6592834	6043.560956	-5.657836296	3.36270261329371e-06	0.000384545	Jchain	5	88667668	88675750	-	2517	protein_coding	immunoglobulin joining chain [Source:MGI Symbol;Acc:MGI:96493]	-	98	295	64	978	13403	1367	0.98604122	1.777574865	0.4985997	9.951227047	141.957019	15.48781524
ENSMUSG00000063779	0	0	0	48.68731667	17.19689007	4.923195589	0	23.60246744	-7.229261239	3.39292647088553e-06	0.000385981	Chil4	3	106108806	106126823	-	2817	protein_coding	chitinase-like 4 [Source:MGI Symbol;Acc:MGI:1341098]	-	0	0	0	44	15	4	0	0	0	0.400024716	0.141952315	0.040492818
ENSMUSG00000038642	1117.132666	1107.988465	1332.188936	1634.344698	4255.657063	3227.154709	1185.770022	3039.052157	-1.357729778	3.4371853417544e-06	0.00038899	Ctss	3	95434097	95463714	+	1358	protein_coding	cathepsin S [Source:MGI Symbol;Acc:MGI:107341]	-	1015	1667	1549	1477	3712	2622	18.92859951	18.61765294	22.36695696	27.85490755	72.86958003	55.06019912
ENSMUSG00000023945	28.61620622	11.96388265	6.020221146	89.62892387	139.8680392	55.38595038	15.53343667	94.96097116	-2.64246425	3.58586521850923e-06	0.000402354	Slc5a7	17	54580618	54606062	-	5644	protein_coding	solute carrier family 5 (choline transporter), member 7 [Source:MGI Symbol;Acc:MGI:1927126]	-	26	18	7	81	122	45	0.116664454	0.048369834	0.024320152	0.367552186	0.576249942	0.227368538
ENSMUSG00000027514	194.8103269	438.011037	217.5879928	710.3922114	789.9104839	715.0941593	283.4697856	738.4656182	-1.376568572	3.59211900408053e-06	0.000402354	Zbp1	2	173048405	173060716	-	3529	protein_coding	Z-DNA binding protein 1 [Source:MGI Symbol;Acc:MGI:1927449]	-	177	659	253	642	689	581	1.270205001	2.832193075	1.405801871	4.659125036	5.204819014	4.694932301
ENSMUSG00000030672	60.53428238	20.60446456	55.0420219	179.2578477	475.7806253	892.3292005	45.39358962	515.7892245	-3.510731716	3.68469620470748e-06	0.000410618	Mylpf	7	126808062	126813470	+	1062	protein_coding	myosin light chain, phosphorylatable, fast skeletal muscle [Source:MGI Symbol;Acc:MGI:97273]	-	55	31	64	162	415	725	1.311566704	0.44271708	1.181709458	3.906712875	10.41745538	19.46786608
ENSMUSG00000018143	4840.541344	6762.916998	6430.456215	3636.057331	3038.117246	3497.930466	6011.304852	3390.701681	0.826341161	3.79863202297152e-06	0.000420856	Mafk	5	139777268	139788408	+	3901	protein_coding	v-maf musculoaponeurotic fibrosarcoma oncogene family, protein K (avian) [Source:MGI Symbol;Acc:MGI:99951]	TF_bZIP	4398	10175	7477	3286	2650	2842	28.551668	39.55920615	37.58431891	21.57310239	18.10956392	20.7755717
ENSMUSG00000027500	401.7275103	297.7677459	190.0669819	561.0106716	987.1014901	770.4801097	296.5207461	772.8640905	-1.384056357	3.81510594412412e-06	0.000420856	Stmn2	3	8574420	8626666	+	5602	protein_coding	stathmin-like 2 [Source:MGI Symbol;Acc:MGI:98241]	-	365	448	221	507	861	626	1.650068487	1.212897246	0.773578558	2.317852795	4.097303323	3.186662641
ENSMUSG00000030157	1512.256436	2106.308006	1343.369347	2727.596264	3372.883373	3877.016526	1653.97793	3325.832054	-1.007058386	3.85158679839759e-06	0.000422746	Clec2d	6	129157578	129163497	+	1213	protein_coding	C-type lectin domain family 2, member d [Source:MGI Symbol;Acc:MGI:2135589]	-	1374	3169	1562	2465	2942	3150	28.6865382	39.62329051	25.25081982	52.04477301	64.65765305	74.05503869
ENSMUSG00000035969	3766.332987	5431.602723	5339.936156	2738.661563	2740.037818	2680.679998	4845.957289	2719.793126	0.833601058	3.87595985155649e-06	0.000423294	Rusc2	4	43381979	43427088	+	7923	protein_coding	RUN and SH3 domain containing 2 [Source:MGI Symbol;Acc:MGI:2140371]	-	3422	8172	6209	2475	2390	2178	10.93811687	15.64327941	15.36693514	8.000304985	8.041671234	7.839224099
ENSMUSG00000021700	114.4648249	71.7832959	48.16176917	254.5018826	458.5837352	163.6962533	78.13662997	292.2606237	-1.909749067	3.94977312284091e-06	0.000429209	Rab3c	13	110190721	110417530	-	12049	protein_coding	RAB3C, member RAS oncogene family [Source:MGI Symbol;Acc:MGI:1914545]	-	104	108	56	230	400	133	0.218592142	0.135944566	0.091136486	0.488874998	0.885007713	0.314778816
ENSMUSG00000090066	31.91807616	14.62252324	20.64075821	45.3677269	176.5547381	134.1570798	22.39378587	118.6931816	-2.422534905	4.02943350892298e-06	0.000435697	1110002E22Rik	3	137770813	137787267	+	9998	protein_coding	RIKEN cDNA 1110002E22 gene [Source:MGI Symbol;Acc:MGI:1915066]	-	29	22	24	41	154	109	0.073457658	0.033373261	0.047070993	0.105024765	0.410625256	0.310898213
ENSMUSG00000055322	65954.85221	112107.5624	108008.7876	45994.02284	51813.08333	47615.91694	95357.06738	48474.34103	0.976135165	4.3136650314052e-06	0.000462783	Tns1	1	73949390	74163608	-	16465	protein_coding	tensin 1 [Source:MGI Symbol;Acc:MGI:104552]	-	59925	168669	125587	41566	45194	38687	92.17189532	155.3683793	149.5678344	64.65431193	73.17405377	67.00514921
ENSMUSG00000008590	15.40872642	7.975921766	3.440126369	71.92444508	75.66631631	34.46236912	8.94159152	60.68437684	-2.797411977	4.3222996016905e-06	0.000462783	Htr3b	9	48846308	48876290	-	2411	protein_coding	5-hydroxytryptamine (serotonin) receptor 3B [Source:MGI Symbol;Acc:MGI:1861899]	-	14	12	4	65	66	28	0.147056097	0.075487169	0.032532545	0.690457803	0.729767964	0.331181204
ENSMUSG00000095642	0	0	0	3.319589773	85.98445036	6.153994486	0	31.81934487	-7.657817008	4.40096938579028e-06	0.000468907	Ighv14-3	12	114023465	114023941	-	399	IG_V_gene	immunoglobulin heavy variable V14-3 [Source:MGI Symbol;Acc:MGI:4439764]	-	0	0	0	3	75	5	0	0	0	0.192561453	5.011023468	0.357356733
ENSMUSG00000060206	1390.087248	1122.610989	1203.184198	770.1448273	671.8251721	508.3199446	1238.627478	650.096648	0.928751296	4.74512837398052e-06	0.00050301	Zfp462	4	54945048	55083563	+	10702	protein_coding	zinc finger protein 462 [Source:MGI Symbol;Acc:MGI:107690]	-	1263	1689	1399	696	586	413	2.988757054	2.393612274	2.563350668	1.665579201	1.459723966	1.100499793
ENSMUSG00000026489	1213.987518	1067.444196	1289.187357	1779.300118	2233.302791	2020.971789	1190.206357	2011.191566	-0.757289787	4.76710709051292e-06	0.00050301	Coq8a	1	179992803	180027167	-	5293	protein_coding	coenzyme Q8A [Source:MGI Symbol;Acc:MGI:1914676]	-	1103	1606	1499	1608	1948	1642	5.277470674	4.60185306	5.553349327	7.780457708	9.811267743	8.846594459
ENSMUSG00000021749	4165.859251	4151.467279	3447.006622	6383.571134	5985.664204	7992.808039	3921.444384	6787.347792	-0.791425613	4.80521802233564e-06	0.000504594	Fam3d	14	14091019	14120836	+	1569	protein_coding	FAM3 metabolism regulating signaling molecule D [Source:MGI Symbol;Acc:MGI:1201784]	-	3785	6246	4008	5769	5221	6494	61.09352029	60.37652823	50.09103709	94.1669689	88.70923184	118.0304875
ENSMUSG00000019772	138.6785378	69.12465531	30.10110573	352.9830459	574.3761284	188.3122313	79.30143295	371.8904685	-2.236777341	4.88474619058216e-06	0.000510491	Vip	10	5589218	5597617	+	3402	protein_coding	vasoactive intestinal polypeptide [Source:MGI Symbol;Acc:MGI:98933]	-	126	104	35	319	501	153	0.937968916	0.463647722	0.201738594	2.401471129	3.925920361	1.282513608
ENSMUSG00000120992	7146.347191	5672.874356	8454.970583	12383.17638	12974.48033	11996.59685	7091.397377	12451.41785	-0.812294976	4.99141237715792e-06	0.000519154	ENSMUSG00000120992	17	35215654	35219393	-	3043	lncRNA	novel transcript	-	6493	8535	9831	11191	11317	9747	54.03755129	42.53933274	63.35063873	94.186344	99.14422733	91.34270613
ENSMUSG00000053025	263.0489725	451.9689001	340.5725105	128.3574712	182.2870348	113.2334985	351.863461	141.2926682	1.318393325	5.09267189069716e-06	0.000527176	Sv2b	7	74764642	74959010	-	8381	protein_coding	synaptic vesicle glycoprotein 2 b [Source:MGI Symbol;Acc:MGI:1927338]	-	239	680	396	116	159	92	0.722194656	1.230558239	0.926519575	0.354472987	0.505754031	0.313037846
ENSMUSG00000102418	14.30810311	11.2992225	11.1804107	42.04813713	61.90880426	62.77074376	12.26257877	55.57589505	-2.189962049	5.16639354306103e-06	0.000532285	Sh2d1b1	1	170104889	170114338	+	2544	protein_coding	SH2 domain containing 1B1 [Source:MGI Symbol;Acc:MGI:1349420]	-	13	17	13	38	54	51	0.129413164	0.101349338	0.100203179	0.382549365	0.565867461	0.57168649
ENSMUSG00000042515	380.8156673	493.1778292	387.8742481	233.477814	216.6808149	200.6202203	420.6225816	216.9262831	0.956844832	5.2228256095213e-06	0.000535573	Pwwp3b	X	138110791	138139084	+	4859	protein_coding	PWWP domain containing 3B [Source:MGI Symbol;Acc:MGI:2445062]	-	346	742	451	211	189	163	1.803355754	2.316040271	1.820056613	1.112132551	1.036938439	0.956633457
ENSMUSG00000002500	12.10685648	5.317281178	11.1804107	24.34365834	60.76234492	151.3882644	9.534849451	78.83142254	-3.066821052	5.25407341536654e-06	0.000536259	Rpl3l	17	24946794	24955117	+	1643	protein_coding	ribosomal protein L3-like [Source:MGI Symbol;Acc:MGI:1913461]	-	11	8	13	22	53	123	0.169553724	0.073848474	0.155153309	0.342930501	0.859956285	2.134874787
ENSMUSG00000050052	1715.87175	1788.600456	2136.318475	1228.248216	719.9764643	800.0192832	1880.26356	916.0813212	1.037128553	5.30214336114109e-06	0.000538648	Tdrp	8	14002008	14025032	-	4695	protein_coding	testis development related protein [Source:MGI Symbol;Acc:MGI:1919398]	-	1559	2691	2484	1110	628	650	8.409355819	8.692950396	10.37459732	6.054919564	3.565842165	3.948049783
ENSMUSG00000054626	5.50311658	7.975921766	6.020221146	12.17182917	33.2473208	253.5445728	6.499753164	99.65457427	-3.926792899	5.4463306850844e-06	0.000549384	Xlr	X	52779085	52799673	-	2333	protein_coding	X-linked lymphocyte-regulated [Source:MGI Symbol;Acc:MGI:98976]	-	5	12	7	11	29	206	0.054275955	0.078010957	0.058835379	0.120753282	0.331376211	2.51800937
ENSMUSG00000043388	20.911843	5.981941325	4.300157961	48.68731667	81.398613	71.38633604	10.39798076	67.15742191	-2.742515719	5.45812640960412e-06	0.000549384	Tmem130	5	144672725	144698628	-	2903	protein_coding	transmembrane protein 130 [Source:MGI Symbol;Acc:MGI:3607706]	-	19	9	5	44	71	58	0.165751999	0.047020211	0.033773667	0.388174173	0.652002681	0.569751947
ENSMUSG00000017144	2578.760429	3427.652379	3639.653698	1632.131638	1582.113887	2044.356968	3215.355502	1752.867498	0.875771534	5.54121590927985e-06	0.000555189	Rnd3	2	51020450	51039123	-	4432	protein_coding	Rho family GTPase 3 [Source:MGI Symbol;Acc:MGI:1921444]	-	2343	5157	4232	1475	1380	1661	13.38827879	17.64763367	18.72410904	8.52340774	8.300751329	10.68746587
ENSMUSG00000086868	123.2698114	30.57436677	90.30331719	283.2716606	428.7757924	231.3901927	81.38249845	314.4792153	-1.960997882	5.82611532905743e-06	0.000581069	Gm15883	7	26823906	26830099	-	1690	lncRNA	predicted gene 15883 [Source:MGI Symbol;Acc:MGI:3801875]	-	112	46	105	256	374	188	1.678353847	0.412819523	1.218310111	3.879486605	5.899605428	3.17231281
ENSMUSG00000048200	301.5707886	317.0428902	377.553869	553.2649622	644.310148	994.485509	332.0558493	730.686873	-1.136836495	6.02235099640352e-06	0.000591991	Cracr2b	7	141041007	141046526	+	2764	protein_coding	calcium release activated channel regulator 2B [Source:MGI Symbol;Acc:MGI:2446129]	-	274	477	439	500	562	808	2.510526063	2.617396038	3.114452673	4.632900378	5.42046252	8.33639304
ENSMUSG00000025488	15.40872642	9.305242061	6.880252738	19.91753864	74.51985698	185.8506335	10.53140707	93.42934303	-3.162818994	6.03832838193218e-06	0.000591991	Cox8b	7	140478858	140480359	-	360	protein_coding	cytochrome c oxidase subunit 8B [Source:MGI Symbol;Acc:MGI:105958]	-	14	14	8	18	65	151	0.984867362	0.5898134	0.435755363	1.280533665	4.813366431	11.96132544
ENSMUSG00000093861	0	3.987960883	5.160189553	98.48116327	498.7098121	49.23195589	3.049383479	215.4743104	-6.112166538	6.03857960249783e-06	0.000591991	Igkv1-110	6	68247469	68248251	+	401	IG_V_gene	immunoglobulin kappa variable 1-110 [Source:MGI Symbol;Acc:MGI:4439558]	-	0	6	6	89	435	40	0	0.226932124	0.293401366	5.684164396	28.91897883	2.84459524
ENSMUSG00000006731	1350.464809	1449.623781	1173.083092	2165.479062	2068.212646	2157.590467	1324.390561	2130.427392	-0.685503107	6.04404749703079e-06	0.000591991	B4galnt1	10	127001094	127008199	+	3454	protein_coding	beta-1,4-N-acetyl-galactosaminyl transferase 1 [Source:MGI Symbol;Acc:MGI:1342057]	-	1227	2181	1364	1957	1804	1753	8.996517721	9.576844431	7.7436781	14.51073759	13.92362342	14.47319599
ENSMUSG00000118219	40.72306269	58.49009295	44.7216428	271.0998315	114.6459338	121.8490908	47.97826615	169.1982854	-1.812974387	6.14799542772937e-06	0.000599484	Gm29695	1	132119195	132137284	+	5638	protein_coding	predicted gene, 29695 [Source:MGI Symbol;Acc:MGI:5588854]	-	37	88	52	245	100	99	0.166199175	0.236726404	0.180856252	1.112915033	0.472838681	0.500743111
ENSMUSG00000026688	4570.888631	4303.674453	4040.42842	6160.052089	6725.130477	7291.252667	4304.997168	6725.478411	-0.643687088	6.17944194916922e-06	0.000599873	Mgst3	1	167199535	167221410	-	1097	protein_coding	microsomal glutathione S-transferase 3 [Source:MGI Symbol;Acc:MGI:1913697]	-	4153	6475	4698	5567	5866	5924	95.87547173	89.5204477	83.97724814	129.9677468	142.5520608	153.9973624
ENSMUSG00000038239	35.21994611	16.61650368	16.34060025	44.26119697	106.6207184	302.7765287	22.72568335	151.2194814	-2.746689437	6.2817841555024e-06	0.000606086	Hrc	7	44984714	44988398	+	2566	protein_coding	histidine rich calcium binding protein [Source:MGI Symbol;Acc:MGI:96226]	-	32	25	19	40	93	246	0.315824296	0.147765299	0.145195181	0.399231072	0.966194065	2.733904346
ENSMUSG00000025498	1080.812096	1313.368451	968.3955729	4275.631628	1553.452403	2937.916968	1120.858707	2922.333666	-1.38229344	6.29894567055562e-06	0.000606086	Irf7	7	140842619	140846394	-	3776	protein_coding	interferon regulatory factor 7 [Source:MGI Symbol;Acc:MGI:1859212]	IRF	982	1976	1126	3864	1355	2387	6.586151438	7.936774749	5.847384593	26.2075322	9.566330448	18.02707616
ENSMUSG00000032053	9.905609844	18.61048412	11.1804107	107.3334027	595.0123965	81.23272722	13.23216822	261.1928421	-4.295677436	6.32863790687452e-06	0.000606272	Pou2af1	9	51125008	51151380	+	2549	protein_coding	POU domain, class 2, associating factor 1 [Source:MGI Symbol;Acc:MGI:105086]	-	9	28	13	97	519	66	0.089417986	0.166600882	0.100006625	0.974592118	5.427946911	0.73837836
ENSMUSG00000075010	290.5645554	423.3885138	497.0982603	667.2375444	1928.344607	990.7931123	403.6837765	1195.458421	-1.565209925	6.56964671193202e-06	0.000626612	AW112010	19	11021557	11033245	-	1593	lncRNA	expressed sequence AW112010 [Source:MGI Symbol;Acc:MGI:2147706]	-	264	637	578	603	1682	805	4.197013453	6.064747957	7.114875695	9.694435652	28.14804811	14.41069627
ENSMUSG00000030554	46107.31195	83342.40052	66632.66767	27107.77009	34820.26302	34943.61149	65360.79338	32290.5482	1.01734344	6.68487739116658e-06	0.000634831	Synm	7	67379908	67409490	-	7933	protein_coding	synemin, intermediate filament protein [Source:MGI Symbol;Acc:MGI:2661187]	-	41892	125391	77477	24498	30372	28391	133.7352367	239.7275859	191.5096206	79.08865174	102.064334	102.0582449
ENSMUSG00000023905	1500.14958	3450.915484	2497.531744	1107.636454	683.2897655	1147.104572	2482.865603	979.3435973	1.342708132	6.89321173576113e-06	0.000650564	Tnfrsf12a	17	23894419	23896442	-	1932	protein_coding	tumor necrosis factor receptor superfamily, member 12a [Source:MGI Symbol;Acc:MGI:1351484]	-	1363	5192	2904	1001	596	932	17.86656008	40.75835635	29.47438447	13.26929812	8.22388837	13.75668049
ENSMUSG00000089417	90.25111191	94.3817409	182.3266976	21.02406856	37.83315816	38.15476581	122.3198501	32.33733084	1.922924265	6.91012036474546e-06	0.000650564	Gm22009	3	68992438	68992780	-	343	scaRNA	predicted gene, 22009 [Source:MGI Symbol;Acc:MGI:5451786]	-	82	142	212	19	33	31	6.054411602	6.278896505	12.11984303	1.418667034	2.564825889	2.577344273
ENSMUSG00000026407	0	0	0.860031592	9.958769319	36.68669882	32.00077133	0.286677197	26.21541316	-6.414451539	7.1422493298591e-06	0.000667258	Cacna1s	1	135980488	136047560	+	6550	protein_coding	calcium channel, voltage-dependent, L type, alpha 1S subunit [Source:MGI Symbol;Acc:MGI:88294]	-	0	0	1	9	32	26	0	0	0.002993739	0.035190238	0.130240708	0.113197519
ENSMUSG00000003665	81.44612538	251.9061958	96.32353833	26.55671818	32.10086147	39.38556471	143.2252865	32.68104812	2.139454995	7.20684158271924e-06	0.000667258	Has1	17	18063585	18075467	-	4518	protein_coding	hyaluronan synthase 1 [Source:MGI Symbol;Acc:MGI:106590]	-	74	379	112	24	28	32	0.414799003	1.272278194	0.4861016	0.136046073	0.165215152	0.201980114
ENSMUSG00000048442	222.3259098	199.3980442	189.2069503	365.154875	421.8970364	352.0084846	203.6436348	379.6867987	-0.90100267	7.211294262931e-06	0.000667258	Smim5	11	115790792	115797095	+	1649	protein_coding	small integral membrane protein 5 [Source:MGI Symbol;Acc:MGI:1913778]	-	202	300	220	330	368	286	3.102293794	2.759241411	2.616117702	5.125240865	5.94929127	4.945955877
ENSMUSG00000026068	161.7916274	194.7454231	258.8695093	459.2099186	542.2752669	360.6240769	205.1355199	454.0364208	-1.144698024	7.22030891674556e-06	0.000667258	Il18rap	1	40554522	40590865	+	6752	protein_coding	interleukin 18 receptor accessory protein [Source:MGI Symbol;Acc:MGI:1338888]	-	147	293	301	415	473	293	0.551362356	0.658149093	0.874156752	1.574115731	1.867526513	1.237485295
ENSMUSG00000048572	18521.28916	30261.31184	28137.6536	13352.4966	14848.94135	12527.07118	25640.08487	13576.16971	0.91738085	7.24018879373071e-06	0.000667258	Tmem252	19	24651372	24659597	+	5034	protein_coding	transmembrane protein 252 [Source:MGI Symbol;Acc:MGI:3583948]	-	16828	45529	32717	12067	12952	10178	84.6586819	137.1715357	127.4428623	61.39133782	68.59014066	57.6572727
ENSMUSG00000022595	4.402493264	1.993980442	0	32.08936781	13.75751206	70.15553714	2.132157902	38.66747234	-4.247122748	7.29588597584978e-06	0.000669566	Lypd2	15	74604096	74606178	-	679	protein_coding	Ly6/Plaur domain containing 2 [Source:MGI Symbol;Acc:MGI:1915561]	-	4	3	0	29	12	57	0.149190932	0.067010149	0	1.093828462	0.471139526	2.393921701
ENSMUSG00000039252	478.7711424	594.2061716	741.3472325	1001.409582	1203.782305	1288.646445	604.7748489	1164.612777	-0.944054289	7.47517141948212e-06	0.000683149	Lgi2	5	52690859	52723804	-	6528	protein_coding	leucine-rich repeat LGI family, member 2 [Source:MGI Symbol;Acc:MGI:2180196]	-	435	894	862	905	1050	1047	1.687568155	2.077047714	2.589300018	3.550499284	4.287925412	4.573739191
ENSMUSG00000095794	0	1.993980442	0	3.319589773	97.44904374	35.69316802	0.664660147	45.48726718	-5.884954015	7.87763790848236e-06	0.000715101	Igkv6-17	6	70348423	70348977	+	377	IG_V_gene	immunoglobulin kappa variable 6-17 [Source:MGI Symbol;Acc:MGI:1330833]	-	0	3	0	3	85	29	0	0.120689366	0	0.203798461	6.010569794	2.19362056
ENSMUSG00000020990	271.853959	446.6516189	354.333016	192.5362068	137.5751206	134.1570798	357.6128647	154.7561357	1.210057096	7.89027392088484e-06	0.000715101	Cdkl1	12	69793622	69838041	-	2041	protein_coding	cyclin-dependent kinase-like 1 (CDC2-related kinase) [Source:MGI Symbol;Acc:MGI:1918341]	-	247	672	412	174	120	109	3.064828368	4.993618596	3.95830692	2.183369501	1.567387252	1.522959497
ENSMUSG00000033717	133.1754212	126.9500881	149.6454971	234.584344	378.3315816	289.2377409	136.5903355	300.7178888	-1.138976127	7.93232560685049e-06	0.000715942	Adra2a	19	54032582	54037413	+	4832	protein_coding	adrenergic receptor, alpha 2a [Source:MGI Symbol;Acc:MGI:87934]	-	121	191	174	212	330	235	0.634177245	0.599508772	0.706118479	1.12364709	1.820644205	1.386902072
ENSMUSG00000030433	8.804986528	10.63456236	11.1804107	27.66324811	66.49464161	82.46352612	10.20665319	58.87380528	-2.518823733	8.08836800838922e-06	0.000727021	Sbk2	7	4943511	4967405	-	3147	protein_coding	SH3-binding domain kinase family, member 2 [Source:MGI Symbol;Acc:MGI:2685925]	-	8	16	13	25	58	67	0.064379182	0.077110291	0.081003142	0.203453077	0.491325517	0.607131715
ENSMUSG00000034898	2171.529802	3829.771768	3663.734583	1572.379022	1772.426137	1339.1092	3221.678718	1561.304786	1.045401612	8.28635846286567e-06	0.000741765	Filip1	9	79712376	79920133	-	5221	protein_coding	filamin A interacting protein 1 [Source:MGI Symbol;Acc:MGI:1917848]	-	1973	5762	4260	1421	1546	1088	9.570301113	16.73819646	15.99967497	6.970459059	7.893940804	5.942648764
ENSMUSG00000021950	4777.805815	4441.259104	2800.262864	8162.871252	6654.049998	10716.566	4006.442594	8511.162416	-1.087073658	8.43193267857788e-06	0.000751715	Anxa8	14	33807938	33822528	+	1880	protein_coding	annexin A8 [Source:MGI Symbol;Acc:MGI:1201374]	-	4341	6682	3256	7377	5804	8707	58.47687378	53.90607638	33.96110411	100.4946473	82.30147591	132.07346
ENSMUSG00000049625	146.382901	127.6147483	170.2862553	222.4125148	519.3460802	443.087603	148.0946349	394.9487327	-1.415759167	8.46823269163794e-06	0.000751883	Tifab	13	56321517	56326698	-	3497	protein_coding	TRAF-interacting protein with forkhead-associated domain, family member B [Source:MGI Symbol;Acc:MGI:2385852]	-	133	192	198	201	453	360	0.963181692	0.832711757	1.110260303	1.472046134	3.453350334	2.935700378
ENSMUSG00000027134	2227.661592	2102.320046	2445.069817	3590.689605	3265.116195	3762.552229	2258.350485	3539.452676	-0.648358556	8.53865934449133e-06	0.000755066	Lpcat4	2	112069813	112077456	+	2823	protein_coding	lysophosphatidylcholine acyltransferase 4 [Source:MGI Symbol;Acc:MGI:2138993]	-	2024	3163	2843	3245	2848	3057	18.15732388	16.99328785	19.74791439	29.43911967	26.8947292	30.88086244
ENSMUSG00000071713	401.7275103	810.2207194	558.1605034	1322.30326	1911.147717	1073.256638	590.0362444	1435.569205	-1.280823012	8.63287526605836e-06	0.000758626	Csf2rb	15	78209952	78238047	+	7277	protein_coding	colony stimulating factor 2 receptor, beta, low-affinity (granulocyte-macrophage) [Source:MGI Symbol;Acc:MGI:1339759]	-	365	1219	649	1195	1667	872	1.270260226	2.540624203	1.748829925	4.205682916	6.106906825	3.417188768
ENSMUSG00000044811	56.13178911	49.84951104	111.804107	141.6358303	307.2511026	292.9301375	72.59513572	247.2723568	-1.768122242	8.64838009387586e-06	0.000758626	Cd300c2	11	114887547	114892706	-	1275	protein_coding	CD300C molecule 2 [Source:MGI Symbol;Acc:MGI:2153249]	-	51	75	130	128	268	238	1.013006429	0.892154723	1.999348134	2.57111073	5.603542604	5.323185892
ENSMUSG00000026104	1624.520014	2055.129175	1727.803469	2684.441596	3061.046433	3225.92391	1802.484219	2990.470646	-0.72959783	8.98864381679526e-06	0.00078532	Stat1	1	52158599	52201024	+	7105	protein_coding	signal transducer and activator of transcription 1 [Source:MGI Symbol;Acc:MGI:103063]	STAT	1476	3092	2009	2426	2670	2621	5.261074909	6.600312577	5.544611338	8.744756285	10.01809736	10.51980765
ENSMUSG00000068246	77.04363212	93.71708076	69.66255897	461.4229785	115.7923931	302.7765287	80.14109061	293.3306334	-1.870226623	9.17773076471201e-06	0.000797028	Apol9b	15	77613239	77620582	+	1821	protein_coding	apolipoprotein L 9b [Source:MGI Symbol;Acc:MGI:1919148]	-	70	141	81	417	101	246	0.973509748	1.174351934	0.872228609	5.864717607	1.478595898	3.852388001
ENSMUSG00000004360	589.9340974	618.798597	755.9677696	346.3438663	404.7001463	299.084132	654.9001547	350.0427149	0.903542276	9.1956358470877e-06	0.000797028	9330159F19Rik	10	29087602	29106775	+	5767	protein_coding	RIKEN cDNA 9330159F19 gene [Source:MGI Symbol;Acc:MGI:3036239]	-	536	931	879	313	353	243	2.353786396	2.448436414	2.988781579	1.390001862	1.631784573	1.201603494
ENSMUSG00000026222	977.3535046	871.369453	1111.160817	2195.35537	1798.794701	1463.419889	986.6279249	1819.189987	-0.883298342	9.59227168318111e-06	0.00082812	Sp100	1	85577709	85637719	+	7556	protein_coding	nuclear antigen Sp100 [Source:MGI Symbol;Acc:MGI:109561]	SAND	888	1311	1292	1984	1569	1189	2.976276168	2.631478601	3.352940284	6.724665935	5.535655607	4.487399814
ENSMUSG00000044086	0	0	0	9.958769319	12.61105272	28.30837464	0	16.95939889	-6.746615285	9.65860790925778e-06	0.000830564	Lmod3	6	97215495	97229720	-	2215	protein_coding	leiomodin 3 (fetal) [Source:MGI Symbol;Acc:MGI:2444169]	-	0	0	0	9	11	23	0	0	0	0.104061426	0.132390561	0.296114017
ENSMUSG00000031788	1310.842369	1577.903189	1720.063184	878.5847599	936.6572792	946.484352	1536.269581	920.5754637	0.73956781	9.8015653167223e-06	0.000839552	Kifc3	8	95826456	95929440	-	5298	protein_coding	kinesin family member C3 [Source:MGI Symbol;Acc:MGI:109202]	-	1191	2374	2000	794	817	769	5.69314202	6.796070274	7.402412729	3.838217175	4.111006576	4.139227017
ENSMUSG00000073375	0	0	0	6.639179546	20.63626809	24.61597794	0	17.29714186	-6.775679828	1.00709171663627e-05	0.000859254	Lrrc30	17	67937959	67939718	-	1760	protein_coding	leucine rich repeat containing 30 [Source:MGI Symbol;Acc:MGI:2685172]	-	0	0	0	6	18	20	0	0	0	0.087309113	0.272645231	0.324057583
ENSMUSG00000085873	199.2128202	138.9139708	193.5071083	352.9830459	353.1094761	345.8544901	177.2112997	350.649004	-0.989949868	1.02445424338357e-05	0.000870667	Ttc39aos1	4	109259476	109263430	-	2527	lncRNA	Ttc39a opposite strand RNA 1 [Source:MGI Symbol;Acc:MGI:3651956]	-	181	209	225	319	308	281	1.813950966	1.254382956	1.745952927	3.233005453	3.249253112	3.171070798
ENSMUSG00000075389	303.7720352	314.3842496	269.1898884	455.8903288	570.9367504	588.3218729	295.7820577	538.382984	-0.863275953	1.03274575718667e-05	0.000874311	2810410L24Rik	11	120076226	120080814	-	4394	lncRNA	RIKEN cDNA 2810410L24 gene [Source:MGI Symbol;Acc:MGI:1923627]	-	276	473	313	412	498	478	1.590747465	1.632639082	1.396817087	2.401364906	3.021393977	3.102220792
ENSMUSG00000007908	169.4959907	192.7514427	185.7668239	378.4332341	326.7409114	317.5461155	182.6714191	340.9067537	-0.898225025	1.06037174788021e-05	0.000894233	Hmgcll1	9	75922137	76043632	+	5449	protein_coding	3-hydroxymethyl-3-methylglutaryl-Coenzyme A lyase-like 1 [Source:MGI Symbol;Acc:MGI:2446108]	-	154	290	216	342	285	258	0.715741375	0.80717981	0.777306318	1.607423429	1.394331764	1.350230016
ENSMUSG00000021587	17.60997306	2.658640589	2.580094777	35.40895758	118.0853118	57.84754817	7.61623614	70.44727252	-3.273784169	1.10545414614973e-05	0.000928667	Pcsk1	13	75237945	75282980	+	5604	protein_coding	proprotein convertase subtilisin/kexin type 1 [Source:MGI Symbol;Acc:MGI:97511]	-	16	4	3	32	103	47	0.072305955	0.010825575	0.010497319	0.146242246	0.489978662	0.239168837
ENSMUSG00000022462	12740.81551	14914.30904	13459.49442	9756.274343	7448.54632	7680.185119	13704.87299	8295.001927	0.724396612	1.1107821783965e-05	0.000929567	Slc38a2	15	96585273	96597611	-	8838	protein_coding	solute carrier family 38, member 2 [Source:MGI Symbol;Acc:MGI:1915010]	-	11576	22439	15650	8817	6497	6240	33.17085999	38.50690395	34.72286876	25.54981969	19.59733148	20.13424981
ENSMUSG00000043336	6893.203828	8980.887909	9090.53393	4406.202159	4765.831468	5532.441043	8321.541889	4901.491557	0.763845378	1.23881677637173e-05	0.001032757	Filip1l	16	57173456	57393489	+	5335	protein_coding	filamin A interacting protein 1-like [Source:MGI Symbol;Acc:MGI:1925999]	-	6263	13512	10570	3982	4157	4495	29.73036207	38.41265389	38.85042891	19.11559532	20.77225616	24.02703232
ENSMUSG00000029561	1037.887787	1332.643595	1316.708368	3520.978219	1849.238912	2349.595095	1229.079917	2573.270742	-1.065631847	1.2494052268863e-05	0.001036287	Oasl2	5	115034997	115050295	+	6374	protein_coding	2'-5' oligoadenylate synthetase-like 2 [Source:MGI Symbol;Acc:MGI:1344390]	-	943	2005	1531	3182	1613	1909	3.746725222	4.77080228	4.709972656	12.78524669	6.746218096	8.540803488
ENSMUSG00000037944	102.3579684	111.6629047	170.2862553	212.4537455	495.2704341	365.5472725	128.1023761	357.7571507	-1.480415692	1.25254043132174e-05	0.001036287	Ccr7	11	99035022	99045903	-	1978	protein_coding	chemokine (C-C motif) receptor 7 [Source:MGI Symbol;Acc:MGI:103011]	-	93	168	198	192	432	297	1.19071787	1.288166779	1.962881841	2.485970309	5.822312727	4.281885228
ENSMUSG00000033530	1273.421177	1522.071737	1456.033486	937.2308459	860.9909629	732.3253439	1417.175466	843.5157176	0.748753115	1.26512785353946e-05	0.001040346	Ttc7b	12	100267029	100487085	-	7320	protein_coding	tetratricopeptide repeat domain 7B [Source:MGI Symbol;Acc:MGI:2144724]	-	1157	2290	1693	847	751	595	4.002897672	4.744751826	4.535248948	2.963420803	2.735060421	2.31798566
ENSMUSG00000075420	574.5253709	497.1657901	399.0546588	750.2272887	1076.525318	1020.332286	490.2486066	949.0282977	-0.95379679	1.26697146165418e-05	0.001040346	Smim6	11	115802843	115804746	+	978	protein_coding	small integral membrane protein 6 [Source:MGI Symbol;Acc:MGI:1915778]	-	522	748	464	678	939	829	13.51711033	11.59983585	9.303243325	17.75463854	25.59557005	24.17244251
ENSMUSG00000105606	0	0	0	12.17182917	361.1346915	65.23234155	0	146.1796207	-9.857089758	1.2898983573997e-05	0.001055204	Igkv2-109	6	68279411	68280142	+	374	IG_V_gene	immunoglobulin kappa variable 2-109 [Source:MGI Symbol;Acc:MGI:3642626]	-	0	0	0	11	315	53	0	0	0	0.753255097	22.4531367	4.041188679
ENSMUSG00000026247	4.402493264	0.664660147	0	22.13059849	52.73712955	19.69278236	1.689051137	31.52017013	-4.380154949	1.3072538638598e-05	0.001065412	Ecel1	1	87075377	87084243	-	3500	protein_coding	endothelin converting enzyme-like 1 [Source:MGI Symbol;Acc:MGI:1343461]	-	4	1	0	20	46	16	0.028943041	0.004333323	0	0.146346705	0.350370761	0.130363736
ENSMUSG00000028072	111.1629549	119.6388265	115.2442334	181.4709076	308.3975619	313.8537188	115.3486716	267.9073961	-1.213672189	1.31369640759479e-05	0.001066682	Ntrk1	3	87685551	87702469	-	2588	protein_coding	neurotrophic tyrosine kinase, receptor, type 1 [Source:MGI Symbol;Acc:MGI:97383]	-	101	180	134	164	269	255	0.98834669	1.054866094	1.01530326	1.622932929	2.770933332	2.809834682
ENSMUSG00000059741	16.50934974	3.987960883	1.720063184	46.47425682	237.317083	440.6260052	7.405791269	241.4724483	-5.051500016	1.32800284232371e-05	0.001072047	Myl3	9	110570929	110598866	+	2044	protein_coding	myosin, light polypeptide 3 [Source:MGI Symbol;Acc:MGI:97268]	-	15	6	2	42	207	358	0.185850005	0.044520441	0.01918688	0.526246711	2.699774699	4.994672253
ENSMUSG00000007021	47.32680259	15.28718339	16.34060025	92.94851365	170.8224414	88.6175206	26.31819541	117.4628252	-2.184547277	1.33011918419971e-05	0.001072047	Syngr3	17	24904066	24908929	-	2071	protein_coding	synaptogyrin 3 [Source:MGI Symbol;Acc:MGI:1341881]	-	43	23	19	84	149	72	0.525824197	0.168436744	0.179899003	1.038771877	1.917980726	0.991419046
ENSMUSG00000037946	2651.401568	3795.209441	4042.148484	2217.485968	1516.765704	1250.49168	3496.253164	1661.581117	1.073263575	1.3510345508103e-05	0.001081182	Fgd3	13	49415030	49473787	-	6012	protein_coding	FYVE, RhoGEF and PH domain containing 3 [Source:MGI Symbol;Acc:MGI:1353657]	-	2409	5710	4700	2004	1323	1016	10.14775652	14.40476696	15.3297171	8.536891097	5.866498193	4.819251556
ENSMUSG00000067158	232.2315197	227.3137703	205.5475505	104.0138129	122.6711492	94.77151509	221.6976135	107.1521591	1.047751014	1.35135340455414e-05	0.001081182	Col4a4	1	82426144	82564570	-	10612	protein_coding	collagen, type IV, alpha 4 [Source:MGI Symbol;Acc:MGI:104687]	-	211	342	239	94	107	77	0.503543999	0.488785107	0.441627302	0.226856699	0.268797116	0.206918034
ENSMUSG00000038244	2971.682953	4650.62705	4237.375655	2341.41732	2216.105901	1910.199889	3953.228553	2155.907703	0.875030729	1.38422132006296e-05	0.001103437	Mical2	7	111825063	112012313	+	15218	protein_coding	microtubule associated monooxygenase, calponin and LIM domain containing 2 [Source:MGI Symbol;Acc:MGI:2444947]	-	2700	6997	4927	2116	1933	1552	4.493227359	6.973381006	6.348633212	3.561058265	3.386197956	2.908298621
ENSMUSG00000036526	50.62867253	45.19689001	60.20221146	87.41586402	366.8669882	168.6194489	52.009258	207.6341004	-1.998262978	1.39121298320708e-05	0.001104977	Card11	5	140858745	140986337	-	4866	protein_coding	caspase recruitment domain family, member 11 [Source:MGI Symbol;Acc:MGI:1916978]	-	46	68	70	79	320	137	0.239407602	0.211946334	0.282085777	0.41579186	1.753137351	0.80288496
ENSMUSG00000022687	2325.617067	3026.19765	2533.653071	1446.234611	1716.249629	1601.269365	2628.489263	1587.917869	0.727683481	1.41273956668974e-05	0.001118009	Boc	16	44305412	44379260	-	4451	protein_coding	biregional cell adhesion molecule-related/down-regulated by oncogenes (Cdon) binding protein [Source:MGI Symbol;Acc:MGI:2151153]	-	2113	4553	2946	1307	1497	1301	12.02248138	15.5141918	12.97867635	7.520366208	8.966073093	8.335363857
ENSMUSG00000076609	249.8414927	673.9653893	133.3048968	1912.083709	42753.76164	6301.690354	352.3705929	16989.17857	-5.59109386	1.42305790231999e-05	0.001119565	Igkc	6	70703419	70703950	+	532	IG_C_gene	immunoglobulin kappa constant [Source:MGI Symbol;Acc:MGI:96495]	-	227	1014	155	1728	37292	5120	10.80603662	28.9078254	5.713145967	83.18654783	1868.710872	274.4499708
ENSMUSG00000028518	3375.61171	4224.579896	3575.151329	2418.874415	2409.857529	2056.664957	3725.114312	2295.1323	0.698925116	1.4249564157907e-05	0.001119565	Prkaa2	4	104887071	104967087	-	7969	protein_coding	protein kinase, AMP-activated, alpha 2 catalytic subunit [Source:MGI Symbol;Acc:MGI:1336173]	-	3067	6356	4157	2186	2102	1671	9.746802352	12.09676272	10.22895933	7.025339668	7.031807187	5.979673663
ENSMUSG00000040511	881.5992761	1194.394285	990.7563943	619.6567576	607.6234492	509.5507435	1022.249985	578.9436501	0.821076174	1.43677231900565e-05	0.001123537	Pvr	7	19637503	19655085	-	6122	protein_coding	poliovirus receptor [Source:MGI Symbol;Acc:MGI:107741]	-	801	1797	1152	560	530	414	3.31353377	4.451884128	3.689898399	2.342694715	2.30791927	1.92846551
ENSMUSG00000062077	0	0	0.860031592	5.532649622	25.22210544	51.69355368	0.286677197	27.48276958	-6.481224577	1.44029968968332e-05	0.001123537	Trim54	5	31274056	31294974	+	1436	protein_coding	tripartite motif-containing 54 [Source:MGI Symbol;Acc:MGI:1889623]	-	0	0	1	5	22	42	0	0	0.013655286	0.089173654	0.40841935	0.834064642
ENSMUSG00000020134	3164.292033	2884.625039	3555.370602	2189.82272	1942.102119	1863.42953	3201.429225	1998.451456	0.679562847	1.45540814145741e-05	0.001131282	Peli1	11	21041291	21100323	+	6553	protein_coding	pellino 1 [Source:MGI Symbol;Acc:MGI:1914495]	-	2875	4340	4134	1979	1694	1514	11.11091669	10.04473912	12.37045172	7.734399884	6.891461067	6.588560943
ENSMUSG00000048482	249.8414927	653.3609247	313.9115312	177.0447879	107.7671778	119.387493	405.7046495	134.7331529	1.59219782	1.48656949808742e-05	0.001151406	Bdnf	2	109505045	109557352	+	6217	protein_coding	brain derived neurotrophic factor [Source:MGI Symbol;Acc:MGI:88145]	-	227	983	365	160	94	97	0.924692212	2.398069419	1.151243659	0.659113355	0.403074251	0.444934136
ENSMUSG00000032202	2287.095251	2049.811894	2526.772818	3390.407688	3565.488541	3880.708923	2287.893321	3612.201718	-0.659044875	1.51318813765082e-05	0.00116254	Rab27a	9	72952136	73004911	+	3879	protein_coding	RAB27A, member RAS oncogene family [Source:MGI Symbol;Acc:MGI:1861441]	-	2078	3084	2938	3064	3110	3153	13.56681722	12.05823352	14.85207953	20.22972492	21.37364926	23.17976621
ENSMUSG00000051747	36.32056943	22.598445	121.2644545	326.4263277	1121.237233	898.483195	60.06115631	782.0489184	-3.703135202	1.51367216454177e-05	0.00116254	Ttn	2	76534324	76812891	-	117334	protein_coding	titin [Source:MGI Symbol;Acc:MGI:98864]	-	33	34	141	295	978	730	0.007122661	0.004394851	0.02356408	0.064390105	0.222204601	0.177420518
ENSMUSG00000061068	51.72929585	46.5262103	47.30173757	152.7011296	84.83799102	247.3905783	48.51908124	161.643233	-1.736864259	1.52103743560213e-05	0.00116254	Mcpt4	14	56297086	56299770	-	1108	protein_coding	mast cell protease 4 [Source:MGI Symbol;Acc:MGI:96940]	-	47	70	55	138	74	201	1.074262233	0.958180614	0.973370508	3.189776998	1.78045101	5.173222494
ENSMUSG00000079559	190.4078337	207.3739659	155.6657182	408.3095421	562.911535	294.1609364	184.4825059	421.7940045	-1.19276372	1.52453710872089e-05	0.00116254	Colca2	9	51181558	51190951	-	1339	protein_coding	COLCA2 homolog [Source:MGI Symbol;Acc:MGI:2685530]	-	173	312	181	369	491	239	3.272033462	3.533972106	2.650655286	7.05775836	9.77550009	5.09005159
ENSMUSG00000041827	303.7720352	451.3042399	374.9737742	1286.894302	544.5681856	940.3303575	376.6833498	923.9309484	-1.292876224	1.52755675062325e-05	0.00116254	Oasl1	5	115061299	115075974	+	2608	protein_coding	2'-5' oligoadenylate synthetase-like 1 [Source:MGI Symbol;Acc:MGI:2180849]	-	276	679	436	1163	475	764	2.680116702	3.948674067	3.278190266	11.42071052	4.855389687	8.353926151
ENSMUSG00000022584	24.21371295	18.61048412	12.04044229	53.11343637	233.877705	51.69355368	18.28821312	112.8948983	-2.632988343	1.56679515998562e-05	0.001188262	Ly6c2	15	74980007	74983819	-	2740	protein_coding	lymphocyte antigen 6 complex, locus C2 [Source:MGI Symbol;Acc:MGI:3712069]	-	22	28	14	48	204	42	0.203340707	0.154987463	0.100191926	0.448654131	1.984804215	0.437122929
ENSMUSG00000056973	156.2885109	103.686983	45.58167439	452.5707391	1339.064507	558.7826993	101.8523894	783.4726484	-2.945150783	1.58026750646883e-05	0.001194332	Ces1d	8	93892696	93924466	-	2369	protein_coding	carboxylesterase 1D [Source:MGI Symbol;Acc:MGI:2148202]	-	142	156	53	409	1168	454	1.518013011	0.998731247	0.438698413	4.421597879	13.14364592	5.465069035
ENSMUSG00000047798	15.40872642	25.25708559	33.5412321	55.32649622	155.91847	102.1563085	24.73568137	104.4670916	-2.068034552	1.58823107435171e-05	0.001196212	Cd300lf	11	115007040	115024818	-	5149	protein_coding	CD300 molecule like family member F [Source:MGI Symbol;Acc:MGI:2442359]	-	14	38	39	50	136	83	0.068858468	0.111930851	0.148524114	0.248695604	0.704132006	0.459684712
ENSMUSG00000047040	638.3615233	530.3987975	611.4824621	957.1483846	972.1975187	1458.496693	593.4142609	1129.280865	-0.928839399	1.63590773882499e-05	0.001216713	Prr15l	11	96818930	96828656	+	3923	protein_coding	proline rich 15-like [Source:MGI Symbol;Acc:MGI:2387599]	-	580	798	711	865	848	1185	3.744224629	3.085131525	3.553910993	5.647013101	5.762562027	8.614000695
ENSMUSG00000024965	666.9777295	741.0960641	849.7112131	1135.299702	1732.30006	1321.878016	752.5950022	1396.492593	-0.891332235	1.63643192775016e-05	0.001216713	Fermt3	19	6976326	6996837	-	5784	protein_coding	fermitin family member 3 [Source:MGI Symbol;Acc:MGI:2147790]	-	606	1115	988	1026	1511	1074	2.653362275	2.923719359	3.349530329	4.542972129	6.964248335	5.29518158
ENSMUSG00000052305	902.5111191	850.1003283	744.7873589	1305.705311	1274.862784	1436.342313	832.4662687	1338.970136	-0.686015941	1.63778336289188e-05	0.001216713	Hbb-bs	7	103475741	103477303	-	768	protein_coding	hemoglobin, beta adult s chain [Source:MGI Symbol;Acc:MGI:5474852]	-	820	1279	866	1180	1112	1167	27.03988515	25.25796893	22.11118031	39.3497324	38.59949619	43.33257489
ENSMUSG00000021701	1960.210126	2026.548789	2675.558283	1409.719124	1169.388525	1278.800054	2220.772399	1285.969234	0.788238335	1.64126787035761e-05	0.001216713	Plk2	13	110531580	110537378	+	4491	protein_coding	polo like kinase 2 [Source:MGI Symbol;Acc:MGI:1099790]	-	1781	3049	3111	1274	1020	1039	10.04322228	10.29682827	13.58351636	7.265196565	6.054735637	6.597468916
ENSMUSG00000044177	311.4763984	339.6413352	499.6783551	190.323147	149.039714	193.2354269	383.5986962	177.5327626	1.112356781	1.64694485982291e-05	0.001216713	Wfikkn2	11	94126782	94136831	-	3827	protein_coding	WAP, follistatin/kazal, immunoglobulin, kunitz and netrin domain containing 2 [Source:MGI Symbol;Acc:MGI:2669209]	-	283	511	581	172	130	157	1.872751629	2.025123616	2.976959487	1.151041496	0.905571944	1.169892752
ENSMUSG00000032094	29.71682953	22.598445	36.12132687	40.9416072	327.8873707	136.6186776	29.47886714	168.4825518	-2.517774819	1.64887435153634e-05	0.001216713	Cd3d	9	44893084	44898637	+	1815	protein_coding	CD3 antigen, delta polypeptide [Source:MGI Symbol;Acc:MGI:88331]	-	27	34	42	37	286	111	0.376737928	0.284113185	0.453761783	0.52209086	4.200756158	1.744018991
ENSMUSG00000012123	2703.130864	2584.198652	2433.889406	1704.056083	1327.599914	1707.11807	2573.739641	1579.591356	0.70426163	1.73545105850474e-05	0.001276287	Crybg2	4	133788126	133819815	+	7801	protein_coding	crystallin beta-gamma domain containing 2 [Source:MGI Symbol;Acc:MGI:1334463]	-	2456	3888	2830	1540	1158	1387	7.973156613	7.559012764	7.113632282	5.055818083	3.957276085	5.070269493
ENSMUSG00000050315	40121.02174	73335.27734	56286.48762	18845.31114	27371.7167	32741.71226	56580.9289	26319.58003	1.104213866	1.74171005520377e-05	0.001276592	Synpo2	3	122870168	123029798	-	13089	protein_coding	synaptopodin 2 [Source:MGI Symbol;Acc:MGI:2153070]	-	36453	110335	65447	17031	23875	26602	70.53083382	127.8485868	98.04795284	33.32381212	48.62672059	57.9579054
ENSMUSG00000054013	46.22617927	9.969902208	6.880252738	98.48116327	174.2618194	99.69471068	21.02544474	124.1458978	-2.594395595	1.80597451933759e-05	0.001318816	Tmem179	12	112466623	112483181	-	2499	protein_coding	transmembrane protein 179 [Source:MGI Symbol;Acc:MGI:2144891]	-	42	15	8	89	152	81	0.425632953	0.091036196	0.062773882	0.912104811	1.621494205	0.924322709
ENSMUSG00000044694	291.6651787	370.8803621	351.7529212	684.9420232	1619.947045	555.0903027	338.0994874	953.3264568	-1.494826688	1.81139511909518e-05	0.001318816	2010007H06Rik	9	51189813	51195510	+	4934	lncRNA	RIKEN cDNA 2010007H06 gene [Source:MGI Symbol;Acc:MGI:1917099]	-	265	558	409	619	1413	451	1.360188	1.71523707	1.625471716	3.213013127	7.634508547	2.606647212
ENSMUSG00000102037	18.71059637	19.93980442	30.96113732	42.04813713	174.2618194	112.0026996	23.20384604	109.4375521	-2.235470573	1.83691172222184e-05	0.001332951	Bcl2a1a	9	88838953	88844472	+	819	protein_coding	B cell leukemia/lymphoma 2 related protein A1a [Source:MGI Symbol;Acc:MGI:102687]	-	17	30	36	38	152	91	0.525674887	0.555554223	0.861933684	1.188285208	4.947636162	3.168563031
ENSMUSG00000025473	744.0213616	1473.551546	1112.020849	2244.042687	2126.682072	2390.211458	1109.864586	2253.645406	-1.020345212	1.91659992260832e-05	0.001386171	Adam8	7	139558845	139572475	-	4638	protein_coding	a disintegrin and metallopeptidase domain 8 [Source:MGI Symbol;Acc:MGI:107825]	-	676	2217	1293	2028	1855	1942	3.69120497	7.249767002	5.466672224	11.1984574	10.66230836	11.94052278
ENSMUSG00000091618	1310.842369	1380.499126	1465.493833	2768.537871	1856.117668	2983.456527	1385.611776	2536.037355	-0.87184158	1.94107651490032e-05	0.001399241	H60c	10	3206208	3217771	-	2817	protein_coding	histocompatibility 60c [Source:MGI Symbol;Acc:MGI:3774845]	-	1191	2077	1704	2502	1619	2424	10.70722983	11.18249596	11.86145588	22.74685998	15.32138659	24.53864788
ENSMUSG00000000290	346.6963445	394.1434673	392.1744061	629.615527	1360.847234	684.3241869	377.671406	891.5956494	-1.238742624	1.95185228574237e-05	0.00140238	Itgb2	10	77366086	77401542	+	3052	protein_coding	integrin beta 2 [Source:MGI Symbol;Acc:MGI:96611]	-	315	593	456	569	1187	556	2.613835396	2.946858376	2.929783762	4.774729064	10.36822131	5.195114485
ENSMUSG00000023927	2123.102376	2178.755963	2304.024636	1337.794679	1529.376757	1091.718622	2201.960992	1319.630019	0.738469834	1.96790788680964e-05	0.00140928	Satb1	17	52043215	52140318	-	19027	protein_coding	special AT-rich sequence binding protein 1 [Source:MGI Symbol;Acc:MGI:105084]	CUT	1929	3278	2679	1209	1334	887	2.567521682	2.612929736	2.760944329	1.627335051	1.869061451	1.329407614
ENSMUSG00000024827	7797.916194	5502.721359	6905.193654	4483.659253	3562.049163	2989.610521	6735.277069	3678.439646	0.872363254	2.09225676292334e-05	0.001493434	Gldc	19	30075847	30152829	-	6091	protein_coding	glycine decarboxylase [Source:MGI Symbol;Acc:MGI:1341155]	-	7085	8279	8029	4052	3107	2429	29.45801408	20.61476476	25.84806949	17.03734168	13.59849114	11.37218132
ENSMUSG00000005716	0	0	0	13.27835909	51.59067021	441.8568041	0	168.9086111	-10.06540933	2.11514131974499e-05	0.001504851	Pvalb	15	78075314	78090600	-	1041	protein_coding	parvalbumin [Source:MGI Symbol;Acc:MGI:97821]	-	0	0	0	12	45	359	0	0	0	0.2952239	1.152390988	9.834416093
ENSMUSG00000027273	200.3134435	179.4582397	102.3437595	471.3817478	674.1180908	253.5445728	160.7051476	466.3481371	-1.538522062	2.2009285899116e-05	0.001559372	Snap25	2	136555373	136624348	+	6791	protein_coding	synaptosomal-associated protein 25 [Source:MGI Symbol;Acc:MGI:98331]	-	182	270	119	426	588	206	0.678718782	0.60300253	0.343612129	1.606559685	2.30824373	0.865044303
ENSMUSG00000116929	27.5155829	69.78931546	32.68120051	105.1203428	154.7720106	193.2354269	43.32869962	151.0425934	-1.783586064	2.20605286687021e-05	0.001559372	2210009P08Rik	16	97267684	97268148	-	465	TEC	RIKEN cDNA 2210009P08 gene [Source:MGI Symbol;Acc:MGI:1919542]	-	25	105	38	95	135	157	1.361567781	3.424722969	1.602455204	5.232288092	7.739606569	9.628343146
ENSMUSG00000028755	138.6785378	188.7634818	87.72322241	294.3369599	306.1046433	468.9343798	138.388414	356.458661	-1.36109547	2.24902018373609e-05	0.001584616	Cda	4	138065735	138095303	-	1035	protein_coding	cytidine deaminase [Source:MGI Symbol;Acc:MGI:1919519]	-	126	284	102	266	267	381	3.083063045	4.161664737	1.932480304	6.582066759	6.877157657	10.49758709
ENSMUSG00000024401	4.402493264	6.646601472	15.48056866	37.62201743	58.46942624	54.15515148	8.843221132	50.08219838	-2.49001052	2.32034830896547e-05	0.001629616	Tnf	17	35418357	35420983	-	1639	protein_coding	tumor necrosis factor [Source:MGI Symbol;Acc:MGI:104798]	-	4	10	18	34	51	44	0.061806372	0.092535877	0.215351949	0.531276932	0.829524641	0.765558853
ENSMUSG00000028927	1353.766679	1412.402813	1000.216742	2484.15968	3482.943469	1836.351955	1255.462078	2601.151701	-1.050978674	2.37212971522729e-05	0.001660643	Padi2	4	140633655	140679897	+	5013	protein_coding	peptidyl arginine deiminase, type II [Source:MGI Symbol;Acc:MGI:1338892]	-	1230	2125	1163	2245	3038	1492	6.213833571	6.429102208	4.5492234	11.46937194	16.15578756	8.48742557
ENSMUSG00000094686	2488.509317	3460.885386	3023.011047	4141.741507	6162.218942	6517.080161	2990.801917	5607.013537	-0.9062947	2.44184984145767e-05	0.00170399	Ccl21a	4	42772860	42773993	-	870	protein_coding	chemokine (C-C motif) ligand 21A (serine) [Source:MGI Symbol;Acc:MGI:1349183]	-	2261	5207	3515	3743	5375	5295	65.8163085	90.77315393	79.22483274	110.1847703	164.7013978	173.5607715
ENSMUSG00000058070	4992.427361	7529.270147	6859.61198	3320.696303	3842.931701	3948.402862	6460.436496	3704.010289	0.802839874	2.47998747683913e-05	0.001725092	Eml1	12	108337216	108505876	+	7436	protein_coding	echinoderm microtubule associated protein like 1 [Source:MGI Symbol;Acc:MGI:1915769]	-	4536	11328	7976	3001	3352	3208	15.44848427	23.10483969	21.03299015	10.33588361	12.01718364	12.30268314
ENSMUSG00000034258	640.5627699	533.0574381	421.4154802	323.1067379	230.438327	192.004628	531.6785627	248.5165643	1.095084382	2.51107972436976e-05	0.001741175	Flvcr2	12	85793313	85860359	+	3504	protein_coding	feline leukemia virus subgroup C cellular receptor 2 [Source:MGI Symbol;Acc:MGI:2384974]	-	582	802	490	292	201	156	4.20640512	3.471357732	2.742124927	2.134222774	1.52922021	1.269595461
ENSMUSG00000118607	29.71682953	31.23902692	10.32037911	184.7904974	43.56545485	140.3110743	23.75874519	122.8890088	-2.370491097	2.54006948328591e-05	0.001755702	Gm7592	1	85454323	85479899	+	2798	protein_coding	predicted gene 7592 [Source:MGI Symbol;Acc:MGI:3644077]	-	27	47	12	167	38	114	0.244381465	0.254764698	0.084098605	1.528585575	0.362054505	1.161881941
ENSMUSG00000040653	341.1932279	290.4564843	276.9301727	577.6086205	453.9978979	660.9390078	302.8599617	564.1818421	-0.898971085	2.57039842239764e-05	0.001771061	Ppp1r14c	10	3316057	3414975	+	2617	protein_coding	protein phosphatase 1, regulatory inhibitor subunit 14C [Source:MGI Symbol;Acc:MGI:1923392]	-	310	437	322	522	396	537	2.99992351	2.532601237	2.412722661	5.108433877	4.03394091	5.851610672
ENSMUSG00000061718	66.03739896	7.311261619	14.62053707	427.1205508	252.2210544	637.5538288	29.32306588	438.9651446	-3.915459872	2.7571268224406e-05	0.001893747	Ppp1r1b	11	98239230	98248622	+	2928	protein_coding	protein phosphatase 1, regulatory inhibitor subunit 1B [Source:MGI Symbol;Acc:MGI:94860]	-	60	11	17	386	220	518	0.518958212	0.056978461	0.113850018	3.376270454	2.003040255	5.045027613
ENSMUSG00000098814	2.201246632	1.993980442	2.580094777	6.639179546	77.95923499	27.07757574	2.258440617	37.22533009	-4.047688065	2.76888920961745e-05	0.001895865	Igkv19-93	6	68713281	68713764	-	363	IG_V_gene	immunoglobulin kappa chain variable 19-93 [Source:MGI Symbol;Acc:MGI:107617]	-	2	3	3	6	68	22	0.139532566	0.125344052	0.162057779	0.423316914	4.993905922	1.728307108
ENSMUSG00000045776	2.201246632	0	5.160189553	25.45018826	47.00483286	24.61597794	2.453812062	32.35699969	-3.776010914	2.7872771923157e-05	0.001902491	Lrtm1	14	28740165	28755602	+	7939	protein_coding	leucine-rich repeats and transmembrane domains 1 [Source:MGI Symbol;Acc:MGI:2442106]	-	2	0	6	23	41	20	0.006379937	0	0.014819744	0.074196434	0.137675329	0.071840452
ENSMUSG00000023349	149.684771	176.7995992	143.6252759	224.6255746	520.4925395	412.3176306	156.7032153	385.8119149	-1.297879309	2.81137465104455e-05	0.001908081	Clec4n	6	123206802	123223980	+	1420	protein_coding	C-type lectin domain family 4, member n [Source:MGI Symbol;Acc:MGI:1861231]	-	136	266	167	203	454	335	2.425508351	2.841072998	2.306127852	3.661244139	8.523256874	6.727617985
ENSMUSG00000028195	3974.350794	3747.35391	5853.375017	174.831728	832.3294795	880.0212115	4525.026574	629.0608063	2.846792499	2.81293803265491e-05	0.001908081	Ccn1	3	145352731	145355736	-	2019	protein_coding	cellular communication network factor 1 [Source:MGI Symbol;Acc:MGI:88613]	-	3611	5638	6806	158	726	715	45.29428201	42.35238315	66.10143383	2.004203259	9.586020882	10.09891189
ENSMUSG00000034275	1835.839691	3319.312775	2508.712155	1231.567806	1524.79092	1080.641432	2554.62154	1279.000052	0.998570285	2.83441655581367e-05	0.001913485	Igsf9b	9	27210500	27268842	+	16686	protein_coding	immunoglobulin superfamily, member 9B [Source:MGI Symbol;Acc:MGI:2685354]	-	1668	4994	2917	1113	1330	878	2.531605423	4.539263554	3.427989193	1.708299135	2.124894981	1.50053848
ENSMUSG00000074156	0	0	0	11.06529924	9.171674705	23.38517905	0	14.54071767	-6.525001021	2.83842645129579e-05	0.001913485	Ces1h	8	94078471	94106353	-	1870	protein_coding	carboxylesterase 1H [Source:MGI Symbol;Acc:MGI:1922954]	-	0	0	0	10	8	19	0	0	0	0.136955472	0.114047678	0.289745603
ENSMUSG00000019876	12.10685648	9.969902208	15.48056866	26.55671818	74.51985698	94.77151509	12.51910911	65.28269675	-2.385586656	2.91044793004643e-05	0.001955437	Pkib	10	57508077	57617208	+	11800	protein_coding	protein kinase inhibitor beta, cAMP dependent, testis specific [Source:MGI Symbol;Acc:MGI:101937]	-	11	15	18	24	65	77	0.023608201	0.019279615	0.029912021	0.052089505	0.146848467	0.186085947
ENSMUSG00000076580	5.50311658	0	0	30.98283788	47.00483286	20.92358125	1.834372193	32.97041733	-4.366933185	2.9185627241388e-05	0.001955437	Igkv8-27	6	70148793	70149254	-	360	IG_V_gene	immunoglobulin kappa chain variable 8-27 [Source:MGI Symbol;Acc:MGI:4439868]	-	5	0	0	28	41	17	0.351738343	0	0	1.991941256	3.036123441	1.346639288
ENSMUSG00000076617	578.9278642	1165.813898	449.7965227	3177.953943	39762.64922	7464.795312	731.5127617	16801.79949	-4.521460352	2.94252297594362e-05	0.001965461	Ighm	12	113382178	113386350	-	1886	IG_C_gene	immunoglobulin heavy constant mu [Source:MGI Symbol;Acc:MGI:96448]	-	526	1754	523	2872	34683	6065	7.063114815	14.105127	5.437700137	38.99992242	490.2448459	91.7052031
ENSMUSG00000021567	2792.281353	5029.483334	3939.804724	1814.709076	2088.848914	2248.669585	3920.523137	2050.742525	0.935405058	3.00516472073095e-05	0.002001183	Nkd2	13	73966653	73995750	-	4826	protein_coding	naked cuticle 2 [Source:MGI Symbol;Acc:MGI:1919543]	-	2537	7567	4581	1640	1822	1827	13.31328901	23.78074832	18.61350792	8.703171197	10.06466036	10.79583131
ENSMUSG00000022658	50.62867253	33.23300736	39.56145324	101.800753	97.44904374	125.5414875	41.14104438	108.2637614	-1.407441591	3.10161700612388e-05	0.002059134	Tagln3	16	45531593	45544971	-	1240	protein_coding	transgelin 3 [Source:MGI Symbol;Acc:MGI:1926784]	-	46	50	46	92	85	102	0.939481769	0.611557673	0.727430323	1.900146728	1.827407107	2.34575876
ENSMUSG00000022014	276.2564523	282.4805626	334.5522894	542.1996629	935.5108199	480.0115699	297.7631014	652.5740176	-1.131984155	3.15527458784133e-05	0.002088409	Epsti1	14	78141679	78240097	+	2321	protein_coding	epithelial stromal interaction 1 (breast) [Source:MGI Symbol;Acc:MGI:1915168]	-	251	425	389	490	816	390	2.738739915	2.777172716	3.286470324	5.406820298	9.372449029	4.791751934
ENSMUSG00000021795	2.201246632	5.317281178	0.860031592	34.30242765	32.10086147	22.15438015	2.792853134	29.51922309	-3.337076702	3.20152389817937e-05	0.002112619	Sftpd	14	40894171	40907106	-	2417	protein_coding	surfactant associated protein D [Source:MGI Symbol;Acc:MGI:109515]	-	2	8	1	31	28	18	0.020955863	0.050199852	0.008112946	0.328477812	0.308829978	0.212373691
ENSMUSG00000025889	36.32056943	27.25106604	13.76050548	70.81791516	91.71674705	108.310303	25.77738031	90.28165505	-1.817564097	3.24119066395013e-05	0.002129939	Snca	6	60708559	60806839	-	2703	protein_coding	synuclein, alpha [Source:MGI Symbol;Acc:MGI:1277151]	-	33	41	16	64	80	88	0.309186202	0.230052476	0.116072461	0.60639404	0.789009097	0.928413585
ENSMUSG00000022491	0	1.329320294	0	4.426119697	58.46942624	29.53917353	0.443106765	30.81157316	-5.869046787	3.24727485925471e-05	0.002129939	Glycam1	15	103471186	103473508	-	2133	protein_coding	glycosylation dependent cell adhesion molecule 1 [Source:MGI Symbol;Acc:MGI:95759]	-	0	2	0	4	51	24	0	0.014220938	0	0.048027517	0.637407823	0.320867142
ENSMUSG00000031662	89.15048859	92.38776046	91.16334878	126.1444114	385.2103376	285.5453442	90.90053261	265.6333644	-1.546167606	3.37905010038201e-05	0.002209737	Snx20	8	89353191	89362756	-	6439	protein_coding	sorting nexin 20 [Source:MGI Symbol;Acc:MGI:1918857]	-	81	139	106	114	336	232	0.318580217	0.327405127	0.322806815	0.453427047	1.391101828	1.027482468
ENSMUSG00000044986	512.8904652	533.0574381	670.824642	1045.670779	863.2838816	1548.345013	572.2575151	1152.433224	-1.009406698	3.40717790724752e-05	0.00222148	Tst	15	78283756	78290107	-	3163	protein_coding	thiosulfate sulfurtransferase, mitochondrial [Source:MGI Symbol;Acc:MGI:98852]	-	466	802	780	945	753	1258	3.731117578	3.845601484	4.835603297	7.651623857	6.346493699	11.34191294
ENSMUSG00000025017	172.7978606	165.5003767	155.6657182	233.477814	459.7301946	413.5484295	164.6546518	368.9188127	-1.163813619	3.46154257727003e-05	0.002246203	Pik3ap1	19	41260816	41373541	-	5572	protein_coding	phosphoinositide-3-kinase adaptor protein 1 [Source:MGI Symbol;Acc:MGI:1933177]	-	157	249	181	211	401	336	0.713576855	0.677762194	0.63697549	0.969822696	1.918542101	1.719622147
ENSMUSG00000004961	8.804986528	9.305242061	0	45.3677269	71.08047896	38.15476581	6.036742863	51.53432389	-3.092055461	3.47171277850994e-05	0.002246203	Syt5	7	4542764	4550540	-	2380	protein_coding	synaptotagmin V [Source:MGI Symbol;Acc:MGI:1926368]	-	8	14	0	41	62	31	0.085126591	0.089215472	0	0.441192271	0.694468899	0.371440792
ENSMUSG00000048485	722.0088953	316.3782301	332.8322262	173.7251981	53.88358889	171.0810467	457.0731172	132.8966112	1.780816447	3.47594787418147e-05	0.002246203	Zbtb8b	4	129319558	129334646	-	6489	protein_coding	zinc finger and BTB domain containing 8b [Source:MGI Symbol;Acc:MGI:2387181]	ZBTB	656	476	387	157	47	139	2.560225834	1.112546774	1.169468276	0.619644892	0.193089275	0.610860279
ENSMUSG00000039450	1846.845924	1312.703791	1202.324166	3129.266626	2067.066187	3785.937408	1453.95796	2994.090074	-1.042665419	3.49760422254979e-05	0.00225353	Dcxr	11	120616225	120618107	-	1144	protein_coding	dicarbonyl L-xylulose reductase [Source:MGI Symbol;Acc:MGI:1915130]	-	1678	1975	1398	2828	1803	3076	37.14652071	26.18364932	23.96273589	63.31030076	42.01532925	76.67700957
ENSMUSG00000027077	4.402493264	1.993980442	6.020221146	13.27835909	36.68669882	70.15553714	4.138898284	40.04019835	-3.298266382	3.62631081963982e-05	0.002329585	Smtnl1	2	84641520	84652996	-	1761	protein_coding	smoothelin-like 1 [Source:MGI Symbol;Acc:MGI:1915928]	-	4	3	7	12	32	57	0.057524499	0.02583753	0.077946019	0.174519068	0.484427391	0.923039656
ENSMUSG00000057003	19.81121969	0	31.82116891	452.5707391	1670.391256	3203.76953	17.2107962	1775.577175	-6.692201849	3.697600836274e-05	0.002364266	Myh4	11	67128855	67151272	+	6016	protein_coding	myosin, heavy polypeptide 4, skeletal muscle [Source:MGI Symbol;Acc:MGI:1339713]	-	18	0	37	409	1457	2603	0.07577342	0	0.120600512	1.74115116	6.456390549	12.33875102
ENSMUSG00000075602	14371.93926	17017.95841	16915.96139	27640.01098	21954.69632	34719.60609	16101.95302	28104.77113	-0.80352642	3.70194611924878e-05	0.002364266	Ly6a	15	74866726	74869880	-	1205	protein_coding	lymphocyte antigen 6 complex, locus A [Source:MGI Symbol;Acc:MGI:107527]	-	13058	25604	19669	24979	19150	28209	274.436472	322.2625742	320.0740666	530.8954424	423.6622812	667.5833617
ENSMUSG00000090877	19040.78337	28896.0999	10953.36236	10789.77329	6830.604736	6051.838178	19630.08187	7890.738735	1.314837798	3.74339504670286e-05	0.002380669	Hspa1b	17	35175412	35178214	-	2803	protein_coding	heat shock protein 1B [Source:MGI Symbol;Acc:MGI:99517]	-	17300	43475	12736	9751	5958	4917	156.3058439	235.2369789	89.09743611	89.09371218	56.66507528	50.02440949
ENSMUSG00000091243	2513.823654	3765.299734	3117.614522	1490.495808	1296.645511	2100.973718	3132.24597	1629.371679	0.943453256	3.74942874160345e-05	0.002380669	Vgll3	16	65612143	65663254	+	7104	protein_coding	vestigial like family member 3 [Source:MGI Symbol;Acc:MGI:1920819]	-	2284	5665	3625	1347	1131	1707	8.142267328	12.09444828	10.00599571	4.856077832	4.244218373	6.85228517
ENSMUSG00000061436	3111.462114	3026.86231	2720.279926	1741.678101	1782.744271	950.1767487	2952.868117	1491.53304	0.984998867	3.80271914426412e-05	0.002407507	Hipk2	6	38671325	38853099	-	8836	protein_coding	homeodomain interacting protein kinase 2 [Source:MGI Symbol;Acc:MGI:1314872]	-	2827	4554	3163	1574	1555	772	8.102561042	7.816753547	7.019379758	4.562154794	4.691511175	2.491531908
ENSMUSG00000027806	3205.015096	4236.543778	3539.890034	2439.898483	2158.782934	1636.962533	3660.482969	2078.547983	0.816538798	3.84616269997131e-05	0.002427974	Tsc22d2	3	58322136	58374204	+	11244	protein_coding	TSC22 domain family, member 2 [Source:MGI Symbol;Acc:MGI:1919283]	TSC22	2912	6374	4116	2205	1883	1330	6.558775172	8.597661106	7.178104613	5.022370562	4.464445771	3.373150078
ENSMUSG00000050201	0	2.658640589	0	14.38488902	9.171674705	80.00192832	0.88621353	34.51949735	-5.089082835	3.88335093570239e-05	0.002444385	Otop2	11	115197989	115223129	+	2648	protein_coding	otopetrin 2 [Source:MGI Symbol;Acc:MGI:2388365]	-	0	4	0	13	8	65	0	0.022910318	0	0.125732157	0.080539713	0.70000354
ENSMUSG00000021453	1819.330341	2683.897674	2457.110259	828.7909133	1002.005461	1549.575812	2320.112758	1126.790729	1.042731158	3.98154883994057e-05	0.002498994	Gadd45g	13	52000714	52002504	+	1173	protein_coding	growth arrest and DNA-damage-inducible 45 gamma [Source:MGI Symbol;Acc:MGI:1346325]	-	1653	4038	2857	749	874	1259	35.68839785	52.21044596	47.76034799	16.35327732	19.86330401	30.60783265
ENSMUSG00000027452	1183.170065	919.8896437	948.6148462	2054.82607	1572.942212	1586.499779	1017.224852	1738.089353	-0.774086878	4.00526711271967e-05	0.002506677	Acss1	2	150460025	150510420	-	4128	protein_coding	acyl-CoA synthetase short-chain family member 1 [Source:MGI Symbol;Acc:MGI:1915988]	-	1075	1384	1103	1857	1372	1289	6.595093939	5.084936124	5.23951488	11.5210805	8.86038293	8.90467532
ENSMUSG00000031661	3622.151333	5213.594195	5326.175651	2764.111751	2576.094133	2952.686554	4720.640393	2764.297479	0.772414413	4.05254826906834e-05	0.002529022	Nkd1	8	89247982	89321512	+	4558	protein_coding	naked cuticle 1 [Source:MGI Symbol;Acc:MGI:2135954]	-	3291	7844	6193	2498	2247	2399	18.28545501	26.10071259	26.64293182	14.03586263	13.14216213	15.00931207
ENSMUSG00000027843	78.14425543	61.81339369	122.1244861	164.8729587	358.8417728	219.0822037	87.36071174	247.5989784	-1.504746934	4.08784145586591e-05	0.002543779	Ptpn22	3	103767111	103819563	+	6775	protein_coding	protein tyrosine phosphatase, non-receptor type 22 (lymphoid) [Source:MGI Symbol;Acc:MGI:107170]	-	71	93	142	149	313	178	0.265400208	0.208191383	0.410992881	0.563245804	1.231609718	0.749230698
ENSMUSG00000025165	5.50311658	0	2.580094777	13.27835909	27.51502411	81.23272722	2.694403786	40.67537014	-4.016806046	4.10173400121405e-05	0.002545173	Sectm1a	11	120958233	120972046	-	1692	protein_coding	secreted and transmembrane 1A [Source:MGI Symbol;Acc:MGI:2384805]	-	5	0	3	12	24	66	0.074837945	0	0.034767715	0.181635981	0.378136806	1.112367873
ENSMUSG00000053846	391.8219005	545.6859809	357.7731424	239.0104637	178.8476567	228.9285949	431.7603412	215.5955718	1.00392861	4.14351799751365e-05	0.002562502	Lipg	18	75072393	75094334	-	4715	protein_coding	lipase, endothelial [Source:MGI Symbol;Acc:MGI:1341803]	-	356	821	416	216	156	186	1.912143631	2.64089151	1.730082797	1.173256719	0.882025153	1.124957479
ENSMUSG00000076680	0	0	1.720063184	23.23712841	63.05526359	4.923195589	0.573354395	30.40519587	-5.742271701	4.15312595396039e-05	0.002562502	Ighv6-6	12	114398408	114398864	-	357	IG_V_gene	immunoglobulin heavy variable 6-6 [Source:MGI Symbol;Acc:MGI:4439619]	-	0	0	2	21	55	4	0	0	0.109854293	1.506510194	4.107074136	0.319518961
ENSMUSG00000033149	7556.879687	9585.063983	7615.579749	5467.364356	5304.667357	4135.484295	8252.507807	4969.172003	0.731882257	4.3079255277051e-05	0.002650065	Phldb2	16	45566606	45773961	-	7577	protein_coding	pleckstrin homology like domain, family B, member 2 [Source:MGI Symbol;Acc:MGI:2444981]	-	6866	14421	8855	4941	4627	3360	22.94873347	28.86603872	22.9164073	16.70084951	16.27947073	12.64581577
ENSMUSG00000035085	298.2689186	267.8580393	276.0701411	468.062158	488.391678	439.3952063	280.7323664	465.2830141	-0.730888224	4.31930672152968e-05	0.002650065	1700020L24Rik	11	83328503	83332059	+	1050	protein_coding	RIKEN cDNA 1700020L24 gene [Source:MGI Symbol;Acc:MGI:1913580]	-	271	403	321	423	426	357	6.536303387	5.82109715	5.994748774	10.31744267	10.81579305	9.695802875
ENSMUSG00000031880	215.7221699	169.4883375	220.1680876	356.3026356	345.0842608	396.3172449	201.792865	365.9013804	-0.861791356	4.40332145118851e-05	0.002694043	Rrad	8	105354702	105357959	-	1577	protein_coding	Ras-related associated with diabetes [Source:MGI Symbol;Acc:MGI:1930943]	-	196	255	256	322	301	322	3.147578632	2.452435462	3.183197069	5.229319467	5.088301902	5.822761994
ENSMUSG00000031304	64.93677564	95.7110612	116.104265	115.0791121	599.5982338	329.8541045	92.2507006	348.1771501	-1.913491212	4.48660885658943e-05	0.002737333	Il2rg	X	100307984	100311861	-	2387	protein_coding	interleukin 2 receptor, gamma chain [Source:MGI Symbol;Acc:MGI:96551]	-	59	144	135	104	523	268	0.625967525	0.914953817	1.109012915	1.115839976	5.841001783	3.201748651
ENSMUSG00000052889	3317.278674	5671.545036	4774.8954	2307.114892	2721.694469	2542.830522	4587.90637	2523.879961	0.862584146	4.54797561359134e-05	0.002767044	Prkcb	7	121887974	122233625	+	7651	protein_coding	protein kinase C, beta [Source:MGI Symbol;Acc:MGI:97596]	-	3014	8533	5552	2085	2374	2066	9.976478163	16.915025	14.22939744	6.979251576	8.271810596	7.700465429
ENSMUSG00000046718	1295.433643	1904.251322	1529.996203	2829.397017	2326.165997	3307.156637	1576.560389	2820.90655	-0.838464915	4.56691218684245e-05	0.002770847	Bst2	8	71986899	71990100	-	903	protein_coding	bone marrow stromal cell antigen 2 [Source:MGI Symbol;Acc:MGI:1916800]	-	1177	2865	1779	2557	2029	2687	33.00965025	48.12003963	38.63166728	72.52103168	59.90076456	84.85643386
ENSMUSG00000096537	1.100623316	0	0	3.319589773	22.92918676	45.5395592	0.366874439	23.92944524	-6.281467536	4.91031023843243e-05	0.002963467	Fam240b	13	64629060	64645606	-	1097	protein_coding	family with sequence similarity 240 member B [Source:MGI Symbol;Acc:MGI:1916130]	-	1	0	0	3	20	37	0.023085835	0	0	0.070038304	0.486028165	0.961833627
ENSMUSG00000038205	4791.013294	6428.592944	5419.059063	3681.425058	3555.170407	3271.463469	5546.221767	3502.686312	0.663278264	4.91799995562958e-05	0.002963467	Prkab2	3	97565509	97581128	+	5096	protein_coding	protein kinase, AMP-activated, beta 2 non-catalytic subunit [Source:MGI Symbol;Acc:MGI:1336185]	-	4353	9672	6301	3327	3101	2658	21.63273639	28.78564524	24.24573279	16.72031202	16.22222482	14.87409043
ENSMUSG00000120534	234.4327663	183.4462006	308.7513416	130.5705311	96.3025844	72.61713494	242.2101028	99.83008347	1.275261279	4.92570412252776e-05	0.002963467	ENSMUSG00000120534	18	65171275	65173777	-	2503	lncRNA	novel transcript, antisense to Nedd4l	-	213	276	359	118	84	59	2.155117553	1.672389117	2.812476182	1.207374929	0.894656879	0.672196152
ENSMUSG00000030207	507.3873487	622.1218978	556.4404402	950.509205	824.3042641	960.0231398	561.9832289	911.612203	-0.696052492	4.93865867010655e-05	0.002963467	Fam234b	6	135174975	135221953	+	6912	protein_coding	family with sequence similarity 234, member B [Source:MGI Symbol;Acc:MGI:1921775]	-	461	936	647	859	719	780	1.689076837	2.053814518	1.835505987	3.182807922	2.773085308	3.218071828
ENSMUSG00000039438	52.82991917	25.25708559	52.46192713	97.37463334	115.7923931	224.0053993	43.51631063	145.7241419	-1.752811453	4.96463685369741e-05	0.002970893	Ttc36	9	44710694	44714369	-	918	protein_coding	tetratricopeptide repeat domain 36 [Source:MGI Symbol;Acc:MGI:2384760]	-	48	38	61	88	101	182	1.32419141	0.627812583	1.302993976	2.455053649	2.933031732	5.653710506
ENSMUSG00000029761	55321.73035	106831.4901	93767.52444	37344.27842	44208.61854	48891.0246	85306.91497	43481.30718	0.972289374	5.01007378015952e-05	0.002981911	Cald1	6	34575435	34752408	+	12041	protein_coding	caldesmon 1 [Source:MGI Symbol;Acc:MGI:88250]	-	50264	160731	109028	33749	38561	39723	105.7174552	202.4539202	177.5541156	71.7826271	85.3736404	94.07719156
ENSMUSG00000054027	2003.134435	3149.824438	2809.723212	1522.585176	1531.669676	1553.268208	2654.227362	1535.84102	0.789914503	5.01035260276504e-05	0.002981911	Nt5dc3	10	86614869	86674253	+	6004	protein_coding	5'-nucleotidase domain containing 3 [Source:MGI Symbol;Acc:MGI:3513266]	-	1820	4739	3267	1376	1336	1262	7.676847521	11.9711294	10.66998245	5.869468096	5.932036895	5.994093755
ENSMUSG00000039911	1567.287602	3175.081523	3434.966179	750.2272887	1374.604746	1319.416418	2725.778435	1148.082818	1.247950415	5.08753093627885e-05	0.003017426	Spsb1	4	149980740	150039500	-	4396	protein_coding	splA/ryanodine receptor domain and SOCS box containing 1 [Source:MGI Symbol;Acc:MGI:1921896]	-	1424	4777	3994	678	1199	1072	8.203600744	16.48111758	17.8158124	3.949962805	7.271090804	6.954116497
ENSMUSG00000074221	1201.880661	1201.705546	1124.921323	843.1758024	709.6583303	662.1698067	1176.169177	738.3346464	0.671266204	5.09765729681761e-05	0.003017426	Zfp568	7	29683380	29727707	+	7354	protein_coding	zinc finger protein 568 [Source:MGI Symbol;Acc:MGI:2142347]	zf-C2H2	1092	1808	1308	762	619	538	3.760548751	3.728755448	3.487702018	2.653703161	2.243908235	2.086236361
ENSMUSG00000030789	311.4763984	261.2114378	390.4543429	437.0793201	937.8037386	809.8656744	321.047393	728.2495777	-1.18208983	5.14263470446226e-05	0.003035822	Itgax	7	127728719	127749829	+	4803	protein_coding	integrin alpha X [Source:MGI Symbol;Acc:MGI:96609]	-	283	393	454	395	818	658	1.492196645	1.240992235	1.853525309	2.106228597	4.540239743	3.906772906
ENSMUSG00000022619	48.4274259	19.93980442	19.78072662	96.26810342	181.1405754	70.15553714	29.38265231	115.8547387	-1.999222623	5.30491669299325e-05	0.00312318	Mapk8ip2	15	89338116	89348671	+	5700	protein_coding	mitogen-activated protein kinase 8 interacting protein 2 [Source:MGI Symbol;Acc:MGI:1926555]	-	44	30	23	87	158	57	0.195492469	0.07982437	0.079124	0.39089975	0.738958927	0.285170673
ENSMUSG00000003283	95.75422849	114.9862055	110.0840438	163.7664288	397.8213903	254.7753717	106.9414926	272.1210636	-1.345013232	5.33764630076272e-05	0.003127809	Hck	2	152950388	152993361	+	2092	protein_coding	hemopoietic cell kinase [Source:MGI Symbol;Acc:MGI:96052]	-	87	173	128	148	347	207	1.053197411	1.254219426	1.19978532	1.811844956	4.421868911	2.82171746
ENSMUSG00000061086	2910.048047	3564.572369	4975.282761	1595.616151	760.1025412	2199.437629	3816.634393	1518.38544	1.329978315	5.3414194055424e-05	0.003127809	Myl4	11	104441489	104486579	+	4637	protein_coding	myosin, light polypeptide 4 [Source:MGI Symbol;Acc:MGI:97267]	-	2644	5363	5785	1442	663	1787	14.44031161	17.54122024	24.46366504	7.96432842	3.811663044	10.98986397
ENSMUSG00000013974	16.50934974	10.63456236	10.32037911	24.34365834	114.6459338	64.00154266	12.48809707	67.6637116	-2.451039361	5.51024756391112e-05	0.003218044	Mcemp1	8	3715754	3719259	+	1494	protein_coding	mast cell expressed membrane protein 1 [Source:MGI Symbol;Acc:MGI:1916439]	-	15	16	12	22	100	52	0.254268682	0.162427098	0.157501938	0.377131735	1.784380512	0.992561913
ENSMUSG00000037860	356.6019544	438.011037	369.8135847	813.2994944	636.2849326	596.9374652	388.142192	682.1739641	-0.81212247	5.57790213922859e-05	0.003248868	Aim2	1	173178445	173293606	+	3501	protein_coding	absent in melanoma 2 [Source:MGI Symbol;Acc:MGI:2686159]	-	324	659	430	735	555	485	2.343716674	2.854844148	2.408416529	5.376705189	4.226091943	3.950522031
ENSMUSG00000029516	576.7266176	745.084025	583.9614511	339.7046868	300.3723466	417.2408262	635.2573646	352.4392865	0.852015824	5.62681811993271e-05	0.003249108	Cit	5	115983337	116147006	+	16417	protein_coding	citron [Source:MGI Symbol;Acc:MGI:105313]	-	524	1121	679	307	262	339	0.808331865	1.035621158	0.811019377	0.478922867	0.425447095	0.588858245
ENSMUSG00000094117	0	0	0	4.426119697	48.1512922	3.692396692	0	18.75660286	-6.895666765	5.63263758245071e-05	0.003249108	Igkv3-12	6	70495234	70495833	+	359	IG_V_gene	immunoglobulin kappa variable 3-12 [Source:MGI Symbol;Acc:MGI:1330815]	-	0	0	0	4	42	3	0	0	0	0.285355691	3.118838673	0.238304183
ENSMUSG00000058427	5.50311658	5.981941325	2.580094777	50.90037652	24.0756461	25.84677684	4.688384227	33.60759982	-2.838387809	5.63823241814259e-05	0.003249108	Cxcl2	5	91051730	91053797	+	2068	protein_coding	chemokine (C-X-C motif) ligand 2 [Source:MGI Symbol;Acc:MGI:1340094]	-	5	9	3	46	21	21	0.061231046	0.066005644	0.028446312	0.569676485	0.270711577	0.289583372
ENSMUSG00000022226	1.100623316	0	8.600315922	1590.083501	142.1609579	70.15553714	3.233646413	600.7999988	-7.540162454	5.64813498079466e-05	0.003249108	Mcpt2	14	56279498	56282099	+	1061	protein_coding	mast cell protease 2 [Source:MGI Symbol;Acc:MGI:96938]	-	1	0	10	1437	124	57	0.023869143	0	0.184816129	34.68665176	3.115619191	1.532019637
ENSMUSG00000019326	2590.867286	4122.222233	3941.524787	1889.953111	2180.565661	1953.27785	3551.538102	2007.932207	0.823169247	5.65269174590546e-05	0.003249108	Aoc3	11	101221431	101232764	+	4621	protein_coding	amine oxidase, copper containing 3 [Source:MGI Symbol;Acc:MGI:1306797]	-	2354	6202	4583	1708	1902	1587	12.90097995	20.35564619	19.44774014	9.466139359	10.97267745	9.793677942
ENSMUSG00000056174	1034.585917	2031.86607	1302.087831	817.7256141	458.5837352	691.7089802	1456.179939	656.0061099	1.151171978	5.73734998144955e-05	0.003289113	Col8a2	4	126180586	126208123	+	4489	protein_coding	collagen, type VIII, alpha 2 [Source:MGI Symbol;Acc:MGI:88464]	-	940	3057	1514	739	400	562	5.303107837	10.32844482	6.61350253	4.216147819	2.37546401	3.570191983
ENSMUSG00000024261	61.63490569	27.25106604	6.020221146	121.7182917	207.5091402	141.5418732	31.63539762	156.9231017	-2.325797818	5.77084609348783e-05	0.003294444	Syt4	18	31570861	31580459	-	3892	protein_coding	synaptotagmin IV [Source:MGI Symbol;Acc:MGI:101759]	-	56	41	7	110	181	115	0.364390802	0.159771799	0.03526797	0.723837118	1.239777677	0.842616325
ENSMUSG00000037318	40.72306269	51.17883133	50.74186394	80.77668448	327.8873707	126.7722864	47.54791932	178.4787805	-1.90539732	5.77681626281144e-05	0.003294444	Traf3ip3	1	192857761	192884011	-	5756	protein_coding	TRAF3 interacting protein 3 [Source:MGI Symbol;Acc:MGI:2441706]	-	37	77	59	73	286	103	0.162792034	0.202889252	0.200995568	0.324805273	1.324595627	0.510294984
ENSMUSG00000110071	265.2502191	441.9989979	368.9535531	134.9966508	105.4742591	212.9282092	358.7342567	151.1330397	1.250940808	5.86783150738645e-05	0.003327064	Gm45512	8	46373909	46375461	+	1553	TEC	predicted gene 45512 [Source:MGI Symbol;Acc:MGI:5791348]	-	241	665	429	122	92	173	3.930047479	6.494403827	5.416778671	2.011913806	1.579262927	3.176724172
ENSMUSG00000114255	106.7604616	88.39979958	111.804107	45.3677269	41.27253617	29.53917353	102.3214561	38.72647887	1.396022321	5.88998376405227e-05	0.003327064	Gm10734	13	115226037	115227523	+	1269	lncRNA	predicted gene 10734 [Source:MGI Symbol;Acc:MGI:3642559]	-	97	133	130	41	36	24	1.935808188	1.589568029	2.008801317	0.827452801	0.756273613	0.539329878
ENSMUSG00000057614	3210.518213	4025.181851	3841.761123	2583.747373	2316.994322	2246.207987	3692.487062	2382.316561	0.632494922	5.90153945468351e-05	0.003327064	Gnai1	5	18470133	18565353	-	3135	protein_coding	guanine nucleotide binding protein (G protein), alpha inhibiting 1 [Source:MGI Symbol;Acc:MGI:95771]	-	2917	6056	4467	2335	2021	1825	23.56411287	29.29796269	27.94046705	19.07525427	17.18568461	16.60084459
ENSMUSG00000039782	4264.915349	3716.114883	4323.378814	2831.610076	2599.023319	1940.969861	4101.469682	2457.201086	0.738799661	5.9031922900518e-05	0.003327064	Cpeb2	5	43390513	43447067	+	7816	protein_coding	cytoplasmic polyadenylation element binding protein 2 [Source:MGI Symbol;Acc:MGI:2442640]	-	3875	5591	5027	2559	2267	1577	12.55565479	10.84910823	12.611873	8.385070746	7.732234887	5.753763447
ENSMUSG00000025555	5132.206522	5379.759231	5461.200611	3612.820203	3450.842608	3938.556471	5324.388788	3667.406427	0.537999582	5.91017619630683e-05	0.003327064	Farp1	14	121272612	121521156	+	5524	protein_coding	FERM, RhoGEF (Arhgef) and pleckstrin domain protein 1 (chondrocyte-derived) [Source:MGI Symbol;Acc:MGI:2446173]	-	4663	8094	6350	3265	3010	3200	21.37784657	22.22279246	22.54111058	15.13737297	14.52616238	16.51966244
ENSMUSG00000040373	17.60997306	1.329320294	0.860031592	61.96567576	65.34818227	54.15515148	6.599774981	60.48966984	-3.275857669	5.9677654981693e-05	0.003350847	Cacng5	11	107765431	107805881	-	3834	protein_coding	calcium channel, voltage-dependent, gamma subunit 5 [Source:MGI Symbol;Acc:MGI:2157946]	-	16	2	1	56	57	44	0.105686638	0.007911649	0.0051145	0.374073475	0.396333531	0.327269421
ENSMUSG00000044309	115.5654482	118.9741663	199.5273294	219.092925	944.6824946	347.085289	144.6889813	503.6202362	-1.799114876	6.06183722082211e-05	0.00339494	Apol7c	15	77409052	77417516	-	2060	protein_coding	apolipoprotein L 7c [Source:MGI Symbol;Acc:MGI:1920912]	-	105	179	232	198	824	282	1.290845571	1.317877098	2.208391255	2.461608404	10.66345794	3.903792705
ENSMUSG00000071722	1096.220823	671.3067487	1045.798416	518.9625345	452.8514385	228.9285949	937.7753292	400.2475226	1.226766449	6.08691627238884e-05	0.003400267	Spin4	X	94066116	94070288	-	4173	protein_coding	spindlin family, member 4 [Source:MGI Symbol;Acc:MGI:2444925]	-	996	1010	1216	469	395	186	6.044538721	3.670811549	5.714002742	2.878362275	2.523403958	1.271069857
ENSMUSG00000030187	18.71059637	27.25106604	24.08088458	45.3677269	115.7923931	92.30991729	23.34751566	84.49001245	-1.844559705	6.14338328337238e-05	0.003423056	Klra2	6	131196186	131224325	-	1898	protein_coding	killer cell lectin-like receptor, subfamily A, member 2 [Source:MGI Symbol;Acc:MGI:101906]	-	17	41	28	41	101	75	0.226832314	0.327624785	0.289279113	0.553233722	1.418610711	1.126859877
ENSMUSG00000033044	2.201246632	1.993980442	0.860031592	8.852239395	22.92918676	46.7703581	1.685086222	26.18392808	-3.961194679	6.16275860667514e-05	0.003425114	Dhrs7c	11	67689013	67706828	+	1877	protein_coding	dehydrogenase/reductase (SDR family) member 7C [Source:MGI Symbol;Acc:MGI:1915710]	-	2	3	1	8	20	38	0.026984721	0.024240752	0.010446985	0.109155773	0.284055885	0.577330078
ENSMUSG00000044703	12.10685648	20.60446456	12.90047388	47.58078675	81.398613	50.46275479	15.20393164	59.81405151	-1.95675621	6.19492533124129e-05	0.003434253	Phf11a	14	59514362	59534971	-	1354	protein_coding	PHD finger protein 11A [Source:MGI Symbol;Acc:MGI:1918441]	-	11	31	15	43	71	41	0.205743551	0.347241905	0.217234025	0.813337483	1.397905306	0.863515331
ENSMUSG00000090272	619.6509269	687.9232524	673.4047367	1077.760146	1313.842401	926.7915696	660.3263053	1106.131372	-0.743826972	6.22779764052506e-05	0.003443736	Mndal	1	173676692	173708447	-	3591	protein_coding	myeloid nuclear differentiation antigen like [Source:MGI Symbol;Acc:MGI:3780953]	-	563	1035	783	974	1146	753	3.970499997	4.371334545	4.275644723	6.94647613	8.507604288	5.979769329
ENSMUSG00000025006	9525.8948	16209.73167	15296.5219	6613.729358	8724.555563	5079.507049	13677.38279	6805.930657	1.006980243	6.2637522566632e-05	0.003454871	Sorbs1	19	40283197	40502223	-	14718	protein_coding	sorbin and SH3 domain containing 1 [Source:MGI Symbol;Acc:MGI:700014]	-	8655	24388	17786	5977	7610	4127	14.89259859	25.13138874	23.69652939	10.40052957	13.78395756	7.99632672
ENSMUSG00000030020	1549.677629	2113.619268	1809.50647	1134.193172	1187.731874	884.9444071	1824.267789	1068.956485	0.771501264	6.29988869689844e-05	0.00346605	Prickle2	6	92347889	92683136	-	8631	protein_coding	prickle planar cell polarity protein 2 [Source:MGI Symbol;Acc:MGI:1925144]	-	1408	3180	2104	1025	1036	719	4.131366736	5.587983353	4.780131819	3.041471454	3.19990222	2.375596266
ENSMUSG00000029683	1.100623316	0	0.860031592	13.27835909	29.80794279	18.46198346	0.653551636	20.51609511	-5.140465408	6.40752306336099e-05	0.003505466	Lmod2	6	24597761	24605413	+	1976	protein_coding	leiomodin 2 (cardiac) [Source:MGI Symbol;Acc:MGI:2135672]	-	1	0	1	12	26	15	0.012816377	0	0.009923579	0.155530405	0.350771643	0.216475713
ENSMUSG00000020689	8368.039071	15360.296	9061.292856	4980.491189	5966.174395	6019.837406	10929.87598	5655.500997	0.950717632	6.41327244808728e-05	0.003505466	Itgb3	11	104498826	104561302	+	5901	protein_coding	integrin beta 3 [Source:MGI Symbol;Acc:MGI:96612]	-	7603	23110	10536	4501	5204	4891	32.6295877	59.3968524	35.01107143	19.53459422	23.50984372	23.63615931
ENSMUSG00000005611	11855.91436	19642.03667	18435.63721	9563.738136	9820.57069	8935.599994	16644.52941	9439.969607	0.818285113	6.41967876453993e-05	0.003505466	Irag1	7	110467473	110581668	-	6827	protein_coding	inositol 1,4,5-triphosphate receptor associated 1 [Source:MGI Symbol;Acc:MGI:1338023]	-	10772	29552	21436	8643	8566	7260	39.95937181	65.65171501	61.56999237	32.42317991	33.44923858	30.32575193
ENSMUSG00000024679	161.7916274	170.1529977	143.6252759	235.6908739	420.7505771	334.7773	158.5233003	330.4062503	-1.058594692	6.45644980120401e-05	0.003509984	Ms4a6d	19	11563968	11582213	-	1735	protein_coding	membrane-spanning 4-domains, subfamily A, member 6D [Source:MGI Symbol;Acc:MGI:1916024]	-	147	256	167	213	367	272	2.14570526	2.237842856	1.887436052	3.144134531	5.639033233	4.470687205
ENSMUSG00000051726	2017.442538	4760.960634	2392.60789	853.1345717	1568.356375	1353.878787	3057.003687	1258.456578	1.280967686	6.46061792407757e-05	0.003509984	Kcnf1	12	17222101	17226889	-	4789	protein_coding	potassium voltage-gated channel, subfamily F, member 1 [Source:MGI Symbol;Acc:MGI:2687399]	-	1833	7163	2782	771	1368	1100	9.693259471	22.6850225	11.39114927	4.123163313	7.615165202	6.550172062
ENSMUSG00000079330	15.40872642	4.65262103	6.020221146	44.26119697	28.66148345	80.00192832	8.6938562	50.97486958	-2.595277707	6.47616402842105e-05	0.003509984	Lemd1	1	132119169	132186965	+	3684	protein_coding	LEM domain containing 1 [Source:MGI Symbol;Acc:MGI:1922403]	-	14	7	7	40	25	65	0.09624111	0.028818244	0.037259213	0.278074629	0.180908285	0.503151296
ENSMUSG00000036492	510.6892186	566.9551056	642.4435994	336.385097	340.4984234	361.8548758	573.3626412	346.2461321	0.728783255	6.50383376810634e-05	0.003516256	Rnf39	17	37253810	37258878	+	1795	protein_coding	ring finger protein 39 [Source:MGI Symbol;Acc:MGI:2156378]	-	464	853	747	304	297	294	6.546448232	7.207317904	8.160399172	4.337406507	4.410928981	4.670761994
ENSMUSG00000030148	124.3704347	87.07047928	117.8243281	161.553369	298.0794279	345.8544901	109.7550807	268.4957623	-1.293760601	6.58636645372458e-05	0.003552084	Clec4a2	6	123083387	123120958	+	2926	protein_coding	C-type lectin domain family 4, member a2 [Source:MGI Symbol;Acc:MGI:1349412]	-	113	131	137	146	260	281	0.978039358	0.679025485	0.918124337	1.277907827	2.368847458	2.738652052
ENSMUSG00000118591	4.402493264	5.317281178	2.580094777	47.58078675	17.19689007	30.76997243	4.099956406	31.84921642	-2.946960615	6.62839032944838e-05	0.003565943	Gm52955	1	85411973	85412863	-	891	protein_coding	predicted gene, 52955 [Source:MGI Symbol;Acc:MGI:6388834]	-	4	8	3	43	15	25	0.113693202	0.136176254	0.06602354	1.235980866	0.448798735	0.80014218
ENSMUSG00000030774	1653.136221	1493.491351	1620.29952	2304.901832	2336.484131	2281.901155	1588.975697	2307.762373	-0.538905164	6.68001380513207e-05	0.003584886	Pak1	7	97437748	97561588	+	3943	protein_coding	p21 (RAC1) activated kinase 1 [Source:MGI Symbol;Acc:MGI:1339975]	-	1502	2247	1884	2083	2038	1854	9.647068579	8.643017566	9.369348121	13.52955426	13.77892929	13.40873516
ENSMUSG00000032374	1895.27335	3277.439186	3027.311205	1271.402883	1488.104221	1628.346941	2733.341247	1462.618015	0.902781804	6.7172592549631e-05	0.003596039	Plod2	9	92424276	92490481	+	5392	protein_coding	procollagen lysine, 2-oxoglutarate 5-dioxygenase 2 [Source:MGI Symbol;Acc:MGI:1347007]	-	1722	4931	3520	1149	1298	1323	8.08789443	13.86992841	12.80112193	5.457467287	6.417455678	6.99704748
ENSMUSG00000032024	2265.082784	3560.584409	2847.564602	1398.653824	1882.486233	1584.038181	2891.077265	1621.726079	0.834624892	6.75309601991734e-05	0.003606384	Clmp	9	40597258	40696615	+	4591	protein_coding	CXADR-like membrane protein [Source:MGI Symbol;Acc:MGI:1918816]	-	2058	5357	3311	1264	1642	1287	11.35246804	17.69715497	14.14187982	7.051163372	9.534631854	7.994220341
ENSMUSG00000055782	47.32680259	42.53824942	42.14154802	74.13750493	288.9077532	118.1566941	44.00220001	160.4006508	-1.867663612	6.77285016079887e-05	0.003608112	Abcd2	15	91030074	91076002	-	5946	protein_coding	ATP-binding cassette, sub-family D (ALD), member 2 [Source:MGI Symbol;Acc:MGI:1349467]	-	43	64	49	67	252	96	0.183145293	0.163246609	0.161594446	0.2885831	1.129831568	0.460416828
ENSMUSG00000027894	1594.803185	3082.029103	3003.23032	1338.901208	1363.140153	1171.72055	2560.020869	1291.253971	0.987860335	6.87639937590748e-05	0.003654363	Slc6a17	3	107374859	107425334	-	10283	protein_coding	solute carrier family 6 (neurotransmitter transporter), member 17 [Source:MGI Symbol;Acc:MGI:2442535]	-	1449	4637	3492	1210	1189	952	3.568623737	6.839216635	6.659009791	3.013606407	3.082478725	2.6401097
ENSMUSG00000043015	445.752443	393.4788071	466.9971546	642.893886	809.4002927	702.7861703	435.4094682	718.3601164	-0.723409644	6.91836328486366e-05	0.003663464	Nemp2	1	52669862	52691078	+	7078	protein_coding	nuclear envelope integral membrane protein 2 [Source:MGI Symbol;Acc:MGI:2444113]	-	405	592	543	581	706	571	1.44909439	1.268528558	1.504334881	2.102260693	2.659084948	2.300543291
ENSMUSG00000001865	45.12555595	47.19087045	36.12132687	174.831728	67.64110095	151.3882644	42.81258443	131.2870311	-1.615881465	6.93312592955738e-05	0.003663464	Cpa3	3	20269784	20296345	-	1517	protein_coding	carboxypeptidase A3, mast cell [Source:MGI Symbol;Acc:MGI:88479]	-	41	71	42	158	59	123	0.684463803	0.709842288	0.542898903	2.66742675	1.036822707	2.312194644
ENSMUSG00000033355	510.6892186	592.8768513	454.9567123	1393.121175	697.0472776	1083.10303	519.5075941	1057.757161	-1.025281364	6.95811428679306e-05	0.003663464	Rtp4	16	23339041	23432972	+	2131	protein_coding	receptor transporter protein 4 [Source:MGI Symbol;Acc:MGI:1915025]	-	464	892	529	1259	608	880	5.514253673	6.348490952	4.867741158	15.13084827	7.60603288	11.77617044
ENSMUSG00000021009	2272.787147	3022.874349	2492.371554	1729.506272	1621.093504	1592.653773	2596.011017	1647.751183	0.656318298	6.99850442618353e-05	0.003663464	Ptpn21	12	98643000	98703664	-	7897	protein_coding	protein tyrosine phosphatase, non-receptor type 21 [Source:MGI Symbol;Acc:MGI:1344406]	-	2065	4548	2898	1563	1414	1294	6.622319475	8.734688434	7.196005678	5.068948	4.77337265	4.672797905
ENSMUSG00000041734	1930.493296	3157.135699	2887.986087	1330.048969	1617.654126	1507.728649	2658.538361	1485.143915	0.840663809	7.00032579814764e-05	0.003663464	Kirrel	3	86985900	87082054	-	7463	protein_coding	kirre like nephrin family adhesion molecule 1 [Source:MGI Symbol;Acc:MGI:1891396]	-	1754	4750	3358	1202	1411	1225	5.952074489	9.653154747	8.82312647	4.12488668	5.040244926	4.680879997
ENSMUSG00000028255	368.7088108	202.0566847	210.7077401	676.0897838	434.5080891	599.399063	260.4910786	569.9989786	-1.134244331	7.00241241181327e-05	0.003663464	Clca1	3	144709578	144738537	-	3777	protein_coding	chloride channel accessory 1 [Source:MGI Symbol;Acc:MGI:1346342]	-	335	304	245	611	379	487	2.246208325	1.220718986	1.271962635	4.143002748	2.675040084	3.676942485
ENSMUSG00000036036	1160.056975	971.0684751	970.1156361	719.2444508	583.5478031	604.3222585	1033.747029	635.7048375	0.700267378	7.01371939965033e-05	0.003663464	Zfp57	17	37312055	37321527	+	3786	protein_coding	zinc finger protein 57 [Source:MGI Symbol;Acc:MGI:99204]	zf-C2H2	1054	1461	1128	650	509	491	7.050374909	5.852732925	5.842298523	4.396972435	3.584059754	3.698330701
ENSMUSG00000039278	118.8673181	21.26912471	17.20063184	196.9623265	299.2258872	256.0061706	52.44569156	250.7314615	-2.273272923	7.02770585665343e-05	0.003663464	Pcsk1n	X	7786061	7790649	+	2193	protein_coding	proprotein convertase subtilisin/kexin type 1 inhibitor [Source:MGI Symbol;Acc:MGI:1353431]	-	108	32	20	178	261	208	1.247203538	0.221309699	0.17883257	2.0787505	3.172779893	2.704765159
ENSMUSG00000001228	330.1869948	267.8580393	324.2319103	543.3061929	458.5837352	710.1709637	307.4256481	570.6869639	-0.893770552	7.05226719680272e-05	0.003667515	Uhrf1	17	56610321	56630486	+	4259	protein_coding	ubiquitin-like, containing PHD and RING finger domains, 1 [Source:MGI Symbol;Acc:MGI:1338889]	-	300	403	377	491	400	577	1.783880774	1.435114348	1.735757156	2.952533596	2.503746875	3.863429871
ENSMUSG00000028843	4126.236812	4831.41461	5232.432207	6974.458113	6949.836507	8909.753217	4730.027876	7611.349279	-0.686087191	7.187281433701e-05	0.00372885	Sh3bgrl3	4	133854717	133856100	-	821	protein_coding	SH3 domain binding glutamic acid-rich protein-like 3 [Source:MGI Symbol;Acc:MGI:1920973]	-	3749	7269	6084	6303	6062	7239	115.6443697	134.2828692	145.3119405	196.6188474	196.8388612	251.4434227
ENSMUSG00000044827	40.72306269	41.20892913	60.20221146	85.20280417	310.6904806	120.6182919	47.37806776	172.1705256	-1.861224317	7.25139809760506e-05	0.0037532	Tlr1	5	65082022	65090906	-	3346	protein_coding	toll-like receptor 1 [Source:MGI Symbol;Acc:MGI:1341295]	-	37	62	70	77	271	98	0.280045113	0.281031404	0.410229944	0.589366959	2.159143083	0.835227912
ENSMUSG00000057346	96.8548518	138.9139708	122.1244861	649.5330656	147.8932546	358.1624791	119.2977696	385.1962664	-1.689012221	7.28916405286627e-05	0.003763828	Apol9a	15	77287989	77295335	-	5953	protein_coding	apolipoprotein L 9a [Source:MGI Symbol;Acc:MGI:3606001]	-	88	209	142	587	129	291	0.374368242	0.532475345	0.467743452	2.52535952	0.577686072	1.393997409
ENSMUSG00000079227	114.4648249	83.74717855	153.0856234	153.8076595	451.7049792	427.0872173	117.0992089	344.199952	-1.556836948	7.31695723612002e-05	0.003769268	Ccr5	9	123921580	123947736	+	8434	protein_coding	chemokine (C-C motif) receptor 5 [Source:MGI Symbol;Acc:MGI:107182]	-	104	126	178	139	394	347	0.312285596	0.226582335	0.413848762	0.422087217	1.245376579	1.173277489
ENSMUSG00000041731	23618.27574	39921.48242	34686.79418	17225.35133	20865.55995	16773.32737	32742.18411	18288.07955	0.840292589	7.48695022717875e-05	0.003847764	Pgm5	19	24660380	24839219	-	3611	protein_coding	phosphoglucomutase 5 [Source:MGI Symbol;Acc:MGI:1925668]	-	21459	60063	40332	15567	18200	13628	150.4992035	252.2717572	219.0168479	110.4074636	134.3637043	107.6240911
ENSMUSG00000031725	13.20747979	17.94582397	6.880252738	16.59794887	212.0949775	64.00154266	12.67785217	97.56482302	-2.937361708	7.57656927772879e-05	0.003884681	Ces1f	8	93982864	94006375	-	3285	protein_coding	carboxylesterase 1F [Source:MGI Symbol;Acc:MGI:2142687]	-	12	27	8	15	185	52	0.092512003	0.124657235	0.047754012	0.116943714	1.501323987	0.451411719
ENSMUSG00000079457	4.402493264	3.987960883	2.580094777	30.98283788	6.878756029	89.8483195	3.656849641	42.56997114	-3.543617552	7.62142325578983e-05	0.003898528	Gm7609	1	85177334	85191507	+	1633	protein_coding	predicted pseudogene 7609 [Source:MGI Symbol;Acc:MGI:3644536]	-	4	6	3	28	6	73	0.062033462	0.055725525	0.036023866	0.439129732	0.097949706	1.274798476
ENSMUSG00000031838	751.7257248	831.4898441	925.3939933	1093.251565	1668.098337	2040.664572	836.2031874	1600.671491	-0.936157477	7.65916605278615e-05	0.00390868	Ifi30	8	71215419	71219307	-	980	protein_coding	interferon gamma inducible protein 30 [Source:MGI Symbol;Acc:MGI:2137648]	-	683	1251	1076	988	1455	1658	17.65008651	19.36066785	21.5298721	25.81974001	39.57992679	48.24622199
ENSMUSG00000047880	8.804986528	7.975921766	7.74028433	9.958769319	243.0493797	24.61597794	8.173730875	92.54137565	-3.503478908	7.69819415755941e-05	0.00391944	Cxcr5	9	44423084	44473174	-	3332	protein_coding	chemokine (C-X-C motif) receptor 5 [Source:MGI Symbol;Acc:MGI:103567]	-	8	12	9	9	212	20	0.060804708	0.054621718	0.052965463	0.069176488	1.69616828	0.171170872
ENSMUSG00000045680	2241.969695	1804.5523	2033.974716	2874.764743	3490.968684	3078.228042	2026.832237	3147.987157	-0.635786387	7.76614771187325e-05	0.003928917	Tcf21	10	22693180	22696073	-	2349	protein_coding	transcription factor 21 [Source:MGI Symbol;Acc:MGI:1202715]	bHLH	2037	2715	2365	2598	3045	2501	21.96141013	17.52975787	19.74255618	28.32547008	34.55750258	30.36236069
ENSMUSG00000044641	1191.975051	1180.436421	1659.860973	860.8802811	531.9571329	743.4025339	1344.090815	712.0799826	0.916469042	7.77003113629762e-05	0.003928917	Pard6b	2	167922924	167943123	+	3399	protein_coding	par-6 family cell polarity regulator beta [Source:MGI Symbol;Acc:MGI:2135605]	-	1083	1776	1930	778	464	604	8.069181837	7.924664724	11.13426103	5.862048785	3.639191294	5.067463559
ENSMUSG00000025950	15629.95171	14297.50443	17041.526	22559.9321	25955.83941	21908.22037	15656.32738	23474.66396	-0.584396375	7.78519578290657e-05	0.003928917	Idh1	1	65197775	65225659	-	2771	protein_coding	isocitrate dehydrogenase 1 (NADP+), soluble [Source:MGI Symbol;Acc:MGI:96413]	-	14201	21511	19815	20388	22640	17800	129.7880215	117.7370567	140.2209177	188.4339253	217.8100756	183.1843369
ENSMUSG00000065954	10196.1744	11779.10713	12447.23723	7980.293814	7644.590866	7766.341042	11474.17292	7797.075241	0.557473194	7.78876082344193e-05	0.003928917	Tacc1	8	25644568	25746604	-	11920	protein_coding	transforming, acidic coiled-coil containing protein 1 [Source:MGI Symbol;Acc:MGI:2443510]	-	9264	17722	14473	7212	6668	6310	19.68223901	22.54891124	23.80880296	15.49531676	14.91273858	15.09586364
ENSMUSG00000052684	5287.39441	6023.814914	5487.001559	3706.875247	4075.662947	3192.692339	5599.403628	3658.410178	0.614111392	7.81199734565588e-05	0.003931559	Jun	4	94937271	94940459	-	3189	protein_coding	jun proto-oncogene [Source:MGI Symbol;Acc:MGI:96646]	TF_bZIP	4804	9063	6380	3350	3555	2594	38.15054002	43.10290697	39.23028053	26.90365491	29.71824473	23.19638524
ENSMUSG00000024397	154.0872642	159.5184353	192.6470767	173.7251981	697.0472776	705.2477681	168.7509254	525.3400813	-1.637716174	7.86055947322819e-05	0.003946904	Aif1	17	35389967	35395044	-	1532	protein_coding	allograft inflammatory factor 1 [Source:MGI Symbol;Acc:MGI:1343098]	-	140	240	224	157	608	573	2.314309727	2.375973414	2.867111002	2.624592498	10.57993216	10.66597882
ENSMUSG00000032908	59.43365906	28.58038633	34.40126369	85.20280417	129.5499052	140.3110743	40.80510303	118.3545946	-1.552244866	7.93389691566681e-05	0.003974591	Sgpp2	1	78286982	78396926	+	4002	protein_coding	sphingosine-1-phosphate phosphatase 2 [Source:MGI Symbol;Acc:MGI:3589109]	-	54	43	40	77	113	114	0.34171881	0.162959796	0.195991917	0.492759081	0.752730352	0.812330252
ENSMUSG00000061578	1549.677629	935.1768271	1339.069189	787.8493061	549.1540229	329.8541045	1274.641215	555.6191445	1.196669651	8.12946511517438e-05	0.004053014	Ksr2	5	117552036	117913068	+	13619	protein_coding	kinase suppressor of ras 2 [Source:MGI Symbol;Acc:MGI:3610315]	-	1408	1407	1557	712	479	268	2.618241156	1.566888084	2.241809199	1.338923517	0.937623238	0.561169985
ENSMUSG00000030890	116.6660715	207.3739659	162.5459709	70.81791516	63.05526359	72.61713494	162.1953361	68.83010456	1.24237692	8.14305933822286e-05	0.004053014	Ilk	7	105385799	105392132	+	2744	protein_coding	integrin linked kinase [Source:MGI Symbol;Acc:MGI:1195267]	-	106	312	189	64	55	59	0.978304314	1.72448566	1.3506193	0.597333488	0.534338727	0.613158517
ENSMUSG00000031461	13.20747979	12.6285428	33.5412321	39.83507728	75.66631631	208.0050136	19.79241823	107.8354691	-2.443733527	8.14610962308125e-05	0.004053014	Myom2	8	15107653	15183541	+	8853	protein_coding	myomesin 2 [Source:MGI Symbol;Acc:MGI:1328358]	-	12	19	39	36	66	169	0.034327565	0.032550093	0.086383222	0.104143707	0.198742862	0.544378671
ENSMUSG00000047495	113.3642015	162.1770759	149.6454971	35.40895758	73.37339764	20.92358125	141.7289248	43.23531216	1.712185823	8.18660558050546e-05	0.004063905	Dlgap2	8	14145865	14897680	+	6149	protein_coding	DLG associated protein 2 [Source:MGI Symbol;Acc:MGI:2443181]	-	103	244	174	32	64	17	0.424213946	0.601830833	0.554881198	0.133280459	0.277468413	0.078840485
ENSMUSG00000021118	818.8637471	748.4073257	622.6628728	1226.035156	1089.136371	1190.182534	729.9779819	1168.451354	-0.679411372	8.26095657421073e-05	0.004091515	Plek2	12	78935465	78953738	-	1583	protein_coding	pleckstrin 2 [Source:MGI Symbol;Acc:MGI:1351466]	-	744	1126	724	1108	950	967	11.90266556	10.78814005	8.968357368	17.92585345	15.99855503	17.420091
ENSMUSG00000076576	0	1.329320294	0	30.98283788	63.05526359	1.230798897	0.443106765	31.75630012	-5.930279121	8.28600564299847e-05	0.004094637	Igkv6-32	6	70051008	70051587	-	366	IG_V_gene	immunoglobulin kappa variable 6-32 [Source:MGI Symbol;Acc:MGI:3641634]	-	0	2	0	28	55	1	0	0.082877761	0	1.959286481	4.00608051	0.077915484
ENSMUSG00000042761	8.804986528	2.658640589	2.580094777	40.9416072	57.3229669	14.76958677	4.681240631	37.67805362	-3.0706138	8.31445800441117e-05	0.004099422	Mrap2	9	87026359	87066098	+	2257	protein_coding	melanocortin 2 receptor accessory protein 2 [Source:MGI Symbol;Acc:MGI:3609239]	-	8	4	3	37	50	12	0.089765745	0.026879274	0.026064233	0.419847103	0.590576979	0.151619321
ENSMUSG00000062783	26.41495958	18.61048412	19.78072662	149.3815398	35.54023948	88.6175206	21.60205678	91.17976662	-2.086548445	8.49373669966862e-05	0.004178383	Csprs	GL456221.1	111572	163011	-	2719	protein_coding	component of Sp100-rs [Source:NCBI gene (formerly Entrezgene);Acc:114564]	-	24	28	23	135	31	72	0.223539484	0.156184497	0.165872306	1.27158547	0.303941887	0.755141171
ENSMUSG00000026417	3475.768432	3805.844003	5950.558587	7201.296748	8218.966995	8677.132226	4410.723674	8032.465323	-0.864734011	8.67787253925018e-05	0.004256638	Pigr	1	130754421	130779986	+	4025	protein_coding	polymeric immunoglobulin receptor [Source:MGI Symbol;Acc:MGI:103080]	-	3158	5726	6919	6508	7169	7050	19.87002673	21.57618013	33.70797787	41.40975448	47.48219253	49.9491489
ENSMUSG00000029121	26.41495958	29.24504648	24.94091618	66.39179546	111.2065558	65.23234155	26.86697408	80.94356427	-1.588454877	8.69178821636856e-05	0.004256638	Crmp1	5	37399284	37449477	+	7046	protein_coding	collapsin response mediator protein 1 [Source:MGI Symbol;Acc:MGI:107793]	-	24	44	29	60	97	53	0.086262256	0.09471072	0.08070689	0.218086914	0.36700093	0.214505332
ENSMUSG00000066113	3195.109486	3724.755465	4622.669808	2614.730211	2069.359105	2226.515205	3847.511586	2303.534841	0.740178264	8.74848059287402e-05	0.004265423	Adamtsl1	4	85432409	86346622	+	12767	protein_coding	ADAMTS-like 1 [Source:MGI Symbol;Acc:MGI:1924989]	-	2903	5604	5375	2363	1805	1809	5.758513479	6.657303685	8.255528185	4.740191195	3.769002424	4.04068103
ENSMUSG00000016283	53.93054248	42.53824942	68.80252738	97.37463334	252.2210544	140.3110743	55.09043976	163.302254	-1.570559555	8.74878369068432e-05	0.004265423	H2-M2	17	37791742	37794443	-	1551	protein_coding	histocompatibility 2, M region locus 2 [Source:MGI Symbol;Acc:MGI:95914]	-	49	64	80	88	220	114	0.800085671	0.625831295	1.011424439	1.453087846	3.781368064	2.096032024
ENSMUSG00000049699	27.5155829	58.49009295	47.30173757	112.8660523	114.6459338	128.0030853	44.43580448	118.5050238	-1.397974146	8.83935089466718e-05	0.00429998	Ucn2	9	108815078	108816232	+	1155	protein_coding	urocortin 2 [Source:MGI Symbol;Acc:MGI:2176375]	-	25	88	55	102	100	104	0.548163652	1.155552784	0.933761491	2.261721797	2.308107779	2.56777056
ENSMUSG00000069072	33.01869948	9.305242061	11.1804107	71.92444508	142.1609579	46.7703581	17.83478408	86.95192037	-2.316488088	8.95404467926181e-05	0.004346094	Slc7a14	3	31257007	31364527	-	9829	protein_coding	solute carrier family 7 (cationic amino acid transporter, y+ system), member 14 [Source:MGI Symbol;Acc:MGI:3040688]	-	30	14	13	65	124	38	0.077297265	0.021602688	0.02593518	0.169365527	0.336318238	0.110250133
ENSMUSG00000055485	1000.466594	1960.082774	1580.738067	628.508997	914.8745518	406.1636361	1513.762478	649.8490616	1.220281122	8.99740932126852e-05	0.004357459	Soga1	2	156857719	156921174	-	7984	protein_coding	suppressor of glucose, autophagy associated 1 [Source:MGI Symbol;Acc:MGI:2444575]	-	909	2949	1838	568	798	330	2.883338063	5.602003097	4.514194144	1.822001807	2.664528881	1.178686398
ENSMUSG00000024349	652.6696264	754.3892671	852.2913079	1029.07283	1434.220632	1424.034324	753.1167338	1295.775929	-0.781948641	9.19796490842934e-05	0.004444733	Sting1	18	35866732	35873607	-	2741	protein_coding	stimulator of interferon response cGAMP interactor 1 [Source:MGI Symbol;Acc:MGI:1919762]	-	593	1135	991	930	1251	1157	5.478956698	6.280235454	7.089569645	8.68950243	12.16707943	12.03730275
ENSMUSG00000022876	46.22617927	47.19087045	63.64233783	73.03097501	261.3927291	179.696639	52.35312918	171.3734477	-1.709740874	9.24841816039051e-05	0.004459248	Samsn1	16	75655681	75819169	-	4935	protein_coding	SAM domain, SH3 domain and nuclear localization signals, 1 [Source:MGI Symbol;Acc:MGI:1914992]	-	42	71	74	66	228	146	0.215533283	0.218202786	0.294035533	0.342513564	1.231645598	0.843666023
ENSMUSG00000038204	5.50311658	3.987960883	10.32037911	28.76977803	37.83315816	41.84716251	6.603818857	36.1500329	-2.462117361	9.39082706117213e-05	0.004517939	Asb10	5	24737695	24745976	-	2806	protein_coding	ankyrin repeat and SOCS box-containing 10 [Source:MGI Symbol;Acc:MGI:2152836]	-	5	6	12	26	33	34	0.045126801	0.032430428	0.083858837	0.237304884	0.313519344	0.345538235
ENSMUSG00000033491	123.2698114	144.2312519	86.00315922	29.87630796	34.39378014	59.07834707	117.8347409	41.11614506	1.52500161	9.48618361403933e-05	0.004553785	Prss35	9	86625702	86640496	+	3444	protein_coding	protease, serine 35 [Source:MGI Symbol;Acc:MGI:2444800]	-	112	217	100	27	30	48	0.823582463	0.955621014	0.569366763	0.20078054	0.232218161	0.397450415
ENSMUSG00000006457	58.33303575	47.19087045	68.80252738	60.85914584	210.9485182	488.6271622	58.10881119	253.4782754	-2.125493191	9.55594907773585e-05	0.004567993	Actn3	19	4911244	4927937	-	2901	protein_coding	actinin alpha 3 [Source:MGI Symbol;Acc:MGI:99678]	-	53	71	80	55	184	397	0.4626796	0.371192951	0.540751226	0.485552234	1.690861997	3.902542471
ENSMUSG00000026463	13440.81193	29428.49268	19954.453	7845.297164	12922.88966	8316.508149	20941.25254	9694.898324	1.111110688	9.55760825576223e-05	0.004567993	Atp2b4	1	133627195	133728779	-	12248	protein_coding	ATPase, Ca++ transporting, plasma membrane 4 [Source:MGI Symbol;Acc:MGI:88111]	-	12212	44276	23202	7090	11272	6757	25.25072361	54.82672459	37.14629462	14.82525095	24.53431129	15.73235007
ENSMUSG00000115811	78.14425543	77.10057708	104.9238543	40.9416072	22.92918676	19.69278236	86.72289559	27.85452544	1.633307941	9.6669152206558e-05	0.004610148	Gm41293	15	36206520	36210851	-	707	lncRNA	predicted gene, 41293 [Source:MGI Symbol;Acc:MGI:5624178]	-	71	116	122	37	20	16	2.543262251	2.488442876	3.383729761	1.340303977	0.754134225	0.64536503
ENSMUSG00000015605	4450.92069	6440.556826	5585.905192	3238.813089	3314.413946	3657.934323	5492.460903	3403.720453	0.690699103	9.72239719981204e-05	0.004626505	Srf	17	46859255	46867101	-	2893	protein_coding	serum response factor [Source:MGI Symbol;Acc:MGI:106658]	SRF	4044	9690	6495	2927	2891	2972	35.40095056	50.80008556	44.0236428	25.91166288	26.64021509	29.2957912
ENSMUSG00000022479	271.853959	212.026587	207.2676137	414.9487216	382.9174189	398.7788427	230.3827199	398.8816611	-0.795982671	9.7702971231593e-05	0.004634464	Vdr	15	97752306	97808511	-	5650	protein_coding	vitamin D (1,25-dihydroxyvitamin D3) receptor [Source:MGI Symbol;Acc:MGI:103076]	THR-like	247	319	241	375	334	324	1.107135345	0.856310631	0.836418922	1.699823448	1.57592697	1.635315009
ENSMUSG00000041961	1583.796952	1934.161028	1609.119109	1134.193172	1153.338094	918.1759773	1709.025696	1068.569081	0.677769901	9.7815580875482e-05	0.004634464	Znrf3	11	5226324	5394847	-	7893	protein_coding	zinc and ring finger 3 [Source:MGI Symbol;Acc:MGI:3039616]	-	1439	2910	1871	1025	1006	746	4.617117228	5.591650088	4.648222825	3.325850769	3.39776976	2.695265703
ENSMUSG00000034634	39457.34588	30574.36677	31566.59956	54363.81518	46947.50989	68351.18596	33866.10407	56554.17035	-0.739817391	9.9476871920093e-05	0.004702974	Ly6d	15	74633905	74635469	-	744	protein_coding	lymphocyte antigen 6 complex, locus D [Source:MGI Symbol;Acc:MGI:96881]	-	35850	46000	36704	49130	40950	55534	1220.305124	937.7217653	967.376905	1691.199434	1467.300412	2128.584428
ENSMUSG00000111521	361.0044476	522.4228757	720.7064743	231.2647542	237.317083	297.8533331	534.7112659	255.4783901	1.067399437	0.000100733	0.004752051	Gm48529	9	45841410	45845036	+	2536	lncRNA	predicted gene, 48529 [Source:MGI Symbol;Acc:MGI:6098068]	-	328	786	838	209	207	242	3.275493974	4.700698505	6.479627257	2.1106588	2.176001374	2.721265884
ENSMUSG00000025813	4728.277765	4073.037382	3293.920998	2678.908947	2441.95839	1832.659558	4031.745382	2317.842298	0.798304054	0.000101575	0.004781459	Homer2	7	81250229	81357275	-	12621	protein_coding	homer scaffolding protein 2 [Source:MGI Symbol;Acc:MGI:1347354]	-	4296	6128	3830	2421	2130	1489	8.620306669	7.364005263	5.950593198	4.912720073	4.499081969	3.3643858
ENSMUSG00000029919	194.8103269	182.1168803	128.1447072	324.2132678	319.8621553	305.2381265	168.3573048	316.4378499	-0.91197099	0.000103817	0.004876516	Hpgds	6	65094277	65121892	-	6425	protein_coding	hematopoietic prostaglandin D synthase [Source:MGI Symbol;Acc:MGI:1859384]	-	177	274	149	293	279	248	0.697673688	0.646794817	0.45474548	1.167926424	1.157628313	1.100736605
ENSMUSG00000042750	47.32680259	17.94582397	11.1804107	100.6942231	121.5246898	76.30953163	25.48434575	99.50948153	-1.99055518	0.000105352	0.00493797	Bex2	X	134967313	134968985	-	903	protein_coding	brain expressed X-linked 2 [Source:MGI Symbol;Acc:MGI:1338017]	-	43	27	13	91	106	62	1.205960035	0.453487284	0.282299986	2.580920564	3.129364733	1.957982471
ENSMUSG00000047330	1128.138899	1893.616759	1399.271401	811.0864345	599.5982338	908.3295862	1473.675686	773.0047515	0.931944794	0.000106361	0.004974601	Kcne4	1	78794475	78797745	+	2657	protein_coding	potassium voltage-gated channel, Isk-related subfamily, gene 4 [Source:MGI Symbol;Acc:MGI:1891125]	-	1025	2849	1627	733	523	738	9.769774085	16.26260056	12.00746288	7.065345699	5.247448723	7.92081131
ENSMUSG00000026581	14.30810311	12.6285428	13.76050548	19.91753864	286.6148345	32.00077133	13.56571713	112.8443815	-3.058565484	0.00010681	0.004984932	Sell	1	163889551	163911750	+	5911	protein_coding	selectin, lymphocyte [Source:MGI Symbol;Acc:MGI:98279]	-	13	19	16	18	250	26	0.055697359	0.048750799	0.053077967	0.077988855	1.127501474	0.125434571
ENSMUSG00000076652	0	1.329320294	0	11.06529924	95.15612506	1.230798897	0.443106765	35.81740773	-6.113847655	0.000107322	0.004989001	Ighv7-3	12	114116800	114117264	-	361	IG_V_gene	immunoglobulin heavy variable 7-3 [Source:MGI Symbol;Acc:MGI:4439766]	-	0	2	0	10	83	1	0	0.084025653	0	0.709436933	6.129272915	0.078994646
ENSMUSG00000021699	1266.817437	1813.857542	1577.29794	964.894094	998.5660835	739.7101372	1552.65764	901.0567716	0.785546193	0.000107354	0.004989001	Pde4d	13	108586482	110089995	+	12006	protein_coding	phosphodiesterase 4D, cAMP specific [Source:MGI Symbol;Acc:MGI:99555]	-	1151	2729	1834	872	871	601	2.427891054	3.447420795	2.995409802	1.860112203	1.934006302	1.427516028
ENSMUSG00000020889	6753.424667	7683.471302	6298.01135	5144.257618	3981.653281	3659.165121	6911.635773	4261.692007	0.697585137	0.000108276	0.005021148	Nr1d1	11	98658758	98666159	-	3077	protein_coding	nuclear receptor subfamily 1, group D, member 1 [Source:MGI Symbol;Acc:MGI:2444210]	THR-like	6136	11560	7323	4649	3473	2973	50.50217296	56.97960551	46.66774242	38.69483917	30.08952667	27.5532145
ENSMUSG00000051331	4274.820959	7607.700045	7319.728882	3371.596679	3904.840506	2361.903084	6400.749962	3212.78009	0.994526632	0.000108934	0.005040985	Cacna1c	6	118564201	119173851	-	21864	protein_coding	calcium channel, voltage-dependent, L type, alpha 1C subunit [Source:MGI Symbol;Acc:MGI:103013]	-	3884	11446	8511	3047	3406	1919	4.498853103	7.939866918	7.633192696	3.569142038	4.152915494	2.502938717
ENSMUSG00000042895	1.100623316	2.658640589	3.440126369	12.17182917	32.10086147	30.76997243	2.399796758	25.01422102	-3.341356593	0.000109886	0.005074284	Abra	15	41727472	41733116	-	2979	protein_coding	actin-binding Rho activating protein [Source:MGI Symbol;Acc:MGI:2444891]	-	1	4	4	11	28	25	0.008501229	0.020364727	0.026329629	0.094567776	0.250567995	0.239317449
ENSMUSG00000025888	83.64737201	102.3576627	147.9254339	173.7251981	309.5440213	315.0845177	111.3101562	266.1179124	-1.254419087	0.000110409	0.005087674	Casp1	9	5298508	5307290	+	3136	protein_coding	caspase 1 [Source:MGI Symbol;Acc:MGI:96544]	-	76	154	172	157	270	256	0.613747518	0.74478988	1.075493146	1.282166998	2.295227713	2.327923859
ENSMUSG00000020542	1578.293835	2806.859802	2812.303307	634.0416467	1312.695942	1267.722864	2399.152314	1071.486818	1.163482697	0.000112008	0.005150465	Myocd	11	65067387	65160815	-	6424	protein_coding	myocardin [Source:MGI Symbol;Acc:MGI:2137495]	-	1434	4223	3270	573	1145	1030	5.653219253	9.970217889	9.981538233	2.284389134	4.751579756	4.572319318
ENSMUSG00000023885	5446.984791	6721.708069	7333.489387	3376.022799	4207.505771	4428.414432	6500.727415	4003.981001	0.699385971	0.000112445	0.005159731	Thbs2	17	14885762	14914497	-	7003	protein_coding	thrombospondin 2 [Source:MGI Symbol;Acc:MGI:98738]	-	4949	10113	8527	3051	3670	3598	17.8972184	21.90206085	23.87632	11.15781297	13.97075919	14.65149337
ENSMUSG00000022026	170.596614	126.285428	87.72322241	183.6839674	315.276318	750.7873273	128.2017548	416.5825376	-1.701593228	0.000113369	0.005191197	Olfm4	14	80221521	80260579	+	2962	protein_coding	olfactomedin 4 [Source:MGI Symbol;Acc:MGI:2685142]	-	155	190	102	166	275	610	1.325253178	0.972876352	0.675258985	1.435304445	2.47505987	5.872859905
ENSMUSG00000096727	647.1665098	785.628294	909.9134246	1064.481787	1821.723888	1484.34347	780.9027428	1456.849715	-0.898872674	0.00011386	0.005202783	Psmb9	17	34400961	34406738	-	3660	protein_coding	proteasome (prosome, macropain) subunit, beta type 9 (large multifunctional peptidase 2) [Source:MGI Symbol;Acc:MGI:1346526]	-	588	1182	1058	962	1589	1206	4.068632379	4.898075684	5.668391479	6.731548553	11.57393078	9.396607415
ENSMUSG00000032327	140.8797844	58.49009295	194.3671398	346.3438663	294.6400499	441.8568041	131.2456724	360.9469068	-1.463697012	0.000114522	0.005222123	Stra6	9	57971071	58061279	+	5829	protein_coding	stimulated by retinoic acid gene 6 [Source:MGI Symbol;Acc:MGI:107742]	-	128	88	226	313	257	359	0.556119501	0.228969543	0.760273124	1.375217145	1.175376862	1.756326497
ENSMUSG00000016559	14206.84576	13347.04042	14893.16708	18154.83647	22886.76777	23667.032	14149.01775	21569.54541	-0.608298831	0.000115032	0.005234454	H3f3b	11	115912738	115918788	-	2976	protein_coding	H3.3 histone B [Source:MGI Symbol;Acc:MGI:1101768]	-	12908	20081	17317	16407	19963	19229	109.8444807	102.3390803	114.1024538	141.1943268	178.826118	184.2589673
ENSMUSG00000110266	74.84238549	166.1650368	197.8072662	474.7013375	682.1433062	208.0050136	146.2715628	454.9498858	-1.633877341	0.0001155	0.005244815	Gm32742	9	51041607	51076817	-	8516	protein_coding	predicted gene, 32742 [Source:MGI Symbol;Acc:MGI:5591901]	-	68	250	230	429	595	169	0.202220635	0.445239264	0.529599343	1.290157215	1.862599071	0.565921133
ENSMUSG00000049775	75282.63481	80720.31624	75198.58233	99998.21579	125656.5293	163591.6354	77067.17779	129748.7935	-0.751525355	0.000117147	0.005302114	Tmsb4x	X	165990089	165992311	-	1371	protein_coding	thymosin, beta 4, X chromosome [Source:MGI Symbol;Acc:MGI:99510]	-	68400	121446	87437	90371	109604	132915	1263.487231	1343.491307	1250.584518	1688.156204	2131.213793	2764.657912
ENSMUSG00000076562	0	0	0.860031592	8.852239395	71.08047896	1.230798897	0.286677197	27.05450575	-6.462419106	0.000117668	0.005302114	Igkv4-50	6	69677751	69678271	-	352	IG_V_gene	immunoglobulin kappa variable 4-50 [Source:MGI Symbol;Acc:MGI:2685915]	-	0	0	1	8	62	1	0	0	0.055707362	0.582060757	4.695556763	0.081014396
ENSMUSG00000018830	265004.7801	492679.9988	415512.2234	194562.2631	244355.1969	195993.6472	391065.6674	211637.0357	0.885822188	0.000117715	0.005302114	Myh11	16	14012399	14109236	-	7599	protein_coding	myosin, heavy polypeptide 11, smooth muscle [Source:MGI Symbol;Acc:MGI:102643]	-	240777	741251	483136	175831	213139	159241	802.4366658	1479.442015	1246.71794	592.5977491	747.7295571	597.5899869
ENSMUSG00000052374	182.7034705	128.9440686	151.3655602	232.3712841	322.155074	420.9332229	154.3376997	325.1531937	-1.078201991	0.000117733	0.005302114	Actn2	13	12284312	12355641	-	3795	protein_coding	actinin alpha 2 [Source:MGI Symbol;Acc:MGI:109192]	-	166	194	176	210	281	342	1.107767241	0.775316542	0.909402496	1.417191407	1.973933914	2.569917526
ENSMUSG00000036172	1468.231503	1298.745928	1329.608842	2102.406856	2286.03992	1838.813552	1365.528758	2075.753443	-0.604852277	0.000118869	0.005342272	Cd200r3	16	44764041	44801743	+	5984	protein_coding	CD200 receptor 3 [Source:MGI Symbol;Acc:MGI:1921853]	-	1334	1954	1546	1900	1994	1494	5.645682555	4.952472525	5.066093011	8.131731158	8.883244958	7.119735714
ENSMUSG00000035314	1702.66427	1401.10359	1755.32448	2485.26621	2539.407434	2337.287106	1619.697447	2453.986917	-0.600109506	0.000120365	0.005398388	Gdpd5	7	99030621	99111084	+	6739	protein_coding	glycerophosphodiester phosphodiesterase domain containing 5 [Source:MGI Symbol;Acc:MGI:2686926]	-	1547	2108	2041	2246	2215	1899	5.813625707	4.744213778	5.938856103	8.535624308	8.762264185	8.035897131
ENSMUSG00000060791	174.9991072	169.4883375	158.245813	232.3712841	536.5429702	360.6240769	167.5777526	376.5127771	-1.167986172	0.000121145	0.005418138	Gmfg	7	28136872	28147658	+	2817	protein_coding	glia maturation factor, gamma [Source:MGI Symbol;Acc:MGI:1927135]	-	159	255	184	210	468	293	1.429428667	1.372911155	1.280814484	1.909208871	4.428912243	2.96609894
ENSMUSG00000038894	2859.419375	2990.306002	3020.430952	1685.245075	2010.889679	1014.178291	2956.718776	1570.104348	0.91293151	0.000121302	0.005418138	Irs2	8	11034681	11058458	-	6323	protein_coding	insulin receptor substrate 2 [Source:MGI Symbol;Acc:MGI:109334]	-	2598	4499	3512	1523	1754	824	10.40562511	10.7915024	10.89147201	6.168757776	7.395107238	3.716283953
ENSMUSG00000000308	4260.512856	4042.463015	3250.919419	6142.34761	5341.354056	7106.632833	3851.29843	6196.778166	-0.68621622	0.000121723	0.00542586	Ckmt1	2	121188195	121194218	+	2496	protein_coding	creatine kinase, mitochondrial 1, ubiquitous [Source:MGI Symbol;Acc:MGI:99441]	-	3871	6082	3780	5551	4659	5774	39.27632098	36.95650858	29.69630897	56.95707029	49.76066761	65.9685683
ENSMUSG00000024164	9159.387235	9115.149259	8484.211658	11791.18287	21192.30086	14619.4293	8919.582717	15867.63768	-0.831039725	0.000126658	0.00563436	C3	17	57510970	57535136	-	5143	protein_coding	complement component 3 [Source:MGI Symbol;Acc:MGI:88227]	-	8322	13714	9865	10656	18485	11878	40.9791926	40.44238145	37.61281341	53.06384106	95.81665371	65.86150596
ENSMUSG00000028459	66.03739896	47.8555306	69.66255897	82.98974433	337.0590454	184.6198346	61.18516284	201.5562081	-1.722923318	0.000127471	0.005658969	Cd72	4	43446462	43454628	-	3422	protein_coding	CD72 antigen [Source:MGI Symbol;Acc:MGI:88345]	-	60	72	81	75	294	150	0.444041392	0.319110865	0.464152045	0.561309321	2.290368669	1.25001756
ENSMUSG00000021750	132.0747979	188.7634818	235.6486563	68.60485531	96.3025844	77.54033053	185.4956453	80.81592341	1.201686726	0.000127944	0.005668456	Fam107a	14	14151750	14173499	+	3870	protein_coding	family with sequence similarity 107, member A [Source:MGI Symbol;Acc:MGI:3041256]	-	120	284	274	62	84	63	0.785276302	1.11300336	1.388336853	0.410300192	0.578637253	0.464231328
ENSMUSG00000028862	1377.980392	2357.549542	2145.778823	1117.595224	1113.212017	1088.026225	1960.436252	1106.277822	0.826254668	0.000129557	0.005728289	Map3k6	4	132968129	132980240	+	4604	protein_coding	mitogen-activated protein kinase kinase kinase 6 [Source:MGI Symbol;Acc:MGI:1855691]	-	1252	3547	2495	1010	971	884	6.886859519	11.68463024	10.62650594	5.618327546	5.62240316	5.475475125
ENSMUSG00000026931	129.8735513	29.24504648	71.38262216	21.02406856	3.439378014	13.53878787	76.83373997	12.66741148	2.592260386	0.000130302	0.0057496	1700019N19Rik	19	58774235	58782893	-	1257	protein_coding	RIKEN cDNA 1700019N19 gene [Source:MGI Symbol;Acc:MGI:1914757]	-	118	44	83	19	3	11	2.377381834	0.530892389	1.294786221	0.387114393	0.063624451	0.249552697
ENSMUSG00000073411	29560.54102	27903.7623	30238.71078	37903.07603	44385.17327	43459.50906	29234.33803	41915.91945	-0.519842783	0.000135067	0.005936555	H2-D1	17	35481706	35486475	+	2579	protein_coding	histocompatibility 2, D region locus 1 [Source:MGI Symbol;Acc:MGI:95896]	-	26858	41982	35160	34254	38715	35310	263.7391108	246.8885122	267.3331271	340.158202	400.1897772	390.4372414
ENSMUSG00000006715	205.8165601	164.1710564	164.2660341	296.5500197	296.9329686	467.703581	178.0845502	353.7288564	-0.991985225	0.000135082	0.005936555	Gmnn	13	24935828	24945906	-	1465	protein_coding	geminin [Source:MGI Symbol;Acc:MGI:1927344]	-	187	247	191	268	259	380	3.232631437	2.55710422	2.556530609	4.685092452	4.713030045	7.396918475
ENSMUSG00000063142	2403.761322	2890.60698	3697.275815	2040.44118	1597.017858	1586.499779	2997.214706	1741.319606	0.783526924	0.000135507	0.005943239	Kcnma1	14	23339499	24064559	-	16976	protein_coding	potassium large conductance calcium-activated channel, subfamily M, alpha member 1 [Source:MGI Symbol;Acc:MGI:99923]	-	2184	4349	4299	1844	1393	1289	3.25813802	3.885466254	4.965778374	2.781932231	2.187528998	2.165321614
ENSMUSG00000089929	18.71059637	23.9277653	33.5412321	34.30242765	143.3074173	139.0802754	25.39319792	105.5633734	-2.050125587	0.000135889	0.00594806	Bcl2a1b	9	89081262	89089880	+	817	protein_coding	B cell leukemia/lymphoma 2 related protein A1b [Source:MGI Symbol;Acc:MGI:1278326]	-	17	36	39	31	125	113	0.526961729	0.668297051	0.936047321	0.971763613	4.078740032	3.944221056
ENSMUSG00000028546	24.21371295	7.311261619	4.300157961	58.64608599	94.00966572	39.38556471	11.94171084	64.01377214	-2.463190295	0.000136925	0.005972556	Elavl4	4	110060919	110209106	-	5387	protein_coding	ELAV like RNA binding protein 4 [Source:MGI Symbol;Acc:MGI:107427]	-	22	11	5	53	82	32	0.103425568	0.030969544	0.018200289	0.251970612	0.405793369	0.169397838
ENSMUSG00000020475	95.75422849	105.0163033	140.1851495	168.1925485	255.6604324	548.9363082	113.6518938	324.2630964	-1.51069167	0.000136995	0.005972556	Pgam2	11	5751640	5753733	-	840	protein_coding	phosphoglycerate mutase 2 [Source:MGI Symbol;Acc:MGI:1933118]	-	87	158	163	152	223	446	2.622963075	2.852770936	3.805078077	4.63431231	7.077235478	15.14120477
ENSMUSG00000024589	4380.480798	4999.573627	4712.113094	3535.363108	3016.334519	2989.610521	4697.389173	3180.436049	0.562731978	0.000138335	0.006008367	Nedd4l	18	65020776	65350899	+	19400	protein_coding	neural precursor cell expressed, developmentally down-regulated gene 4-like [Source:MGI Symbol;Acc:MGI:1933754]	-	3980	7522	5479	3195	2631	2429	5.195574211	5.88058727	5.538023888	4.217840266	3.615406938	3.570513218
ENSMUSG00000032259	0	1.329320294	0	12.17182917	18.34334941	25.84677684	0.443106765	18.78731847	-5.14121783	0.000138573	0.006008367	Drd2	9	49251927	49319477	+	2547	protein_coding	dopamine receptor D2 [Source:MGI Symbol;Acc:MGI:94924]	-	0	2	0	11	16	21	0	0.011909407	0	0.110607541	0.167466948	0.235123052
ENSMUSG00000064246	1.100623316	13.29320294	12.04044229	39.83507728	73.37339764	44.3087603	8.81142285	52.50574507	-2.530634658	0.000138642	0.006008367	Chil1	1	134109914	134117919	+	2804	protein_coding	chitinase-like 1 [Source:MGI Symbol;Acc:MGI:1340899]	-	1	20	14	36	64	36	0.009031798	0.108178533	0.097905092	0.328810356	0.608471209	0.366124972
ENSMUSG00000007989	1077.510226	1110.647106	1191.143755	775.677477	728.0016797	530.4743247	1126.433696	678.0511605	0.73178999	0.000139015	0.006012594	Fzd3	14	65429898	65499912	-	12804	protein_coding	frizzled class receptor 3 [Source:MGI Symbol;Acc:MGI:108476]	-	979	1671	1385	701	635	431	1.936373973	1.979337646	2.121091298	1.402146359	1.322105551	0.959923149
ENSMUSG00000074625	2059.266224	2325.645855	2113.097622	1553.568014	1328.746373	1501.574655	2166.003234	1461.296347	0.568150387	0.000139678	0.006029354	Arhgap40	2	158354716	158392682	+	2206	protein_coding	Rho GTPase activating protein 40 [Source:MGI Symbol;Acc:MGI:3649852]	-	1871	3499	2457	1404	1159	1220	21.47931809	24.05622819	21.84011408	16.29981201	14.00606046	15.77099822
ENSMUSG00000007946	12.10685648	1.993980442	6.020221146	28.76977803	67.64110095	32.00077133	6.707019354	42.80388344	-2.73291378	0.000139988	0.006030783	Phox2a	7	101467520	101471933	+	2035	protein_coding	paired-like homeobox 2a [Source:MGI Symbol;Acc:MGI:106633]	Homeobox	11	3	7	26	59	26	0.136892761	0.022358669	0.067451076	0.327212533	0.7729042	0.364345823
ENSMUSG00000031374	147.4835243	152.8718339	125.5646125	74.13750493	68.78756029	57.84754817	141.9733236	66.92420446	1.083672377	0.00014086	0.006056445	Zfp92	X	72454702	72471991	+	6744	protein_coding	zinc finger protein 92 [Source:MGI Symbol;Acc:MGI:108094]	zf-C2H2	134	230	146	67	60	47	0.503198626	0.517248661	0.424512564	0.254435811	0.237176556	0.198739941
ENSMUSG00000027398	57.23241243	25.92174574	30.96113732	95.16157349	118.0853118	102.1563085	38.03843183	105.1343979	-1.486750716	0.000142048	0.00609552	Il1b	2	129206490	129213059	-	1907	protein_coding	interleukin 1 beta [Source:MGI Symbol;Acc:MGI:96543]	-	52	39	36	86	103	83	0.690565473	0.310172303	0.37017498	1.154964815	1.439874368	1.241172829
ENSMUSG00000018899	1183.170065	1783.283175	1417.332064	2003.925693	3528.801843	2726.219557	1461.261768	2752.982364	-0.913036507	0.000142563	0.006105605	Irf1	11	53660841	53669200	+	3975	protein_coding	interferon regulatory factor 1 [Source:MGI Symbol;Acc:MGI:96590]	IRF	1075	2683	1648	1811	3078	2215	6.848942837	10.23699851	8.129715143	11.66815832	20.64284499	15.89064252
ENSMUSG00000094322	0	0	0.860031592	2.213059849	57.3229669	9.846391178	0.286677197	23.12747264	-6.235517844	0.000143177	0.00611991	Ighv9-4	12	114263581	114264009	-	351	IG_V_gene	immunoglobulin heavy variable 9-4 [Source:MGI Symbol;Acc:MGI:3646379]	-	0	0	1	2	50	8	0	0	0.055866072	0.145929762	3.797527756	0.649961647
ENSMUSG00000117541	0	0	0	7.74570947	14.9039714	11.07719008	0	11.24229031	-6.155868958	0.000144402	1	Gm50048	18	15536144	15563847	+	2701	lncRNA	predicted gene, 50048 [Source:MGI Symbol;Acc:MGI:6275358]	-	0	0	0	7	13	9	0	0	0	0.066373459	0.128308916	0.095021698
ENSMUSG00000031737	28.61620622	27.25106604	16.34060025	70.81791516	110.0600965	54.15515148	24.06929083	78.3443877	-1.705632236	0.000145194	0.006193994	Irx5	8	93084253	93102914	+	3127	protein_coding	Iroquois homeobox 5 [Source:MGI Symbol;Acc:MGI:1859086]	Homeobox	26	41	19	64	96	44	0.210570572	0.19885892	0.119146414	0.524171119	0.818429775	0.401263499
ENSMUSG00000022280	2427.975035	2739.729127	2988.609783	1746.104221	1970.763602	1664.040109	2718.771315	1793.635977	0.600262383	0.000145779	0.006206831	Rnf19a	15	36240079	36283293	-	4434	protein_coding	ring finger protein 19A [Source:MGI Symbol;Acc:MGI:1353623]	-	2206	4122	3475	1578	1719	1352	12.59975295	14.09942491	15.36789464	9.1144886	10.33518505	8.695325882
ENSMUSG00000042216	520.5948285	878.0160545	688.8853054	1416.358303	1180.853118	1147.104572	695.8320628	1248.105331	-0.840893362	0.000146389	0.006220675	Sgsm1	5	113391086	113458652	-	7466	protein_coding	small G protein signaling modulator 1 [Source:MGI Symbol;Acc:MGI:107320]	-	473	1321	801	1280	1030	932	1.604446963	2.683514414	2.103777397	4.390793171	3.677793222	3.559858921
ENSMUSG00000022108	44468.48383	43856.93515	41870.63807	58502.2371	66933.73554	58881.41924	43398.68569	61439.13063	-0.501510974	0.000147814	0.006269035	Itm2b	14	73599666	73622729	-	2732	protein_coding	integral membrane protein 2B [Source:MGI Symbol;Acc:MGI:1309517]	-	40403	65984	48685	52870	58383	47840	374.5287221	366.3085407	349.4376802	495.6208993	569.6968017	499.3618223
ENSMUSG00000027748	63.83615233	107.6749438	119.5443913	32.08936781	32.10086147	40.61636361	97.01849583	34.93553096	1.48063695	0.000149138	0.00631295	Trpc4	3	54063456	54225892	+	8032	protein_coding	transient receptor potential cation channel, subfamily C, member 4 [Source:MGI Symbol;Acc:MGI:109525]	-	58	162	139	29	28	33	0.182875912	0.305900661	0.339348829	0.092468815	0.092933523	0.117164246
ENSMUSG00000061232	31377.67011	26767.19345	31644.86244	38462.98017	52003.39558	50075.05313	29929.90867	46847.14296	-0.646391802	0.000149681	0.006323672	H2-K1	17	34214991	34219321	-	2938	protein_coding	histocompatibility 2, K1, K region [Source:MGI Symbol;Acc:MGI:95904]	-	28509	40272	36795	34760	45360	40685	245.7437056	207.8933067	245.57959	303.004426	411.5847959	394.9002322
ENSMUSG00000023367	3470.265315	3751.341871	3799.619575	4566.648998	6789.3322	6732.469968	3673.742254	6029.483722	-0.714634674	0.000152329	0.006413467	Tmem176a	6	48817853	48824005	+	3810	protein_coding	transmembrane protein 176A [Source:MGI Symbol;Acc:MGI:1913308]	-	3153	5644	4418	4127	5922	5470	20.95806608	22.46731269	22.73819518	27.74153508	41.43635034	40.94182625
ENSMUSG00000047139	6269.150408	7264.070749	5857.675175	9391.119468	9408.991788	9470.997514	6463.63211	9423.702923	-0.543789658	0.000152394	0.006413467	Cd24a	10	43454280	43460261	+	2580	protein_coding	CD24a antigen [Source:MGI Symbol;Acc:MGI:88323]	-	5696	10929	6811	8487	8207	7695	55.91167267	64.24655133	51.766217	84.24720318	84.80135592	85.05381113
ENSMUSG00000054423	57.23241243	57.82543281	53.32195872	117.292172	200.6303842	102.1563085	56.12660132	140.0262882	-1.319450092	0.000152778	0.006417268	Cadps	14	9646684	10097200	+	15054	protein_coding	Ca2+-dependent secretion activator [Source:MGI Symbol;Acc:MGI:1350922]	-	52	87	62	106	175	83	0.087478966	0.087650912	0.080759762	0.180332893	0.309901876	0.157228417
ENSMUSG00000079491	166.1941207	174.8056187	200.387361	255.6084125	413.871821	370.4704681	180.4623668	346.6502339	-0.940544951	0.000153305	0.006427057	H2-T10	17	36426768	36432357	-	3419	protein_coding	histocompatibility 2, T region locus 10 [Source:MGI Symbol;Acc:MGI:95942]	-	151	263	233	231	361	301	1.118484723	1.166663868	1.336324942	1.730349672	2.814791106	2.510569538
ENSMUSG00000024675	33.01869948	27.91572618	18.92069503	56.43302614	185.7264128	66.46314045	26.61837356	102.8741931	-1.95476358	0.000155053	0.006487866	Ms4a4c	19	11382134	11404610	+	1751	protein_coding	membrane-spanning 4-domains, subfamily A, member 4C [Source:MGI Symbol;Acc:MGI:1927656]	-	30	42	22	51	162	54	0.433897671	0.363791246	0.24637225	0.74594194	2.466419455	0.879452675
ENSMUSG00000044938	3.301869948	0	1.720063184	6.639179546	35.54023948	36.92396692	1.673977711	26.36779531	-4.100999963	0.000156564	0.006538566	Klhl31	9	77543782	77567409	+	6494	protein_coding	kelch-like 31 [Source:MGI Symbol;Acc:MGI:3045305]	-	3	0	2	6	31	30	0.011699335	0	0.00603911	0.023662464	0.127258699	0.131738839
ENSMUSG00000091649	75.9430088	93.05242061	96.32353833	126.1444114	292.3471312	226.4669971	88.43965591	214.9861799	-1.278109936	0.000159837	0.006658085	Phf11b	14	59558413	59578800	-	1184	protein_coding	PHD finger protein 11B [Source:MGI Symbol;Acc:MGI:3645789]	-	69	140	112	114	255	184	1.475875076	1.793351555	1.854904584	2.46589253	5.741515571	4.431706401
ENSMUSG00000046805	1315.244863	1280.800104	1689.962079	1768.234819	3674.402179	2999.456913	1428.669015	2814.031303	-0.977903339	0.000160035	0.006658085	Mpeg1	19	12438143	12442647	+	4334	protein_coding	macrophage expressed gene 1 [Source:MGI Symbol;Acc:MGI:1333743]	-	1195	1927	1965	1598	3205	2437	6.982825811	6.74344637	8.890555593	9.442975523	19.71411092	16.03509298
ENSMUSG00000015829	5.50311658	9.969902208	10.32037911	40.9416072	105.4742591	17.23118456	8.597799298	54.54901696	-2.650904276	0.000161467	0.006704891	Tnr	1	159351339	159759299	+	12867	protein_coding	tenascin R [Source:MGI Symbol;Acc:MGI:99516]	-	5	15	12	37	92	14	0.009841129	0.017680847	0.018287705	0.073645365	0.190611279	0.031028129
ENSMUSG00000050556	1554.080122	2536.343122	2384.007574	1219.395977	1314.988861	1220.952506	2158.143606	1251.779114	0.786523872	0.000164115	0.006801906	Kcnb1	2	166937889	167032075	-	11488	protein_coding	potassium voltage gated channel, Shab-related subfamily, member 1 [Source:MGI Symbol;Acc:MGI:96666]	-	1412	3816	2772	1102	1147	992	3.112737373	5.037940563	4.731556749	2.456734154	2.661687469	2.462476562
ENSMUSG00000025492	6362.70339	7791.146245	7542.477064	11449.26513	9851.525092	16678.55586	7232.1089	12659.78203	-0.807641074	0.000164706	0.006813457	Ifitm3	7	140589499	140590683	-	678	protein_coding	interferon induced transmembrane protein 3 [Source:MGI Symbol;Acc:MGI:1913391]	-	5781	11722	8770	10347	8593	13551	215.9362156	262.2171685	253.6443272	390.8460716	337.8727658	569.9628004
ENSMUSG00000031779	111.1629549	91.72310031	233.0685615	217.9863951	650.0424447	432.0104129	145.3182056	433.3464176	-1.576571359	0.00016609	0.006857728	Ccl22	8	95472218	95478327	+	2325	protein_coding	chemokine (C-C motif) ligand 22 [Source:MGI Symbol;Acc:MGI:1306779]	-	101	138	271	197	567	351	1.100146767	0.900212895	2.28560716	2.17002264	6.501269518	4.305157254
ENSMUSG00000002603	1746.689202	1922.197146	2022.794305	2632.43469	2733.159062	3388.389364	1897.226884	2917.994372	-0.62065906	0.000166985	0.006881676	Tgfb1	7	25386427	25404502	+	5042	protein_coding	transforming growth factor, beta 1 [Source:MGI Symbol;Acc:MGI:98725]	-	1587	2892	2352	2379	2384	2753	7.971247535	8.6993048	9.147232761	12.08405231	12.6049602	15.57070334
ENSMUSG00000026131	33880.48754	29516.89248	33118.95659	24061.4932	20265.96172	16418.85729	32172.1122	20248.77074	0.667932486	0.000167511	0.006890345	Dst	1	33947306	34347742	+	41619	protein_coding	dystonin [Source:MGI Symbol;Acc:MGI:104627]	-	30783	44409	38509	21745	17677	13340	18.73145493	16.18335098	18.14369991	13.38100605	11.32283008	9.14048097
ENSMUSG00000071361	0	3.987960883	2.580094777	91.84198372	11.46459338	9.846391178	2.189351887	37.71765609	-4.029227251	0.000169369	0.006953693	Mcpt9	14	56264321	56267952	-	2000	protein_coding	mast cell protease 9 [Source:MGI Symbol;Acc:MGI:1194491]	-	0	6	3	83	10	8	0	0.045499891	0.029413487	1.062842942	0.133293224	0.114068269
ENSMUSG00000022941	123.2698114	75.77125678	226.1883088	387.2854735	279.7360785	443.087603	141.7431256	370.036385	-1.386290748	0.000170484	0.006986346	Ripply3	16	94129279	94137794	+	1531	protein_coding	ripply transcriptional repressor 3 [Source:MGI Symbol;Acc:MGI:2181192]	-	112	114	263	350	244	360	1.852657088	1.129324528	3.368494263	5.85482407	4.248667109	6.705515493
ENSMUSG00000028194	28.61620622	45.86155016	36.12132687	78.56362463	135.2822019	88.6175206	36.86636108	100.8211157	-1.439793534	0.000170809	0.006986534	Ddah1	3	145464430	145600032	+	3983	protein_coding	dimethylarginine dimethylaminohydrolase 1 [Source:MGI Symbol;Acc:MGI:1916469]	-	26	69	42	71	118	72	0.165316138	0.262741022	0.206773195	0.456529702	0.789786616	0.515498078
ENSMUSG00000110631	1561.784485	854.0882892	1700.282458	877.47823	502.1491901	499.7043523	1372.051744	626.4439241	1.130110932	0.000173366	0.007077881	Gm42047	8	122559986	122567917	+	5647	lncRNA	predicted gene, 42047 [Source:MGI Symbol;Acc:MGI:5624932]	-	1419	1285	1977	793	438	406	6.363804333	3.45123427	6.865056815	3.596469616	2.06773268	2.050279673
ENSMUSG00000051111	68.23864559	35.2269878	17.20063184	125.0378815	215.5343556	92.30991729	40.22208841	144.2940514	-1.855849009	0.000175609	0.007156072	Sv2c	13	96091102	96269085	-	9700	protein_coding	synaptic vesicle glycoprotein 2c [Source:MGI Symbol;Acc:MGI:1922459]	-	62	53	20	113	188	75	0.161872161	0.082869217	0.04043091	0.298351142	0.516683014	0.220492788
ENSMUSG00000042078	6.603739896	4.65262103	0	24.34365834	30.95440213	38.15476581	3.752120309	31.15094209	-3.077864351	0.000176514	0.00717954	Svop	5	114164971	114229631	-	4556	protein_coding	SV2 related protein [Source:MGI Symbol;Acc:MGI:1915916]	-	6	7	0	22	27	31	0.033351836	0.023302549	0	0.123668747	0.157985823	0.194036235
ENSMUSG00000036834	143.0810311	81.08853796	114.3842018	245.6496432	183.4334941	355.7008813	112.8512569	261.5946729	-1.218676557	0.000178465	0.00723369	Plch1	3	63603655	63806893	-	8637	protein_coding	phospholipase C, eta 1 [Source:MGI Symbol;Acc:MGI:2683547]	-	130	122	133	222	160	289	0.381182227	0.214232823	0.301956217	0.658280592	0.493850084	0.954200816
ENSMUSG00000035296	163.9928741	261.2114378	347.4527633	119.5052318	116.9388525	112.0026996	257.5523584	116.148928	1.151212943	0.000178507	0.00723369	Sgcg	14	61456564	61495939	-	3822	protein_coding	sarcoglycan, gamma (dystrophin-associated glycoprotein) [Source:MGI Symbol;Acc:MGI:1346524]	-	149	393	404	108	102	91	0.987296951	1.559520069	2.072745288	0.723692495	0.7114552	0.678977792
ENSMUSG00000073557	23958.36834	42512.32768	35612.18817	19078.78896	21587.82934	17046.56473	34027.62806	19237.72767	0.822809873	0.000179911	0.007277069	Ppp1r12b	1	134682396	134883680	-	14983	protein_coding	protein phosphatase 1, regulatory subunit 12B [Source:MGI Symbol;Acc:MGI:1916417]	-	21768	63961	41408	17242	18830	13850	36.79357263	64.74490022	54.19269255	29.47201688	33.50345608	26.36063417
ENSMUSG00000085573	36.32056943	60.4840734	46.44170598	8.852239395	17.19689007	4.923195589	47.74878293	10.32410835	2.208992981	0.000182448	0.007366041	Gm15418	8	11237755	11254503	+	677	lncRNA	predicted gene 15418 [Source:MGI Symbol;Acc:MGI:3705275]	-	33	91	54	8	15	4	1.234461306	2.038646021	1.56408498	0.302637203	0.590664214	0.168490796
ENSMUSG00000000278	5887.234117	4219.262614	4943.461592	2884.723513	3093.147294	3525.008042	5016.652775	3167.626283	0.663100617	0.00018405	0.007417021	Scpep1	11	88814846	88846291	-	2097	protein_coding	serine carboxypeptidase 1 [Source:MGI Symbol;Acc:MGI:1921867]	-	5349	6348	5748	2607	2698	2864	64.59908666	45.91214549	53.74939537	31.83930628	34.29900992	38.94748721
ENSMUSG00000020672	1572.790719	2453.260603	2281.663814	1254.804934	866.7232596	1332.955206	2102.571712	1151.494467	0.869299878	0.0001871	0.007526038	Sntg2	12	30224481	30423374	-	3410	protein_coding	syntrophin, gamma 2 [Source:MGI Symbol;Acc:MGI:1919541]	-	1429	3691	2653	1134	756	1083	10.61280196	16.41643179	15.25591025	8.5168632	5.910245016	9.056886763
ENSMUSG00000022742	3509.887755	3813.819925	2806.283086	2381.252397	2095.72767	1776.042809	3376.663588	2084.340959	0.69593153	0.000187938	0.007543008	Cpox	16	58490655	58537999	+	6661	protein_coding	coproporphyrinogen oxidase [Source:MGI Symbol;Acc:MGI:104841]	-	3189	5738	3263	2152	1828	1443	12.12459654	13.06502396	9.605785718	8.274158373	7.316019034	6.177770317
ENSMUSG00000035638	12.10685648	33.23300736	19.78072662	49.7938466	98.59550308	87.3867217	21.70686349	78.59202379	-1.830838551	0.000188213	0.007543008	Muc20	16	32597793	32617805	-	4027	protein_coding	mucin 20 [Source:MGI Symbol;Acc:MGI:2385039]	-	11	50	23	45	86	71	0.069177246	0.188311774	0.111995729	0.286188303	0.569317968	0.502784151
ENSMUSG00000039364	20.911843	16.61650368	18.06066344	28.76977803	56.17650757	204.3126169	18.52967004	96.41963418	-2.381526652	0.000191079	0.007624665	Sectm1b	11	120944284	120954395	-	2780	protein_coding	secreted and transmembrane 1B [Source:MGI Symbol;Acc:MGI:1929083]	-	19	25	21	26	49	166	0.173085631	0.13639056	0.148125474	0.239524283	0.469882589	1.702817686
ENSMUSG00000023328	86.94924196	38.55028854	42.14154802	115.0791121	230.438327	136.6186776	55.88035951	160.7120389	-1.53733844	0.000191295	0.007624665	Ache	5	137285781	137292728	+	4623	protein_coding	acetylcholinesterase [Source:MGI Symbol;Acc:MGI:87876]	-	79	58	49	104	201	111	0.432768267	0.190280025	0.20783919	0.576143202	1.159071515	0.684705704
ENSMUSG00000035923	0	0.664660147	0	1.106529924	22.92918676	39.38556471	0.221553382	21.14042713	-6.103017943	0.000191297	0.007624665	Myf6	10	107328714	107330598	-	1263	protein_coding	myogenic factor 6 [Source:MGI Symbol;Acc:MGI:97253]	bHLH	0	1	0	1	20	32	0	0.012008417	0	0.020277651	0.422147979	0.722522686
ENSMUSG00000033763	3557.214557	4636.004527	5285.754166	2946.689189	2517.624706	2877.607822	4492.991083	2780.640572	0.692505374	0.000194484	0.007718073	Mtss2	8	111448108	111468032	+	5311	protein_coding	MTSS I-BAR domain containing 2 [Source:MGI Symbol;Acc:MGI:3039591]	-	3232	6975	6146	2663	2196	2338	15.4115834	19.91851747	22.69193384	12.8415031	11.02285522	12.55373815
ENSMUSG00000054717	1310.842369	1021.582646	988.1762995	1512.626407	1873.314558	2366.826279	1106.867105	1917.589081	-0.793380697	0.000194626	0.007718073	Hmgb2	8	57964941	57969033	+	3003	protein_coding	high mobility group box 2 [Source:MGI Symbol;Acc:MGI:96157]	HMG	1191	1537	1149	1367	1634	1923	10.04404476	7.762607644	7.502740934	11.65827186	14.50556966	18.26117895
ENSMUSG00000014846	803.4550207	719.8269394	804.9895703	964.894094	1527.083838	1623.423745	776.0905101	1371.800559	-0.821899541	0.000194701	0.007718073	Tppp3	8	106194125	106198158	-	1848	protein_coding	tubulin polymerization-promoting protein family member 3 [Source:MGI Symbol;Acc:MGI:1915221]	-	730	1083	936	872	1332	1319	10.00398665	8.888236258	9.931826771	12.08468999	19.21499726	20.35390246
ENSMUSG00000057286	1879.864624	1711.499879	1941.091304	3202.297601	4443.676394	2352.056693	1844.151935	3332.676896	-0.85394151	0.000196722	0.00778408	St6galnac2	11	116566129	116585694	-	5790	protein_coding	ST6 (alpha-N-acetyl-neuraminyl-2,3-beta-galactosyl-1,3)-N-acetylgalactosaminide alpha-2,6-sialyltransferase 2 [Source:MGI Symbol;Acc:MGI:107553]	-	1708	2575	2257	2894	3876	1911	7.470703716	6.745090328	7.643781244	12.80091339	17.846098	9.41210977
ENSMUSG00000095041	17248.96861	15622.83676	15317.16266	22028.79773	22049.85245	23132.86527	16062.98934	22403.83849	-0.480057216	0.000197703	0.007808737	ENSMUSG00000095041	JH584304.1	52190	59690	-	4238	protein_coding	-	-	15672	23505	17810	19908	19233	18795	93.65170337	84.11789641	82.40588376	120.3061076	120.9829439	126.4696271
ENSMUSG00000066755	3.301869948	13.29320294	6.880252738	5.532649622	155.91847	66.46314045	7.825108543	75.97142002	-3.251376214	0.000199349	0.007859524	Tnfsf18	1	161322224	161332859	+	2066	protein_coding	tumor necrosis factor (ligand) superfamily, member 18 [Source:MGI Symbol;Acc:MGI:2673064]	-	3	20	8	5	136	54	0.036774193	0.146821203	0.075930266	0.0619813	1.754876912	0.745363811
ENSMUSG00000055775	25.31433627	18.61048412	71.38262216	107.3334027	538.8358889	345.8544901	38.43581418	330.6745939	-3.105302402	0.000202125	0.007954623	Myh8	11	67167950	67199460	+	11772	protein_coding	myosin, heavy polypeptide 8, skeletal muscle, perinatal [Source:MGI Symbol;Acc:MGI:1339712]	-	23	28	83	97	470	281	0.049480012	0.036074214	0.138255715	0.211029163	1.064352963	0.680708113
ENSMUSG00000104616	5.50311658	0	3.440126369	29.87630796	12.61105272	55.38595038	2.981080983	32.62443702	-3.539314425	0.000206286	0.008103791	Gm6069	3	41440168	41440630	+	463	processed_pseudogene	predicted gene 6069 [Source:MGI Symbol;Acc:MGI:3648422]	-	5	0	4	27	11	45	0.273489857	0	0.169408132	1.493494987	0.633358733	2.771637209
ENSMUSG00000100017	243.2377528	210.0326065	241.6688774	358.5156955	365.7205288	499.7043523	231.6464123	407.9801922	-0.817550123	0.000207126	0.008122178	2410022M11Rik	14	57049446	57051356	+	1911	lncRNA	RIKEN cDNA 2410022M11 gene [Source:MGI Symbol;Acc:MGI:1917005]	-	221	316	281	324	319	406	2.928760084	2.507930493	2.883373396	4.342154969	4.450082526	6.05857107
ENSMUSG00000021451	1228.295621	1365.211942	1487.854655	2205.314139	2687.300688	1795.735591	1360.454073	2229.45014	-0.712412391	0.000208194	0.008149411	Sema4d	13	51839565	51947783	-	7679	protein_coding	sema domain, immunoglobulin domain (Ig), transmembrane domain (TM) and short cytoplasmic domain, (semaphorin) 4D [Source:MGI Symbol;Acc:MGI:109244]	-	1116	2054	1730	1993	2344	1459	3.680541655	4.056811905	4.417704777	6.646968598	8.137500134	5.418205647
ENSMUSG00000096108	0	1.329320294	0	4.426119697	35.54023948	23.38517905	0.443106765	21.11717941	-5.326865497	0.000208778	0.008157656	Ighv11-2	12	114011861	114012432	-	461	IG_V_gene	immunoglobulin heavy variable V11-2 [Source:MGI Symbol;Acc:MGI:4947968]	-	0	2	0	4	31	19	0	0.06579883	0	0.222218423	1.792663753	1.175323814
ENSMUSG00000022178	5616.480781	6924.429414	7171.803448	3794.291111	2565.775999	4652.419832	6570.904548	3670.82898	0.840150599	0.000209791	0.008182607	Ajuba	14	54804929	54815015	-	3646	protein_coding	ajuba LIM protein [Source:MGI Symbol;Acc:MGI:1341886]	-	5103	10418	8339	3429	2238	3780	35.4455006	43.33679494	44.84897932	24.0863957	16.36369917	29.56514381
ENSMUSG00000024935	100.1567218	283.8098829	120.4044229	42.04813713	71.08047896	51.69355368	168.1236758	54.94072326	1.61892961	0.000214358	0.008345837	Slc1a1	19	28812449	28891360	+	8257	protein_coding	solute carrier family 1 (neuronal/epithelial high affinity glutamate transporter, system Xag), member 1 [Source:MGI Symbol;Acc:MGI:105083]	-	91	427	140	38	62	42	0.279107379	0.78432253	0.332476539	0.117864307	0.200173911	0.14505472
ENSMUSG00000089776	53.93054248	85.74115899	97.18356992	27.66324811	29.80794279	9.846391178	78.95175713	22.43919403	1.812414668	0.000216404	0.008410479	Gm15684	8	120762933	120772026	-	1814	lncRNA	predicted gene 15684 [Source:MGI Symbol;Acc:MGI:3783126]	-	49	129	113	25	26	8	0.68408648	1.078553091	1.221508279	0.352958562	0.382097445	0.125764354
ENSMUSG00000043913	236.6340129	445.3222986	344.0126369	172.6186682	142.1609579	187.0814324	341.9896495	167.2870195	1.035482485	0.000217157	0.008424755	Ccdc60	5	116262700	116427044	-	4703	protein_coding	coiled-coil domain containing 60 [Source:MGI Symbol;Acc:MGI:2141043]	-	215	670	400	156	124	152	1.157752404	2.160672399	1.667785781	0.849514147	0.702885809	0.921665793
ENSMUSG00000008496	49.52804922	47.19087045	46.44170598	56.43302614	306.1046433	152.6190633	47.72020855	171.7189109	-1.847698915	0.000218852	0.008475479	Pou2f2	7	24786769	24879151	-	8243	protein_coding	POU domain, class 2, transcription factor 2 [Source:MGI Symbol;Acc:MGI:101897]	Pou	45	71	54	51	267	124	0.138254547	0.130635782	0.128458757	0.158454972	0.863503357	0.428984149
ENSMUSG00000032589	292.765802	156.1951346	215.0078981	442.6119697	517.0531615	365.5472725	221.3229449	441.7374679	-1.002819726	0.000220566	0.008526732	Bsn	9	107973221	108067583	-	15938	protein_coding	bassoon [Source:MGI Symbol;Acc:MGI:1277955]	-	266	235	250	400	451	297	0.422668638	0.223626435	0.307582371	0.642757518	0.754363711	0.531407265
ENSMUSG00000073412	56.13178911	54.50213207	39.56145324	77.4570947	138.7215799	196.9278236	50.06512481	137.7021661	-1.458765798	0.000221245	0.008537855	Lst1	17	35404071	35407415	-	415	protein_coding	leukocyte specific transcript 1 [Source:MGI Symbol;Acc:MGI:1096324]	-	51	82	46	70	121	160	3.112248667	2.996779961	2.173526748	4.319872603	7.77276151	10.99453196
ENSMUSG00000076556	3.301869948	0	0	3.319589773	55.03004823	27.07757574	1.100623316	28.47573791	-4.895734488	0.000221858	0.008546417	Igkv4-57	6	69552959	69553484	-	352	IG_V_gene	immunoglobulin kappa variable 4-57 [Source:MGI Symbol;Acc:MGI:2685035]	-	3	0	0	3	48	22	0.215839438	0	0	0.218272784	3.635269752	1.782316705
ENSMUSG00000056091	1120.434536	1591.861053	1666.741226	831.0039732	710.8047896	990.7931123	1459.678938	844.200625	0.790990625	0.000224884	0.008647741	St3gal5	6	72074576	72131555	+	2618	protein_coding	ST3 beta-galactoside alpha-2,3-sialyltransferase 5 [Source:MGI Symbol;Acc:MGI:1339963]	-	1018	2395	1938	751	620	805	9.847598784	13.87474391	14.51574682	7.346682827	6.313353631	8.768616944
ENSMUSG00000041741	1593.702562	2296.400809	2328.965552	1190.626199	1391.801636	844.3280435	2073.022974	1142.25196	0.860059148	0.000226601	0.008691452	Pde3a	6	141194995	141453174	+	12737	protein_coding	phosphodiesterase 3A, cGMP inhibited [Source:MGI Symbol;Acc:MGI:1860764]	-	1448	3455	2708	1076	1214	686	2.879079275	4.114054146	4.169046753	2.163545926	2.540911898	1.535896063
ENSMUSG00000028246	1156.755105	1791.259097	1649.540594	853.1345717	880.4807717	376.6244626	1532.518265	703.4132686	1.123410939	0.000226817	0.008691452	Faxc	4	21931329	21996839	+	8362	protein_coding	failed axon connections homolog [Source:MGI Symbol;Acc:MGI:1923382]	-	1051	2695	1918	771	768	306	3.183059546	4.888073264	4.497733239	2.361376358	2.448438082	1.043556875
ENSMUSG00000113035	88.04986528	63.14271398	43.00157961	140.5293004	220.1201929	126.7722864	64.73138629	162.4739266	-1.334865369	0.00023306	0.008915054	5830428M24Rik	12	69511558	69522361	-	3296	lncRNA	RIKEN cDNA 5830428M24 gene [Source:MGI Symbol;Acc:MGI:1923312]	-	80	95	50	127	192	103	0.614688367	0.437144987	0.297466495	0.986819025	1.552930768	0.891158352
ENSMUSG00000022419	5986.290216	7190.958133	7037.638519	4914.099394	4197.187637	3110.228813	6738.295622	4073.838615	0.725978315	0.000233871	0.00892633	Deptor	15	54975713	55122667	+	8874	protein_coding	DEP domain containing MTOR-interacting protein [Source:MGI Symbol;Acc:MGI:2146322]	-	5439	10819	8183	4441	3661	2527	15.52214888	18.49084664	18.08207978	12.81688078	10.99811796	8.120647849
ENSMUSG00000059201	0	0.664660147	0	11.06529924	19.48980875	12.30798897	0.221553382	14.28769899	-5.540554424	0.00023422	0.00892633	Lep	6	29060219	29073876	+	3354	protein_coding	leptin [Source:MGI Symbol;Acc:MGI:104663]	-	0	1	0	10	17	10	0	0.004521953	0	0.076358597	0.135121336	0.085024053
ENSMUSG00000043008	85.84861865	82.41785825	96.32353833	119.5052318	310.6904806	221.5438015	88.19667174	217.2465047	-1.300448802	0.000234581	0.00892633	Klhl6	16	19765246	19801787	-	2609	protein_coding	kelch-like 6 [Source:MGI Symbol;Acc:MGI:2686922]	-	78	124	112	108	271	180	0.757133973	0.720836396	0.841781153	1.060158189	2.769065831	1.967448107
ENSMUSG00000011632	31.91807616	28.58038633	31.82116891	86.3093341	50.44421088	173.5426445	30.77321047	103.4320632	-1.749127518	0.000235593	0.008949257	Pinlyp	7	24241083	24245543	-	843	protein_coding	phospholipase A2 inhibitor and LY6/PLAUR domain containing [Source:MGI Symbol;Acc:MGI:3615324]	-	29	43	37	78	44	141	0.871209562	0.773624084	0.860655609	2.369670838	1.391435793	4.769758584
ENSMUSG00000055725	699.996429	543.6920004	481.6176917	346.3438663	322.155074	177.2350412	575.1020403	281.9113272	1.026423073	0.000236057	0.008951317	Paqr3	5	97230188	97259455	-	7566	protein_coding	progestin and adipoQ receptor family member III [Source:MGI Symbol;Acc:MGI:2679683]	-	636	818	560	313	281	144	2.128839839	1.639744063	1.451365998	1.059495207	0.990097701	0.542751479
ENSMUSG00000053897	332.3882414	260.5467777	344.8726685	912.8871876	388.6497156	696.6321758	312.6025625	666.0563597	-1.092590793	0.000237284	0.008982235	Slc39a8	3	135531040	135594333	+	7664	protein_coding	solute carrier family 39 (metal ion transporter), member 8 [Source:MGI Symbol;Acc:MGI:1914797]	-	302	392	401	825	339	566	0.997938223	0.775746226	1.025992369	2.756890066	1.179185883	2.106036023
ENSMUSG00000076577	0	3.987960883	0	16.59794887	280.8825378	148.9266666	1.329320294	148.8023844	-6.728014673	0.000238043	0.008995404	Igkv8-30	6	70094045	70094604	-	368	IG_V_gene	immunoglobulin kappa chain variable 8-30 [Source:MGI Symbol;Acc:MGI:3642250]	-	0	6	0	15	245	121	0	0.247282016	0	1.043913313	17.74828258	9.376535709
ENSMUSG00000033960	1887.568987	2818.159024	2853.584823	1424.104013	1649.754988	1483.112671	2519.770945	1518.990557	0.730747097	0.000238759	0.009006879	Jcad	18	4634878	4682869	+	7311	protein_coding	junctional cadherin 5 associated [Source:MGI Symbol;Acc:MGI:2685174]	-	1715	4240	3318	1287	1439	1205	5.940726391	8.79585726	8.899279605	4.5084033	5.247133079	4.700186851
ENSMUSG00000032807	1.100623316	3.987960883	0	15.49141894	5.73229669	81.23272722	1.696194733	34.15214762	-4.248476075	0.000240742	0.009066015	Alox12b	11	69047815	69060618	+	2431	protein_coding	arachidonate 12-lipoxygenase, 12R type [Source:MGI Symbol;Acc:MGI:1274782]	-	1	6	0	14	5	66	0.01041759	0.037433065	0	0.147490508	0.054830615	0.774219021
ENSMUSG00000076555	0	0	0	4.426119697	42.41899551	1.230798897	0	16.0253047	-6.668820718	0.000242232	0.009106406	Igkv4-57-1	6	69521343	69521891	-	373	IG_V_gene	immunoglobulin kappa variable 4-57-1 [Source:MGI Symbol;Acc:MGI:2686264]	-	0	0	0	4	37	1	0	0	0	0.27464529	2.644423216	0.076453263
ENSMUSG00000032359	10646.32934	11656.80966	9385.524766	15055.44615	15750.05839	14831.12671	10562.88792	15212.21042	-0.526172869	0.00024455	0.009169852	Ctsh	9	89936205	89958142	+	4499	protein_coding	cathepsin H [Source:MGI Symbol;Acc:MGI:107285]	-	9673	17538	10913	13606	13738	12050	54.44993992	59.12255213	47.56455262	77.45250518	81.40397042	76.37934223
ENSMUSG00000044734	303.7720352	282.4805626	241.6688774	374.0071144	518.1996208	1201.259724	275.9738251	697.822153	-1.33810324	0.000244759	0.009169852	Serpinb1a	13	33026075	33035168	-	2303	protein_coding	serine (or cysteine) peptidase inhibitor, clade B, member 1a [Source:MGI Symbol;Acc:MGI:1913472]	-	276	425	281	338	452	976	3.035060512	2.798878799	2.392586435	3.758752745	5.232178668	12.08539195
ENSMUSG00000079293	173.8984839	92.38776046	221.0281192	216.8798652	694.7543589	462.7803854	162.4381212	458.1382031	-1.498184335	0.000247359	0.009251391	Clec7a	6	129438554	129449742	-	2638	protein_coding	C-type lectin domain family 7, member a [Source:MGI Symbol;Acc:MGI:1861431]	-	158	139	257	196	606	376	1.516821605	0.799151482	1.910352831	1.902840017	6.124010151	4.064600946
ENSMUSG00000037428	12.10685648	7.975921766	3.440126369	32.08936781	50.44421088	32.00077133	7.840968204	38.17811667	-2.306342752	0.000248294	0.009270488	Vgf	5	137055246	137062205	+	2973	protein_coding	VGF nerve growth factor inducible [Source:MGI Symbol;Acc:MGI:1343180]	-	11	12	4	29	44	26	0.093702243	0.061217478	0.026382767	0.249818206	0.394544357	0.249392448
ENSMUSG00000002699	107.861085	75.77125678	94.60347515	120.6117618	408.1395244	237.5441872	92.7452723	255.4318244	-1.464648675	0.000251602	0.0093632	Lcp2	11	33996920	34042295	+	4459	protein_coding	lymphocyte cytosolic protein 2 [Source:MGI Symbol;Acc:MGI:1321402]	-	98	114	110	109	356	193	0.556596939	0.387754172	0.483738292	0.626051444	2.128386985	1.234311277
ENSMUSG00000106734	814.4612538	866.0521718	804.1295388	1669.753656	1730.007141	1001.870302	828.2143215	1467.210366	-0.825084731	0.000251634	0.0093632	Gm20559	6	3333191	3346128	-	6765	lncRNA	predicted gene, 20559 [Source:MGI Symbol;Acc:MGI:5295666]	-	740	1303	935	1509	1509	814	2.77023192	2.921229751	2.710185792	5.712713377	5.946473773	3.431321916
ENSMUSG00000030717	4142.746161	4102.947089	3210.497934	10015.20235	3858.982132	13224.93415	3818.730395	9033.039543	-1.24210554	0.000252404	0.009364356	Nupr1	7	126222421	126230033	-	2514	protein_coding	nuclear protein transcription regulator 1 [Source:MGI Symbol;Acc:MGI:1891834]	-	3764	6173	3733	9051	3366	10745	37.91722552	37.2408945	29.11709013	92.20453618	35.69331685	121.8838059
ENSMUSG00000094546	0	0	0	3.319589773	702.7795742	39.38556471	0	248.4949096	-10.62251994	0.000252816	0.009364356	Ighv1-26	12	114751992	114752425	-	351	IG_V_gene	immunoglobulin heavy variable 1-26 [Source:MGI Symbol;Acc:MGI:4439641]	-	0	0	0	3	613	32	0	0	0	0.218894644	46.55769029	2.59984659
ENSMUSG00000029189	2971.682953	3050.790076	2414.108679	4437.184997	4167.379694	3945.941265	2812.193903	4183.501985	-0.573032488	0.000252952	0.009364356	Sel1l3	5	53264425	53371269	-	9850	protein_coding	sel-1 suppressor of lin-12-like 3 (C. elegans) [Source:MGI Symbol;Acc:MGI:1916941]	-	2700	4590	2807	4010	3635	3206	6.941922229	7.067495739	5.588064835	10.4262741	9.837987211	9.281798751
ENSMUSG00000051359	1930.493296	2738.399806	2500.97187	1344.433858	1653.194366	1483.112671	2389.954991	1493.580298	0.678862191	0.000254459	0.00939147	Ncald	15	37366419	37792814	-	8581	protein_coding	neurocalcin delta [Source:MGI Symbol;Acc:MGI:1196326]	-	1754	4120	2908	1215	1442	1205	5.176591529	7.281962102	6.645256585	3.626263611	4.479870163	4.004552625
ENSMUSG00000064293	316.979515	422.0591935	363.7933635	177.0447879	248.7816764	182.1582368	367.6106907	202.661567	0.861029259	0.000254544	0.00939147	Cntn4	6	105654621	106676271	+	8486	protein_coding	contactin 4 [Source:MGI Symbol;Acc:MGI:1095737]	-	288	635	423	160	217	148	0.859491667	1.134905755	0.977445596	0.482878591	0.681702325	0.497351633
ENSMUSG00000104835	14.30810311	0.664660147	14.62053707	32.08936781	58.46942624	115.6950963	9.864433441	68.7512968	-2.831334173	0.000255514	0.009411361	Gm5547	3	105722842	105724675	+	982	lncRNA	predicted gene 5547 [Source:MGI Symbol;Acc:MGI:3648206]	-	13	1	17	29	51	94	0.335261802	0.015444634	0.33946319	0.756323346	1.384512105	2.729739638
ENSMUSG00000049928	390.7212772	636.744421	599.4420198	345.2373364	262.5391884	263.390964	542.3025727	290.3891629	0.902635459	0.000257509	0.009468872	Glp2r	11	67552328	67661979	-	5815	protein_coding	glucagon-like peptide 2 receptor [Source:MGI Symbol;Acc:MGI:2136733]	-	355	958	697	312	229	214	1.54607602	2.498646916	2.350381247	1.374123829	1.049841732	1.049467308
ENSMUSG00000037621	441.3499497	594.2061716	422.2755118	748.0142289	873.6020156	793.8652887	485.9438777	805.1605111	-0.72618034	0.000260393	0.009557161	Atoh8	6	72183161	72212561	-	2507	protein_coding	atonal bHLH transcription factor 8 [Source:MGI Symbol;Acc:MGI:1918343]	bHLH	401	894	491	676	762	645	4.050813502	5.40844335	3.840452627	6.905789846	8.102866923	7.33686015
ENSMUSG00000062713	3.301869948	1.329320294	0	7.74570947	17.19689007	48.00115699	1.543730081	24.31458551	-4.052579302	0.000260998	0.009557161	Sim2	16	93885790	93927891	+	4221	protein_coding	single-minded family bHLH transcription factor 2 [Source:MGI Symbol;Acc:MGI:98307]	bHLH	3	2	0	7	15	39	0.017999404	0.007186274	0	0.042472095	0.094735767	0.263483919
ENSMUSG00000069919	585.5316041	558.9791838	524.6192713	894.0761789	748.6379478	1159.412561	556.3766864	934.0422293	-0.747376486	0.000261445	0.009557161	Hba-a1	11	32233511	32234465	+	812	protein_coding	hemoglobin alpha, adult chain 1 [Source:MGI Symbol;Acc:MGI:96015]	-	532	841	610	808	653	942	16.59234668	15.70829566	14.73089249	25.48451234	21.43854075	33.08260761
ENSMUSG00000024672	176.0997306	154.8658143	173.7263816	187.0035572	554.8863196	498.4735534	168.2306422	413.4544767	-1.297612928	0.00026166	0.009557161	Ms4a7	19	11298403	11313510	-	4453	protein_coding	membrane-spanning 4-domains, subfamily A, member 7 [Source:MGI Symbol;Acc:MGI:1918846]	-	160	233	202	169	484	405	0.909954124	0.793582946	0.889516336	0.9719748	2.897548643	2.593625028
ENSMUSG00000027073	1.100623316	3.323300736	4.300157961	7.74570947	79.10569433	17.23118456	2.908027338	34.69419612	-3.543905398	0.000262515	0.009572378	Prg2	2	84810805	84813976	+	838	protein_coding	proteoglycan 2, bone marrow [Source:MGI Symbol;Acc:MGI:103294]	-	1	5	5	7	69	14	0.030220956	0.090493021	0.116998755	0.213931638	2.19504355	0.476418785
ENSMUSG00000022893	5048.55915	6590.77002	11048.82587	4886.436146	3035.824327	2710.219172	7562.718345	3544.159882	1.093441309	0.000264801	0.009639625	Adamts1	16	85590715	85600001	-	5302	protein_coding	a disintegrin-like and metallopeptidase (reprolysin type) with thrombospondin type 1 motif, 1 [Source:MGI Symbol;Acc:MGI:109249]	-	4587	9916	12847	4416	2648	2202	21.90994195	28.36520293	47.51352536	21.33095686	13.31423832	11.8435651
ENSMUSG00000031626	4434.41134	7212.891917	5039.785131	3020.826693	3517.337249	3394.543359	5562.362796	3310.902434	0.748804338	0.000266892	0.009699588	Sorbs2	8	45960825	46280943	+	28634	protein_coding	sorbin and SH3 domain containing 2 [Source:MGI Symbol;Acc:MGI:1924574]	-	4029	10852	5860	2730	3068	2758	3.563423642	5.748001394	4.013015615	2.441752395	2.856349878	2.74673715
ENSMUSG00000022836	84994.53495	143634.3871	116184.2479	60486.24525	77703.57456	63799.69164	114937.7233	67329.83715	0.771548368	0.000278024	0.010087377	Mylk	16	34565580	34822790	+	11263	protein_coding	myosin, light polypeptide kinase [Source:MGI Symbol;Acc:MGI:894806]	-	77224	216102	135093	54663	67777	51836	173.6402568	291.0005451	235.1982122	124.2969221	160.4228866	131.2448459
ENSMUSG00000037211	1359.269795	1453.611742	1339.069189	1030.17936	844.9405322	929.2531674	1383.983575	934.7910197	0.566264681	0.000280519	0.010161014	Spry1	3	37694096	37698747	+	2906	protein_coding	sprouty RTK signaling antagonist 1 [Source:MGI Symbol;Acc:MGI:1345139]	-	1235	2187	1557	931	737	755	10.76275757	11.41411578	10.50626273	8.204933528	6.760984602	7.408942118
ENSMUSG00000086555	152.9866409	279.821922	168.5661921	76.35056478	97.44904374	97.23311288	200.4582517	90.34424047	1.155344517	0.000283766	0.010242092	Gm13446	2	35439550	35448714	-	2120	lncRNA	predicted gene 13446 [Source:MGI Symbol;Acc:MGI:3649869]	-	139	421	196	69	85	79	1.660470444	3.011863845	1.812906744	0.833554933	1.06886076	1.0626643
ENSMUSG00000072115	543.7079181	581.5776288	564.1807245	1031.285889	901.1170397	744.6333328	563.1554238	892.3454207	-0.664005221	0.000283825	0.010242092	Ang	14	51328607	51339466	+	1202	protein_coding	angiogenin, ribonuclease, RNase A family, 5 [Source:MGI Symbol;Acc:MGI:88022]	-	494	875	656	932	786	605	10.40817754	11.04060025	10.70174568	19.85785982	17.43235845	14.35343237
ENSMUSG00000025481	1392.288495	1283.458744	1002.796837	2340.31079	1548.866566	2910.839392	1226.181358	2266.672249	-0.886503655	0.000284164	0.010242092	Urah	7	140414931	140417879	+	1427	protein_coding	urate (5-hydroxyiso-) hydrolase [Source:MGI Symbol;Acc:MGI:1916142]	-	1265	1931	1166	2115	1351	2365	22.45012496	20.5233098	16.02248345	37.958356	25.23884316	47.26199307
ENSMUSG00000031760	25.31433627	14.62252324	4.300157961	55.32649622	65.34818227	62.77074376	14.74567249	61.14847408	-2.073221882	0.000285917	0.010288298	Mt3	8	94879235	94880774	+	1066	protein_coding	metallothionein 3 [Source:MGI Symbol;Acc:MGI:97173]	-	23	22	5	50	57	51	0.546415288	0.313007379	0.091974631	1.201251092	1.425462248	1.364324982
ENSMUSG00000050271	3327.184284	3165.776281	2628.256546	2005.032223	1679.56293	2196.976032	3040.405704	1960.523728	0.633021729	0.000287296	0.010320919	Prag1	8	36561982	36614941	+	9606	protein_coding	PEAK1 related kinase activating pseudokinase 1 [Source:MGI Symbol;Acc:MGI:1196223]	-	3023	4763	3056	1812	1465	1785	7.969806462	7.520160324	6.238296634	4.830995211	4.065679232	5.299080272
ENSMUSG00000036362	18.71059637	16.61650368	21.50078981	25.45018826	144.4538766	77.54033053	18.94262995	82.48146513	-2.124011504	0.000287935	0.010326888	P2ry13	3	59115313	59118303	-	2528	protein_coding	purinergic receptor P2Y, G-protein coupled 13 [Source:MGI Symbol;Acc:MGI:1921441]	-	17	25	25	23	126	63	0.170303692	0.149986455	0.193918031	0.233008499	1.328714102	0.710670585
ENSMUSG00000061322	795.7506574	1532.706299	1075.03949	370.6875247	713.0977083	552.6287049	1134.498816	545.4713126	1.057656254	0.000290876	0.010408245	Dnai1	4	41569775	41638158	+	2782	protein_coding	dynein axonemal intermediate chain 1 [Source:MGI Symbol;Acc:MGI:1916172]	-	723	2306	1250	335	622	449	6.581628758	12.57162094	8.810653899	3.08395958	5.960344032	4.60250295
ENSMUSG00000019577	3852.181606	3643.002267	4067.0894	1587.870441	2928.057149	1251.722478	3854.091091	1922.550023	1.003243726	0.000291557	0.010408245	Pdk4	6	5483351	5496309	-	3511	protein_coding	pyruvate dehydrogenase kinase, isoenzyme 4 [Source:MGI Symbol;Acc:MGI:1351481]	-	3500	5481	4729	1435	2554	1017	25.24581673	23.67653108	26.41154085	10.46747826	19.39224692	8.260284085
ENSMUSG00000026875	160.6910041	177.4642593	243.3889406	248.969233	824.3042641	427.0872173	193.848068	500.1202381	-1.366700759	0.000291633	0.010408245	Traf1	2	34831762	34851784	-	8819	protein_coding	TNF receptor-associated factor 1 [Source:MGI Symbol;Acc:MGI:101836]	-	146	267	283	225	719	347	0.419262214	0.459177944	0.629248729	0.653407585	2.173439806	1.122057189
ENSMUSG00000031594	2.201246632	4.65262103	1.720063184	60.85914584	4.585837352	33.23157023	2.857976949	32.89218447	-3.488210395	0.000293627	0.010462306	Fgl1	8	41644471	41668193	-	4434	protein_coding	fibrinogen-like protein 1 [Source:MGI Symbol;Acc:MGI:102795]	-	2	7	2	55	4	27	0.011423167	0.02394371	0.008844831	0.317678627	0.024049296	0.173649259
ENSMUSG00000055980	603.1415771	615.4752963	503.1184815	412.7356618	206.3626809	254.7753717	573.911785	291.2912381	0.977564476	0.000294449	0.010465266	Irs1	1	82210822	82269137	-	9144	protein_coding	insulin receptor substrate 1 [Source:MGI Symbol;Acc:MGI:99454]	-	548	926	585	373	180	207	1.517737104	1.535903286	1.25451224	1.044704849	0.524776473	0.645563531
ENSMUSG00000026932	5542.739019	7930.060216	7896.81008	4697.219529	4646.599697	4188.408647	7123.203105	4510.742624	0.659340466	0.000294668	0.010465266	Nacc2	2	25945547	26013232	-	7815	protein_coding	nucleus accumbens associated 2, BEN and BTB (POZ) domain containing [Source:MGI Symbol;Acc:MGI:1915241]	-	5036	11931	9182	4245	4053	3403	16.31957894	23.15458298	23.03899658	13.9113638	13.8256542	12.4176046
ENSMUSG00000087541	147.4835243	136.9199903	189.2069503	78.56362463	85.98445036	51.69355368	157.870155	72.08054289	1.128132416	0.00029707	0.010533459	Hopxos	5	77242379	77250150	+	1661	lncRNA	HOP homeobox, opposite strand [Source:MGI Symbol;Acc:MGI:3801917]	-	134	206	220	71	75	42	2.043089426	1.880990873	2.597217393	1.094736787	1.203731706	0.721081773
ENSMUSG00000076583	0	0	0	3.319589773	238.4635423	32.00077133	0	91.26130114	-9.177422872	0.000308028	0.010904273	Igkv8-24	6	70193842	70194405	-	365	IG_V_gene	immunoglobulin kappa chain variable 8-24 [Source:MGI Symbol;Acc:MGI:4947958]	-	0	0	0	3	208	26	0	0	0	0.210498685	15.19177569	2.031352738
ENSMUSG00000011263	353.3000844	497.8304503	460.9769334	637.3612364	983.6621121	718.786556	437.369156	779.9366348	-0.832419574	0.000309283	0.010930993	Exoc3l2	7	19197256	19230687	+	4016	protein_coding	exocyst complex component 3-like 2 [Source:MGI Symbol;Acc:MGI:1921713]	-	321	749	536	576	858	584	2.02424716	2.828636974	2.617136291	3.673243978	5.695497331	4.146904206
ENSMUSG00000000627	20.911843	19.27514427	24.08088458	49.7938466	87.13090969	55.38595038	21.42262395	64.10356889	-1.583744133	0.000310443	0.010941834	Sema4f	6	82888866	82916750	-	5290	protein_coding	sema domain, immunoglobulin domain (Ig), TM domain, and short cytoplasmic domain [Source:MGI Symbol;Acc:MGI:1340055]	-	19	29	28	45	76	45	0.090959935	0.083144098	0.103790502	0.21786017	0.382997544	0.242583748
ENSMUSG00000030110	223.4265331	177.4642593	117.8243281	396.1377129	623.6738799	240.005785	172.9050402	419.9391259	-1.282567355	0.000310591	0.010941834	Ret	6	118128706	118174679	-	6763	protein_coding	ret proto-oncogene [Source:MGI Symbol;Acc:MGI:97902]	-	203	267	137	358	544	195	0.760166735	0.598771298	0.397224872	1.355703244	2.144359426	0.822242809
ENSMUSG00000017724	125.471058	117.6448461	73.10268534	232.3712841	319.8621553	164.9270522	105.4061965	239.0534972	-1.183261784	0.000314239	0.011052513	Etv4	11	101660568	101676197	-	3104	protein_coding	ets variant 4 [Source:MGI Symbol;Acc:MGI:99423]	ETS	114	177	85	210	279	134	0.930112217	0.86484973	0.536973023	1.73268086	2.396186183	1.231084734
ENSMUSG00000063060	136.4772912	258.5527973	176.3064764	451.4642091	268.2714851	583.3986773	190.4455216	434.3781238	-1.184787583	0.000318784	0.011194332	Sox7	14	64181122	64188181	+	3299	protein_coding	SRY (sex determining region Y)-box 7 [Source:MGI Symbol;Acc:MGI:98369]	HMG	124	389	205	408	234	474	0.951900555	1.788365924	1.218503553	3.167370325	1.890913275	4.09732946
ENSMUSG00000073538	8.804986528	17.94582397	13.76050548	25.45018826	80.25215367	66.46314045	13.50377199	57.38849413	-2.066234364	0.000320069	0.011208186	E330020D12Rik	1	153280573	153289981	-	2897	lncRNA	Riken cDNA E330020D12 gene [Source:MGI Symbol;Acc:MGI:3761270]	-	8	27	16	23	70	54	0.069934859	0.141352785	0.108299572	0.203329474	0.644150894	0.531557347
ENSMUSG00000006403	121.0685648	235.9543523	240.8088458	99.58769319	90.57028771	64.00154266	199.2772543	84.71984119	1.236140753	0.000320205	0.011208186	Adamts4	1	171077990	171088206	+	4810	protein_coding	a disintegrin-like and metallopeptidase (reprolysin type) with thrombospondin type 1 motif, 4 [Source:MGI Symbol;Acc:MGI:1339949]	-	110	355	280	90	79	52	0.57916168	1.119366685	1.141479744	0.479201787	0.437844687	0.308292619
ENSMUSG00000043531	144.1816544	215.3498877	213.2878349	109.5464625	87.13090969	86.15592281	190.9397923	94.277765	1.020848092	0.000324303	0.011333467	Sorcs1	19	50131737	50667084	-	8441	protein_coding	sortilin-related VPS10 domain containing receptor 1 [Source:MGI Symbol;Acc:MGI:1929666]	-	131	324	248	99	76	70	0.393033533	0.582157116	0.57612011	0.300373967	0.240025709	0.236487941
ENSMUSG00000037996	5.50311658	1.993980442	1.720063184	23.23712841	44.71191419	11.07719008	3.072386735	26.34207756	-3.161871873	0.000325278	0.011349405	Slc24a2	4	86901361	87148714	-	12217	protein_coding	solute carrier family 24 (sodium/potassium/calcium exchanger), member 2 [Source:MGI Symbol;Acc:MGI:1923626]	-	5	3	2	21	39	9	0.010364722	0.00372431	0.003210116	0.044022603	0.085101674	0.021007907
ENSMUSG00000075316	11.00623316	5.317281178	5.160189553	40.9416072	91.71674705	11.07719008	7.16123463	47.91184811	-2.768868222	0.000326276	0.011366069	Scn9a	2	66310424	66465306	-	12772	protein_coding	sodium channel, voltage-gated, type IX, alpha [Source:MGI Symbol;Acc:MGI:107636]	-	10	8	6	37	80	9	0.019828657	0.009499925	0.009211866	0.07419315	0.166981803	0.020095021
ENSMUSG00000020437	237.7346362	258.5527973	313.0514996	345.2373364	897.6776617	546.4747104	269.7796444	596.4632362	-1.144058509	0.000327345	0.011385157	Myo1g	11	6456548	6470965	-	6957	protein_coding	myosin IG [Source:MGI Symbol;Acc:MGI:1927091]	-	216	389	364	312	783	444	0.786292183	0.848040705	1.025969935	1.148559734	3.000390817	1.819976696
ENSMUSG00000041361	4206.582314	3822.460507	4043.868547	2945.582659	2803.093082	2115.743304	4024.303789	2621.473015	0.618064499	0.000335491	0.011649905	Myzap	9	71411629	71499642	-	5635	protein_coding	myocardial zonula adherens protein [Source:MGI Symbol;Acc:MGI:2142908]	-	3822	5751	4702	2662	2445	1719	17.17706553	15.47884486	16.36228521	12.09860023	11.56706063	8.699350249
ENSMUSG00000005087	6498.080057	6322.91198	5055.265699	8889.861412	9614.208009	8173.735477	5958.752579	8892.601633	-0.577657177	0.000336354	0.011661332	Cd44	2	102641486	102732010	-	6776	protein_coding	CD44 antigen [Source:MGI Symbol;Acc:MGI:88338]	-	5904	9513	5878	8034	8386	6641	22.06607865	21.29282083	17.01027907	30.36542934	32.99282699	27.94891437
ENSMUSG00000044786	3075.141545	3132.543274	3073.752911	2425.513594	1968.470683	1848.659944	3093.812576	2080.881407	0.572024006	0.000338246	0.011708357	Zfp36	7	28076209	28079678	-	3470	protein_coding	zinc finger protein 36 [Source:MGI Symbol;Acc:MGI:99180]	-	2794	4713	3574	2192	1717	1502	20.39149829	20.59951832	20.19669596	16.1782697	13.19103551	12.34369886
ENSMUSG00000052062	1757.695436	2594.833215	2470.010733	1422.997483	1466.321493	891.0984016	2274.179794	1260.139126	0.851914181	0.000340505	0.01176789	Pard3b	1	61677983	62681443	+	13153	protein_coding	par-3 family cell polarity regulator beta [Source:MGI Symbol;Acc:MGI:1919301]	-	1597	3904	2872	1286	1279	724	3.074909274	4.501674497	4.28168654	2.504016259	2.592291246	1.569707041
ENSMUSG00000035275	619.6509269	1153.850016	1015.69731	413.8421917	609.9163679	404.9328372	929.732751	476.2304656	0.966286653	0.000342156	0.011806257	Raver2	4	100926180	101009567	+	6342	protein_coding	ribonucleoprotein, PTB-binding 2 [Source:MGI Symbol;Acc:MGI:2443623]	-	563	1736	1181	374	532	329	2.248197018	4.151572088	3.651563978	1.510310913	2.236266014	1.47936221
ENSMUSG00000057880	806.7568906	1203.699527	1389.811053	739.1619895	559.472157	604.3222585	1133.42249	634.3188017	0.838087646	0.000344474	0.011867496	Abat	16	8331293	8439432	+	7748	protein_coding	4-aminobutyrate aminotransferase [Source:MGI Symbol;Acc:MGI:2443582]	-	733	1811	1616	668	488	491	2.395888334	3.545013869	4.089846408	2.208044625	1.679067977	1.807160562
ENSMUSG00000035186	50.62867253	106.3456236	85.14312763	106.2268727	247.635217	348.3160879	80.70580791	234.0593926	-1.528464833	0.000346395	0.011911976	Ubd	17	37504783	37506986	+	931	protein_coding	ubiquitin D [Source:MGI Symbol;Acc:MGI:1344410]	-	46	160	99	96	216	283	1.251296878	2.606510039	2.085166639	2.640842788	6.18503468	8.668453319
ENSMUSG00000003518	3605.641983	4977.639842	5661.587972	2841.568846	2952.132796	3064.689254	4748.289932	2952.796965	0.685612706	0.000346855	0.011911976	Dusp3	11	101861969	101877839	-	4682	protein_coding	dual specificity phosphatase 3 (vaccinia virus phosphatase VH1-related) [Source:MGI Symbol;Acc:MGI:1919599]	-	3276	7489	6583	2568	2575	2490	17.72003984	24.2594819	27.57069411	14.04703311	14.66168528	15.16606098
ENSMUSG00000086841	1289.930526	1069.438177	1099.120375	1646.516527	1710.517332	2961.302147	1152.829693	2106.112002	-0.869589227	0.000349871	0.011996674	2410006H16Rik	11	62493650	62495725	+	2076	lncRNA	RIKEN cDNA 2410006H16 gene [Source:MGI Symbol;Acc:MGI:1916471]	-	1172	1609	1278	1488	1492	2406	14.29724873	11.75486904	12.07143107	18.35678317	19.15929582	33.05012711
ENSMUSG00000049336	173.8984839	361.5751201	282.9503938	120.6117618	151.3326326	76.30953163	272.8079993	116.084642	1.234509339	0.000351765	0.012042726	Tenm2	11	35897483	37126791	-	11474	protein_coding	teneurin transmembrane protein 2 [Source:MGI Symbol;Acc:MGI:1345184]	-	158	544	329	109	132	62	0.348734129	0.719073286	0.562258859	0.2432947	0.306688262	0.154092572
ENSMUSG00000039419	2246.372188	1592.525713	1393.251179	1205.011088	917.1674705	834.4816523	1744.049693	985.5534035	0.822534178	0.000361322	0.012350547	Cntnap2	6	45036291	47281147	+	10248	protein_coding	contactin associated protein-like 2 [Source:MGI Symbol;Acc:MGI:1914047]	-	2041	2396	1620	1089	800	678	5.043779571	3.545984209	3.099782	2.721508901	2.081080784	1.8866678
ENSMUSG00000040204	150.7853943	116.3155258	129.8647704	189.2166171	255.6604324	476.3191732	132.3218968	307.0654076	-1.215753482	0.000373546	0.012748415	Pclaf	9	65797519	65810548	+	4813	protein_coding	PCNA clamp associated factor [Source:MGI Symbol;Acc:MGI:1915276]	-	137	175	151	171	223	387	0.72086994	0.551456535	0.615200018	0.90991588	1.235170954	2.2929784
ENSMUSG00000022054	89.15048859	78.42989737	36.12132687	163.7664288	240.756461	128.0030853	67.90057095	177.5086584	-1.389544605	0.000378311	0.012890901	Nefm	14	68320039	68362295	-	5782	protein_coding	neurofilament, medium polypeptide [Source:MGI Symbol;Acc:MGI:97314]	-	81	118	42	148	210	104	0.35478001	0.309523067	0.142438194	0.655548192	0.968231653	0.512932376
ENSMUSG00000070469	826.5681103	1013.606724	1242.745651	617.4436978	608.7699085	672.0161979	1027.640162	632.7432681	0.70055477	0.000383923	0.013061742	Adamtsl3	7	81984902	82263658	+	7744	protein_coding	ADAMTS-like 3 [Source:MGI Symbol;Acc:MGI:3028499]	-	751	1525	1445	558	531	546	2.455991181	2.986713739	3.658960802	1.845397171	1.827962347	2.010630002
ENSMUSG00000022840	6592.733663	11647.50442	10733.19427	5652.154854	6010.88631	5243.203302	9657.810784	5635.414822	0.77732749	0.000385916	0.013109133	Adcy5	16	34975247	35126108	+	7184	protein_coding	adenylate cyclase 5 [Source:MGI Symbol;Acc:MGI:99673]	-	5990	17524	12480	5108	5243	4260	21.11605133	36.99610652	34.06461743	18.20981614	19.45591244	16.91017631
ENSMUSG00000003233	3323.882414	3665.600712	3533.009781	2695.506896	2408.711069	2172.360054	3507.497636	2425.526006	0.532165702	0.000387182	0.013131725	Dvl3	16	20335732	20352760	+	6410	protein_coding	dishevelled segment polarity protein 3 [Source:MGI Symbol;Acc:MGI:108100]	-	3020	5515	4108	2436	2101	1765	11.93166699	13.04898066	12.56688554	9.732854935	8.737880316	7.852203393
ENSMUSG00000029009	1993.228825	2601.479816	2056.335537	1593.403091	1425.048957	1300.954434	2217.014726	1439.802161	0.623135876	0.000390348	0.01321857	Mthfr	4	148123534	148144008	+	7315	protein_coding	methylenetetrahydrofolate reductase [Source:MGI Symbol;Acc:MGI:106639]	-	1811	3914	2391	1440	1243	1057	6.269838151	8.115132051	6.409446103	5.041608959	4.529965215	4.120647999
ENSMUSG00000028871	81.44612538	56.49611251	43.8616112	132.7835909	115.7923931	163.6962533	60.60128303	137.4240791	-1.189288443	0.000396619	0.013410158	Rspo1	4	124880223	124902892	+	1938	protein_coding	R-spondin 1 [Source:MGI Symbol;Acc:MGI:2183426]	-	74	85	51	120	101	133	0.967008201	0.665203083	0.516026087	1.585800204	1.38933082	1.957053637
ENSMUSG00000031980	16.50934974	9.969902208	9.460347515	27.66324811	97.44904374	36.92396692	11.97986649	54.01208625	-2.189217034	0.000399797	0.013496706	Agt	8	125283273	125296445	-	1891	protein_coding	angiotensinogen (serpin peptidase inhibitor, clade A, member 8) [Source:MGI Symbol;Acc:MGI:87963]	-	15	15	11	25	85	30	0.20088705	0.120306427	0.114066052	0.338586373	1.198299742	0.45241249
ENSMUSG00000030761	2151.718583	3161.12366	3021.290984	1621.066339	1763.254462	1863.42953	2778.044409	1749.250111	0.667972955	0.000400999	0.013516389	Myo7a	7	97700267	97768731	-	8874	protein_coding	myosin VIIA [Source:MGI Symbol;Acc:MGI:104510]	-	1955	4756	3513	1465	1538	1514	5.579297861	8.128520809	7.762721039	4.22804106	4.620351113	4.865318893
ENSMUSG00000039304	244.3383761	249.2475552	247.6890986	398.3507728	1051.303213	359.393278	247.0916766	603.0157546	-1.287233661	0.000402699	0.01355277	Tnfsf10	3	27371177	27396576	+	5266	protein_coding	tumor necrosis factor (ligand) superfamily, member 10 [Source:MGI Symbol;Acc:MGI:107414]	-	222	375	288	360	917	292	1.067638754	1.080039187	1.072424895	1.750824608	4.642228888	1.581273005
ENSMUSG00000052512	1158.956352	1783.283175	1821.546912	868.6259906	951.5612506	1024.024683	1587.928813	948.0706412	0.745087949	0.000404235	0.013583528	Nav2	7	48558464	49259838	+	32228	protein_coding	neuron navigator 2 [Source:MGI Symbol;Acc:MGI:2183691]	-	1053	2683	2118	785	830	832	0.827460415	1.262630913	1.288688209	0.623817132	0.686566812	0.736198336
ENSMUSG00000117818	22.01246632	23.9277653	12.04044229	47.58078675	56.17650757	82.46352612	19.3268913	62.07360681	-1.678880873	0.000407388	0.013668457	Gm50105	17	31768521	31771231	-	2711	lncRNA	predicted gene, 50105 [Source:MGI Symbol;Acc:MGI:6302837]	-	20	36	14	43	49	67	0.186832613	0.201401214	0.101263695	0.406218721	0.481841976	0.70477444
ENSMUSG00000032257	13.20747979	26.58640589	16.34060025	43.15466705	59.61588558	87.3867217	18.71149531	63.38575811	-1.737516754	0.000408515	0.013685187	Ankk1	9	49326494	49338321	-	2948	protein_coding	ankyrin repeat and kinase domain containing 1 [Source:MGI Symbol;Acc:MGI:3045301]	-	12	40	19	39	52	71	0.103087493	0.205788742	0.12638088	0.338811485	0.470233898	0.686808608
ENSMUSG00000021624	41.82368601	30.57436677	33.5412321	46.47425682	272.8573225	92.30991729	35.31309496	137.2138322	-1.9623334	0.00040914	0.013685187	Cd180	13	102830066	102876137	+	4509	protein_coding	CD180 antigen [Source:MGI Symbol;Acc:MGI:1194924]	-	38	46	39	42	238	75	0.213430053	0.154727211	0.169605381	0.238555839	1.407131842	0.474335783
ENSMUSG00000070661	124.3704347	79.75921766	28.38104254	214.6668053	167.3830634	321.2385122	77.50356497	234.4294603	-1.60197936	0.000412324	0.013770601	Rnf186	4	138694423	138695676	+	1254	protein_coding	ring finger protein 186 [Source:MGI Symbol;Acc:MGI:1914075]	-	113	120	33	194	146	261	2.282091836	1.451352181	0.516026087	3.962097782	3.103797566	5.935370462
ENSMUSG00000027078	659.2733663	816.2026608	768.8682435	927.2720766	1392.948096	1542.191018	748.1147568	1287.470397	-0.782075236	0.000414651	0.013827202	Ube2l6	2	84629172	84640679	+	1996	protein_coding	ubiquitin-conjugating enzyme E2L 6 [Source:MGI Symbol;Acc:MGI:1914500]	-	599	1228	894	838	1215	1253	7.600085809	9.330972944	8.782784688	10.75237686	16.22758191	17.90174614
ENSMUSG00000049608	17.60997306	29.24504648	58.48214827	82.98974433	169.675982	92.30991729	35.11238927	114.9918812	-1.705264218	0.000415473	0.013833474	Gpr55	1	85866039	85888729	-	3722	protein_coding	G protein-coupled receptor 55 [Source:MGI Symbol;Acc:MGI:2685064]	-	16	44	68	75	148	75	0.108866892	0.179293856	0.358251319	0.516066764	1.060042837	0.574631931
ENSMUSG00000033615	38.52181606	15.28718339	3.440126369	106.2268727	126.1105272	49.23195589	19.08304194	93.85645194	-2.32066864	0.000417361	0.013875181	Cplx1	5	108666420	108697890	-	2189	protein_coding	complexin 1 [Source:MGI Symbol;Acc:MGI:104727]	-	35	23	4	96	110	40	0.404924909	0.159357011	0.035831871	1.123172515	1.339630394	0.52109762
ENSMUSG00000020155	2848.413142	3864.334096	4603.749113	2454.283372	2167.954608	2337.287106	3772.16545	2319.841695	0.701639551	0.000421254	0.01398333	Kcnmb1	11	33913013	33923641	+	4191	protein_coding	potassium large conductance calcium-activated channel, subfamily M, beta member 1 [Source:MGI Symbol;Acc:MGI:1334203]	-	2588	5814	5353	2218	1891	1899	15.63863421	21.04003544	25.04579588	13.55391872	12.02851286	12.92147716
ENSMUSG00000029673	4343.059605	4776.247818	4405.081815	3436.881945	2876.466479	2214.207216	4508.129746	2842.518547	0.665267221	0.000423307	0.014030141	Auts2	5	131466171	132572183	-	22884	protein_coding	autism susceptibility candidate 2 [Source:MGI Symbol;Acc:MGI:1919847]	-	3946	7186	5122	3106	2509	1799	4.366941279	4.762602922	4.388972799	3.476085966	2.922851771	2.241837268
ENSMUSG00000040483	714.3045321	595.5354919	566.7608193	1031.285889	874.748475	966.1771343	625.5336144	957.4038329	-0.615597421	0.000425556	0.014069981	Xaf1	11	72192455	72204559	+	4689	protein_coding	XIAP associated factor 1 [Source:MGI Symbol;Acc:MGI:3772572]	-	649	896	659	932	763	785	3.505231246	2.898123425	2.755880844	5.090455855	4.337928347	4.774130479
ENSMUSG00000032454	2.201246632	3.987960883	8.600315922	38.72854735	6.878756029	81.23272722	4.929841146	42.2800102	-3.085515852	0.000425797	0.014069981	Rbp2	9	98368168	98391834	+	962	protein_coding	retinol binding protein 2, cellular [Source:MGI Symbol;Acc:MGI:97877]	-	2	6	10	35	6	66	0.052651062	0.094594368	0.203835669	0.931781253	0.166270134	1.956472391
ENSMUSG00000032773	5.50311658	16.61650368	20.64075821	44.26119697	60.76234492	56.61674927	14.25345949	53.88009706	-1.892938109	0.000430252	0.014195709	Chrm1	19	8641153	8660951	+	6487	protein_coding	cholinergic receptor, muscarinic 1, CNS [Source:MGI Symbol;Acc:MGI:88396]	-	5	25	24	40	53	46	0.019519933	0.058450094	0.072547525	0.157919983	0.217806101	0.202217527
ENSMUSG00000030201	6210.817372	7254.100847	6731.467273	4889.755736	4995.123336	4286.872559	6732.128497	4723.91721	0.511176777	0.000432853	0.014259991	Lrp6	6	134423439	134543928	-	13672	protein_coding	low density lipoprotein receptor-related protein 6 [Source:MGI Symbol;Acc:MGI:1298218]	-	5643	10914	7827	4419	4357	3483	10.45274151	12.10712427	11.225832	8.277762234	8.495590668	7.264843866
ENSMUSG00000046687	340.0926046	396.1374477	362.0733003	589.7804497	738.3198137	498.4735534	366.1011176	608.8579389	-0.732841036	0.00043523	0.014316714	Gm5424	10	61906902	61908141	+	1240	processed_pseudogene	predicted gene 5424 [Source:MGI Symbol;Acc:MGI:3643173]	-	309	596	421	533	644	405	6.310866664	7.289767462	6.657568826	11.00845876	13.8452962	9.314042135
ENSMUSG00000038375	7506.251015	8806.74695	9829.301068	6215.378585	5053.592762	6091.223742	8714.099678	5786.731697	0.590704969	0.000436418	0.014334191	Trp53inp2	2	155222979	155231770	+	5257	protein_coding	transformation related protein 53 inducible nuclear protein 2 [Source:MGI Symbol;Acc:MGI:1915978]	-	6820	13250	11429	5617	4408	4949	32.85478336	38.22671701	42.63099901	27.36449531	22.3533016	26.8462937
ENSMUSG00000066842	848.5805766	832.8191644	841.1108972	568.7563811	586.9871811	396.3172449	840.8368794	517.3536024	0.699838431	0.000438461	0.014379693	Hmcn1	1	150438275	150869186	-	21191	protein_coding	hemicentin 1 [Source:MGI Symbol;Acc:MGI:2685047]	-	771	1253	978	514	512	322	0.921414701	0.896785794	0.90498766	0.62120174	0.644104864	0.433320545
ENSMUSG00000074578	941.0329351	946.4760496	794.6691912	1286.894302	1293.206133	2185.898841	894.059392	1588.666426	-0.829090612	0.000442881	0.014485586	Zfas1	2	166904854	166907783	+	2930	lncRNA	zinc finger, NFX1-type containing 1, antisense RNA 1 [Source:MGI Symbol;Acc:MGI:1916199]	-	855	1424	924	1163	1128	1776	7.390106628	7.371085848	6.183859378	10.16560172	10.26312334	17.28543054
ENSMUSG00000015314	15.40872642	3.987960883	14.62053707	12.17182917	149.039714	62.77074376	11.33907479	74.66076229	-2.738562108	0.000443017	0.014485586	Slamf6	1	171745082	171780737	+	10832	protein_coding	SLAM family member 6 [Source:MGI Symbol;Acc:MGI:1353620]	-	14	6	17	11	130	51	0.032731929	0.008401014	0.03077482	0.026007885	0.319943116	0.134266103
ENSMUSG00000044365	41.82368601	14.62252324	36.98135847	73.03097501	100.8884218	100.9255096	31.14252257	91.61496878	-1.575359843	0.000446573	0.014580042	Cxxc4	3	133942245	133967922	+	13401	protein_coding	CXXC finger 4 [Source:MGI Symbol;Acc:MGI:2442112]	-	38	22	43	66	88	82	0.071812261	0.02489858	0.06291968	0.126132709	0.175058633	0.174494405
ENSMUSG00000031383	238.8352596	174.8056187	147.9254339	95.16157349	69.93401962	103.3871074	187.1887707	89.4942335	1.062159613	0.000447349	0.014583579	Dusp9	X	72683025	72687120	+	2722	protein_coding	dual specificity phosphatase 9 [Source:MGI Symbol;Acc:MGI:2387107]	-	217	263	172	86	61	84	2.018941909	1.465401825	1.239069253	0.809154263	0.597420035	0.880027058
ENSMUSG00000021959	1455.024024	2208.001009	1791.445807	1296.853071	992.8337868	996.9471068	1818.156946	1095.544655	0.731387212	0.000448886	0.014611879	Lats2	14	57927119	57995845	-	6971	protein_coding	large tumor suppressor 2 [Source:MGI Symbol;Acc:MGI:1354386]	-	1322	3322	2083	1172	866	810	4.80273454	7.227592286	5.859350009	4.305796743	3.311775418	3.313559675
ENSMUSG00000003644	1824.833458	1825.156764	2021.074242	2680.015477	2534.821597	2691.757188	1890.354821	2635.531421	-0.479393922	0.000452181	0.014697233	Rps6ka1	4	133574601	133615108	-	4258	protein_coding	ribosomal protein S6 kinase polypeptide 1 [Source:MGI Symbol;Acc:MGI:104558]	-	1658	2746	2350	2422	2211	2187	9.861229798	9.781016153	10.82224744	14.5676493	13.84271108	14.64697655
ENSMUSG00000024388	40.72306269	85.74115899	63.64233783	13.27835909	9.171674705	28.30837464	63.36885317	16.91946948	1.918896951	0.000456102	0.014802652	Myo7b	18	32092287	32170014	-	6699	protein_coding	myosin VIIB [Source:MGI Symbol;Acc:MGI:107709]	-	37	129	74	12	8	23	0.139876242	0.292057816	0.216609249	0.04587671	0.031835969	0.097909023
ENSMUSG00000009185	354.4007077	484.5372473	347.4527633	354.0895758	1332.185751	1430.188319	395.4635728	1038.821215	-1.392360026	0.000460257	0.014897041	Ccl8	11	82006011	82007625	+	511	protein_coding	chemokine (C-C motif) ligand 8 [Source:MGI Symbol;Acc:MGI:101878]	-	322	729	404	320	1162	1162	15.95832046	21.63693441	15.50299901	16.03799502	60.62102801	64.8470297
ENSMUSG00000046031	7.704363212	17.94582397	27.52101095	28.76977803	129.5499052	80.00192832	17.72373271	79.44053719	-2.151241256	0.000460546	0.014897041	Calhm6	10	34002063	34003980	-	1094	protein_coding	calcium homeostasis modulator family member 6 [Source:MGI Symbol;Acc:MGI:2443082]	-	7	27	32	26	113	65	0.16204399	0.374313545	0.573571958	0.608663168	2.753589459	1.694341292
ENSMUSG00000072109	22.01246632	23.9277653	27.52101095	32.08936781	153.6255513	87.3867217	24.48708086	91.03388027	-1.892127921	0.000461057	0.014897041	A530040E14Rik	1	85083667	85091756	+	2555	lncRNA	RIKEN cDNA A530040E14 gene [Source:MGI Symbol;Acc:MGI:3612703]	-	20	36	32	29	134	71	0.198240006	0.213698118	0.245592063	0.29068866	1.398144192	0.792450793
ENSMUSG00000113302	275.155829	173.4762984	227.9083719	390.6050633	395.5284716	386.4708537	225.5134998	390.8681296	-0.799026381	0.000463065	0.014938271	Gm32219	12	70569372	70591361	+	1819	lncRNA	predicted gene, 32219 [Source:MGI Symbol;Acc:MGI:5591378]	-	250	261	265	353	345	314	3.48064331	2.176190492	2.856724958	4.970075685	5.056202569	4.922682312
ENSMUSG00000056078	66.03739896	100.3636822	47.30173757	309.8283788	255.6604324	83.69432501	71.23427292	216.3943787	-1.599748566	0.000463701	0.014938271	Lipm	19	34078333	34100087	+	3489	protein_coding	lipase, family member M [Source:MGI Symbol;Acc:MGI:1926003]	-	60	151	55	280	223	68	0.435514372	0.656394719	0.309112789	2.05531342	1.703891603	0.555792655
ENSMUSG00000035042	137.5779145	90.39378002	115.2442334	116.1856421	655.7747414	305.2381265	114.4053093	359.06617	-1.652294844	0.00046556	0.01497203	Ccl5	11	83416604	83421344	-	960	protein_coding	chemokine (C-C motif) ligand 5 [Source:MGI Symbol;Acc:MGI:98262]	-	125	136	134	105	572	248	3.297546969	2.148605958	2.737088371	2.801167391	15.88410922	7.366909047
ENSMUSG00000057914	848.5805766	1224.968651	1192.863818	669.4506042	740.6127324	536.6283192	1088.804349	648.8972186	0.747385271	0.000466119	0.01497203	Cacnb2	2	14607899	14992719	+	13228	protein_coding	calcium channel, voltage-dependent, beta 2 subunit [Source:MGI Symbol;Acc:MGI:894644]	-	771	1843	1387	605	646	436	1.476088518	2.11310097	2.056068261	1.17133787	1.301896324	0.939933575
ENSMUSG00000034098	11.00623316	0	5.160189553	63.07220569	73.37339764	12.30798897	5.388807571	49.58453077	-3.263323449	0.000470236	0.015082065	Fstl5	3	75981577	76617326	+	9264	protein_coding	follistatin-like 5 [Source:MGI Symbol;Acc:MGI:2442179]	-	10	0	6	57	64	10	0.027337177	0	0.012700124	0.157578625	0.184170258	0.030782672
ENSMUSG00000026358	312.5770217	295.1091054	296.7108993	57.53955607	166.236604	160.0038566	301.4656755	127.9266722	1.238174214	0.00047901	0.015329522	Rgs1	1	144118034	144124980	-	6947	protein_coding	regulator of G-protein signaling 1 [Source:MGI Symbol;Acc:MGI:1354694]	-	284	444	345	52	145	130	1.035316776	0.969336958	0.973816324	0.191702175	0.556427739	0.533643119
ENSMUSG00000032181	36.32056943	13.29320294	19.78072662	52.00690644	111.2065558	67.69393935	23.13149966	76.96913386	-1.758215324	0.000479413	0.015329522	Scg3	9	75550471	75591338	-	2738	protein_coding	secretogranin III [Source:MGI Symbol;Acc:MGI:103032]	-	33	20	23	47	97	55	0.305233858	0.110786196	0.164721257	0.439628066	0.944444321	0.572841015
ENSMUSG00000030214	343.3944746	279.821922	356.9131108	372.9005845	1303.524267	685.5549858	326.7098358	787.3266126	-1.269508659	0.000480056	0.015329522	Plbd1	6	136589068	136638926	-	2633	protein_coding	phospholipase B domain containing 1 [Source:MGI Symbol;Acc:MGI:1914107]	-	312	421	415	337	1137	557	3.000930553	2.425047988	3.09066897	3.277932738	11.51191766	6.032664821
ENSMUSG00000015202	1772.003539	2802.207181	2295.42432	1541.396185	1251.933597	1410.495536	2289.878346	1401.275106	0.709188383	0.000481551	0.015354813	Cnksr3	10	7069063	7162237	-	3837	protein_coding	Cnksr family member 3 [Source:MGI Symbol;Acc:MGI:2674130]	-	1610	4216	2669	1393	1092	1146	10.62640312	16.66471548	13.63992646	9.297802422	7.586979457	8.517216341
ENSMUSG00000003484	114.4648249	116.9801859	139.3251179	146.06195	411.5789024	316.3153166	123.5900429	291.318723	-1.236244641	0.000484001	0.015410424	Cyp4f18	8	72742326	72763470	-	1855	protein_coding	cytochrome P450, family 4, subfamily f, polypeptide 18 [Source:MGI Symbol;Acc:MGI:1919304]	-	104	176	162	132	359	257	1.419847286	1.438990259	1.712483339	1.82243066	5.159274124	3.950882097
ENSMUSG00000046259	1.100623316	0	1.720063184	11.06529924	2.292918676	60.30914596	0.940228833	24.55578796	-4.782274431	0.000489768	0.015564849	Sprr2h	3	92292992	92294631	+	752	protein_coding	small proline-rich protein 2H [Source:MGI Symbol;Acc:MGI:1330343]	-	1	0	2	10	2	49	0.033677075	0	0.052151573	0.340567464	0.070900651	1.858159969
ENSMUSG00000031428	93.55298186	37.88562839	47.30173757	112.8660523	268.2714851	132.9262809	59.58011594	171.3546061	-1.53593109	0.000490276	0.015564849	Zcchc18	X	135893904	135899221	+	4876	protein_coding	zinc finger, CCHC domain containing 18 [Source:MGI Symbol;Acc:MGI:1914245]	-	85	57	55	102	234	108	0.441476346	0.177296539	0.221184275	0.535744191	1.279352521	0.631633155
ENSMUSG00000057315	519.4942051	832.8191644	675.1247999	354.0895758	411.5789024	422.1640218	675.8127232	395.9441666	0.773718361	0.000494491	0.015675851	Arhgap24	5	102629257	103045803	+	8792	protein_coding	Rho GTPase activating protein 24 [Source:MGI Symbol;Acc:MGI:1922647]	-	472	1253	785	320	359	343	1.359585517	2.161486323	1.750802796	0.932144615	1.088541117	1.112528899
ENSMUSG00000018263	565.7203844	797.5921766	869.4919398	335.2785671	432.2151705	498.4735534	744.2681669	421.989097	0.820447293	0.000498091	0.015766622	Tbx5	5	119970733	120023284	+	4675	protein_coding	T-box 5 [Source:MGI Symbol;Acc:MGI:102541]	T-box	514	1200	1011	303	377	405	2.784413393	3.893038791	4.240575449	1.659900322	2.14979874	2.470462513
ENSMUSG00000040434	516.1923352	450.6395798	436.8960489	692.6877326	656.9212007	820.9428645	467.9093213	723.5172659	-0.629805366	0.000498798	0.015766622	Large2	2	92195391	92205214	-	5837	protein_coding	LARGE xylosyl- and glucuronyltransferase 2 [Source:MGI Symbol;Acc:MGI:2443769]	-	469	678	508	626	573	667	2.034863865	1.761688425	1.706590301	2.746664636	2.616995631	3.25867464
ENSMUSG00000063430	1741.186086	2540.331083	2520.752597	1180.667429	1258.812353	1639.424131	2267.423255	1359.634638	0.738599953	0.000502671	0.015844402	Wscd2	5	113638199	113727786	+	15332	protein_coding	WSC domain containing 2 [Source:MGI Symbol;Acc:MGI:2445030]	-	1582	3822	2931	1067	1098	1332	2.613123159	3.780776218	3.748627286	1.782323793	1.909156799	2.477480669
ENSMUSG00000015340	408.3312502	320.366191	379.2739322	419.3748413	1161.363309	806.1732777	369.3237911	795.6371428	-1.10796771	0.000503104	0.015844402	Cybb	X	9301491	9354010	-	5808	protein_coding	cytochrome b-245, beta polypeptide [Source:MGI Symbol;Acc:MGI:88574]	-	371	482	441	379	1013	655	1.617705687	1.258663189	1.488905849	1.6712199	4.649656893	3.21602601
ENSMUSG00000062232	1004.869087	1199.046906	1272.846757	796.7015455	781.8852686	552.6287049	1158.920917	710.405173	0.706086261	0.000503434	0.015844402	Rapgef2	3	78969823	79193824	-	14051	protein_coding	Rap guanine nucleotide exchange factor (GEF) 2 [Source:MGI Symbol;Acc:MGI:2659071]	-	913	1804	1480	720	682	449	1.645567699	1.947235147	2.065426457	1.312339675	1.293943192	0.911263484
ENSMUSG00000048706	2882.532465	3413.029856	3232.858755	1904.338	1986.814033	2472.674985	3176.140359	2121.275672	0.582820184	0.000505441	0.015884661	Lurap1l	4	80828883	80873865	+	3066	protein_coding	leucine rich adaptor protein 1-like [Source:MGI Symbol;Acc:MGI:106510]	-	2619	5135	3759	1721	1733	2009	21.63294062	25.40138504	24.04116059	14.37572366	15.06830774	18.68584089
ENSMUSG00000047990	9.905609844	5.317281178	2.580094777	17.70447879	6.878756029	155.0806611	5.934328599	59.88796529	-3.352594012	0.000506296	0.015888659	C2cd4a	9	67737771	67739612	-	1395	protein_coding	C2 calcium-dependent domain containing 4A [Source:MGI Symbol;Acc:MGI:3645763]	-	9	8	3	16	6	126	0.163388134	0.086977091	0.042169874	0.293742489	0.114660838	2.575735109
ENSMUSG00000010358	1298.735513	1247.567096	1266.826535	1835.733144	1713.95671	2790.2211	1271.043048	2113.303652	-0.733362137	0.000507403	0.015900567	Ifi35	11	101339233	101349524	+	1727	protein_coding	interferon-induced protein 35 [Source:MGI Symbol;Acc:MGI:1917360]	-	1180	1877	1473	1659	1495	2267	17.30381567	16.48394039	16.72498217	24.6022623	23.07740246	37.43381096
ENSMUSG00000026435	913.5173523	979.709057	1086.219901	1500.454577	1326.453454	1527.421431	993.1487701	1451.443154	-0.546906043	0.0005086	0.015915257	Slc45a3	1	131890705	131910707	+	3563	protein_coding	solute carrier family 45, member 3 [Source:MGI Symbol;Acc:MGI:1922082]	-	830	1474	1263	1356	1157	1241	5.899490149	6.274379188	6.950927879	9.746863032	8.65676455	9.932551359
ENSMUSG00000045174	0	0	0	13.27835909	12.61105272	3.692396692	0	9.860602834	-5.96991772	0.000509038	1	Amer3	1	34618738	34630025	+	4392	protein_coding	APC membrane recruitment 3 [Source:MGI Symbol;Acc:MGI:3026939]	-	0	0	0	12	11	3	0	0	0	0.069974517	0.066768009	0.019478871
ENSMUSG00000051236	7059.397949	10564.77304	9074.19333	5325.728526	6222.981287	5590.288591	8899.454773	5712.999468	0.639662752	0.000510454	0.015933471	Msrb3	10	120617001	120735006	-	4048	protein_coding	methionine sulfoxide reductase B3 [Source:MGI Symbol;Acc:MGI:2443538]	-	6414	15895	10551	4813	5428	4542	40.12736682	59.55375209	51.11029333	30.45063502	35.74681923	31.99716393
ENSMUSG00000070867	976.2528813	1222.310011	1241.025588	608.5914584	632.8455546	865.2516248	1146.529493	702.2295459	0.708508055	0.000510654	0.015933471	Trabd2b	4	114263921	114472295	+	6617	protein_coding	TraB domain containing 2B [Source:MGI Symbol;Acc:MGI:3650152]	-	887	1839	1443	550	552	703	3.394803924	4.215117592	4.27622404	2.128739657	2.223903877	3.02969598
ENSMUSG00000040896	1641.029364	2529.03186	2325.525425	1273.615943	1503.008192	1186.490137	2165.19555	1321.038091	0.713410159	0.000511371	0.015933471	Kcnd3	3	105359646	105581318	+	9587	protein_coding	potassium voltage-gated channel, Shal-related family, member 3 [Source:MGI Symbol;Acc:MGI:1928743]	-	1491	3805	2704	1151	1311	964	3.93864761	6.019508528	5.530688695	3.074776777	3.645507812	2.867471874
ENSMUSG00000052117	355.5013311	286.4685234	275.2101095	542.1996629	526.2248362	429.5488151	305.7266547	499.3244381	-0.710860864	0.000512206	0.015936752	D630039A03Rik	4	57908483	57916297	-	2830	protein_coding	RIKEN cDNA D630039A03 gene [Source:MGI Symbol;Acc:MGI:2442889]	-	323	431	320	490	459	349	2.890468874	2.30982956	2.217271103	4.434356859	4.323787274	3.516769074
ENSMUSG00000087547	0	0	0	9.958769319	13.75751206	4.923195589	0	9.546492322	-5.922327791	0.000515296	1	Platr27	2	157437497	157439246	-	641	lncRNA	pluripotency associated transcript 27 [Source:MGI Symbol;Acc:MGI:1925566]	-	0	0	0	9	12	4	0	0	0	0.359588237	0.499069794	0.177953618
ENSMUSG00000021057	614.1478103	784.2989737	929.6941512	354.0895758	243.0493797	550.1671071	776.0469784	382.4353542	1.02224133	0.000520531	0.016169432	Akap5	12	76371665	76380927	+	6824	protein_coding	A kinase (PRKA) anchor protein 5 [Source:MGI Symbol;Acc:MGI:2685104]	-	558	1180	1081	320	212	447	2.070844033	2.622600197	3.10628951	1.200969439	0.8281994	1.867984917
ENSMUSG00000006519	1121.535159	1462.252324	1453.453391	1546.928834	2863.855427	3118.844406	1345.746958	2509.876222	-0.898647448	0.000521165	0.016169432	Cyba	8	123151515	123159669	-	1039	protein_coding	cytochrome b-245, alpha polypeptide [Source:MGI Symbol;Acc:MGI:1316658]	-	1019	2200	1690	1398	2498	2534	24.83766966	32.11413536	31.89527943	34.45978947	64.09364277	69.54980605
ENSMUSG00000036745	3895.105915	5349.849525	5173.090027	3353.892201	2723.987387	3259.15548	4806.015156	3112.345023	0.627133206	0.000522646	0.01619238	Ttll7	3	146558122	146689764	+	8266	protein_coding	tubulin tyrosine ligase-like family, member 7 [Source:MGI Symbol;Acc:MGI:1918142]	-	3539	8049	6015	3031	2376	2648	10.84269826	14.76847414	14.26906397	9.390993315	7.662828473	9.135397309
ENSMUSG00000104213	6.603739896	4.65262103	8.600315922	11.06529924	625.9667986	39.38556471	6.618892283	225.4725542	-5.092898941	0.000525586	0.016260425	Ighd	12	113370224	113379944	-	1900	IG_C_gene	immunoglobulin heavy constant delta [Source:MGI Symbol;Acc:MGI:96447]	-	6	7	10	10	546	32	0.079974192	0.055877059	0.103205217	0.134793017	7.660852678	0.480287449
ENSMUSG00000051335	657.0721196	1121.946328	755.107738	497.938466	489.5381374	475.0883743	844.7087287	487.5216592	0.794705357	0.000532085	0.01643818	Gfod1	13	43348721	43457648	-	7208	protein_coding	glucose-fructose oxidoreductase domain containing 1 [Source:MGI Symbol;Acc:MGI:2145304]	-	597	1688	878	450	427	386	2.097547302	3.551785784	2.388553604	1.598890536	1.57925102	1.527134846
ENSMUSG00000021070	551.4122813	734.4494627	1026.01769	362.9418152	347.3771794	510.7815424	770.6264778	407.0335123	0.922200108	0.000535126	0.016506229	Bdkrb2	12	105529485	105561496	+	3792	protein_coding	bradykinin receptor, beta 2 [Source:MGI Symbol;Acc:MGI:102845]	-	501	1105	1193	328	303	415	3.345966646	4.419600863	6.169178967	2.215269209	2.130160704	3.120934315
ENSMUSG00000005763	20.911843	17.94582397	36.12132687	39.83507728	171.9689007	73.84793383	24.99299795	95.21730394	-1.931174678	0.000536031	0.016506229	Cd247	1	165616250	165704846	+	5329	protein_coding	CD247 antigen [Source:MGI Symbol;Acc:MGI:88334]	-	19	27	42	36	150	60	0.090294249	0.076843501	0.154546376	0.173012617	0.750384073	0.321077883
ENSMUSG00000099556	136.4772912	113.6568852	111.804107	69.71138523	51.59067021	33.23157023	120.6460944	51.51120856	1.221566426	0.000537599	0.016506229	Gm28857	1	130667655	130691877	-	1232	lncRNA	predicted gene 28857 [Source:MGI Symbol;Acc:MGI:5579563]	-	124	171	130	63	45	27	2.548960982	2.105108587	2.069130577	1.309636702	0.973732969	0.624968195
ENSMUSG00000039081	1899.675843	2219.300232	1613.419267	2680.015477	2968.183226	2972.379337	1910.798447	2873.526013	-0.588201907	0.000537819	0.016506229	Zfp503	14	22034027	22039669	-	4216	protein_coding	zinc finger protein 503 [Source:MGI Symbol;Acc:MGI:1353644]	-	1726	3339	1876	2422	2589	2415	10.36793819	12.01171218	8.725443006	14.71277294	16.37078546	16.33508479
ENSMUSG00000044749	146.382901	192.0867825	136.7450232	89.62892387	74.51985698	76.30953163	158.4049022	80.15277083	0.985345791	0.000538066	0.016506229	Abca6	11	110067646	110142602	-	5398	protein_coding	ATP-binding cassette, sub-family A (ABC1), member 6 [Source:MGI Symbol;Acc:MGI:1923434]	-	133	289	159	81	65	62	0.623980433	0.811996323	0.577589778	0.384302434	0.321009988	0.327539491
ENSMUSG00000043556	261.9483492	392.1494868	301.8710889	130.5705311	217.8272742	137.8494765	318.6563083	162.0824273	0.97743247	0.000540327	0.016552349	Fbxl7	15	26540545	26895666	-	6526	protein_coding	F-box and leucine-rich repeat protein 7 [Source:MGI Symbol;Acc:MGI:3052506]	-	238	590	351	118	190	112	0.923596116	1.37117865	1.054666864	0.463079903	0.776148103	0.489413352
ENSMUSG00000040471	165.0934974	171.482318	155.6657182	240.1169936	272.8573225	418.4716251	164.0805112	310.4819804	-0.918488675	0.000546438	0.016716097	Ggt6	11	72326352	72329226	+	1818	protein_coding	gamma-glutamyltransferase 6 [Source:MGI Symbol;Acc:MGI:1918772]	-	150	258	181	217	238	340	2.089534713	2.152360074	1.952270313	3.056939551	3.489965607	5.333224904
ENSMUSG00000035373	48.4274259	58.49009295	52.46192713	69.71138523	269.4179445	132.9262809	53.12648199	157.3518702	-1.563861484	0.000550301	0.016810746	Ccl7	11	81936538	81938351	+	801	protein_coding	chemokine (C-C motif) ligand 7 [Source:MGI Symbol;Acc:MGI:99512]	-	44	88	61	63	235	108	1.391144909	1.666246524	1.493318939	2.014322618	7.821200424	3.844997835
ENSMUSG00000034796	111.1629549	200.0627043	204.687519	68.60485531	92.86320639	73.84793383	171.9710594	78.43866518	1.136954466	0.000553143	0.016873939	Cpne7	8	123844113	123861921	+	5268	protein_coding	copine VII [Source:MGI Symbol;Acc:MGI:2142747]	-	101	301	238	62	81	60	0.485543135	0.866582331	0.885903556	0.301416428	0.409899437	0.324795755
ENSMUSG00000021822	2147.316089	2097.002764	1753.604417	2748.620332	2886.784613	2951.455756	1999.307757	2862.2869	-0.517743752	0.000565989	0.01724174	Plau	14	20886728	20893453	+	2367	protein_coding	plasminogen activator, urokinase [Source:MGI Symbol;Acc:MGI:97611]	-	1951	3155	2039	2484	2518	2398	20.8742664	20.21576619	16.89173354	26.87660011	28.35930196	28.89054809
ENSMUSG00000028035	3933.627731	4076.360683	3195.017365	2719.850554	2572.654755	2203.130026	3735.001926	2498.545112	0.579926586	0.000568	0.017278896	Dnajb4	3	151884148	151915939	-	8765	protein_coding	DnaJ heat shock protein family (Hsp40) member B4 [Source:MGI Symbol;Acc:MGI:1914285]	-	3574	6133	3715	2458	2244	1790	10.32654015	10.6123153	8.311169737	7.182091837	6.82509972	5.823793546
ENSMUSG00000068348	22.01246632	59.81941325	7.74028433	86.3093341	298.0794279	66.46314045	29.85738797	150.2839675	-2.319474699	0.000572212	0.017382817	Gm10238	15	75107446	75110617	-	408	unprocessed_pseudogene	predicted pseudogene 10238 [Source:MGI Symbol;Acc:MGI:3641620]	-	20	90	9	78	260	54	1.241429447	3.345580211	0.432551279	4.896158129	16.98835211	3.774317728
ENSMUSG00000033685	13491.44061	13273.9278	12312.21227	17028.38901	21024.9178	17516.72991	13025.86023	18523.34557	-0.507979856	0.000581402	0.017610577	Ucp2	7	100142544	100151227	+	6989	protein_coding	uncoupling protein 2 (mitochondrial, proton carrier) [Source:MGI Symbol;Acc:MGI:109354]	-	12258	19971	14316	15389	18339	14232	44.41777367	43.33849957	40.16630701	56.39185166	69.95176533	58.07052533
ENSMUSG00000018862	3.301869948	6.646601472	1.720063184	17.70447879	10.31813404	77.54033053	3.889511535	35.18764779	-3.142582569	0.000582115	0.017610577	Otop3	11	115225557	115237753	+	2426	protein_coding	otopetrin 3 [Source:MGI Symbol;Acc:MGI:1916852]	-	3	10	2	16	9	63	0.031317181	0.062517025	0.016165698	0.168907985	0.098898518	0.740550387
ENSMUSG00000024737	86.94924196	92.38776046	107.503949	134.9966508	264.8321071	200.6202203	95.61365048	200.1496594	-1.064299851	0.000582128	0.017610577	Slc15a3	19	10817091	10836726	+	5491	protein_coding	solute carrier family 15, member 3 [Source:MGI Symbol;Acc:MGI:1929691]	-	79	139	125	122	231	163	0.364357621	0.383930361	0.446389349	0.569022426	1.121498263	0.846527402
ENSMUSG00000031886	335.6901114	237.2836726	371.5336479	455.8903288	597.3053151	596.9374652	314.8358106	550.0443697	-0.807110368	0.000583666	0.017632676	Ces2e	8	105652892	105661304	+	2699	protein_coding	carboxylesterase 2E [Source:MGI Symbol;Acc:MGI:2443170]	-	305	357	432	412	521	485	2.861865143	2.006108564	3.138601056	3.909446979	5.146037038	5.124408162
ENSMUSG00000052551	58.33303575	12.6285428	7.74028433	1.106529924	3.439378014	0	26.23395429	1.515302646	4.086607901	0.000590025	0.017760821	Adarb2	13	8252902	8818783	+	13114	protein_coding	adenosine deaminase, RNA-specific, B2 [Source:MGI Symbol;Acc:MGI:2151118]	-	53	19	9	1	3	0	0.102351191	0.021973919	0.013457444	0.001952926	0.006098516	0
ENSMUSG00000086337	1.100623316	0	0	11.06529924	0	54.15515148	0.366874439	21.74015024	-6.143589042	0.00059066	0.017760821	Gm11535	11	96068377	96069626	+	778	lncRNA	predicted gene 11535 [Source:MGI Symbol;Acc:MGI:3650113]	-	1	0	0	10	0	44	0.03255162	0	0	0.329186032	0	1.612790437
ENSMUSG00000022346	2004.235058	2044.494613	2290.26413	1325.622849	937.8037386	1579.114985	2112.997934	1280.847191	0.722448823	0.000591369	0.017760821	Myc	15	61857240	61862223	+	2717	protein_coding	myelocytomatosis oncogene [Source:MGI Symbol;Acc:MGI:97250]	bHLH	1821	3076	2663	1198	818	1283	16.9735435	17.17061272	19.21926532	11.29244998	8.026047658	13.46610133
ENSMUSG00000053675	42.92430932	7.975921766	17.20063184	95.16157349	55.03004823	112.0026996	22.70028764	87.39810712	-1.973832142	0.000591416	0.017760821	Tgm5	2	120876592	120916322	-	3155	protein_coding	transglutaminase 5 [Source:MGI Symbol;Acc:MGI:1921426]	-	39	12	20	86	48	91	0.3130527	0.057686074	0.124304224	0.698103931	0.405583186	0.822520799
ENSMUSG00000086918	256.4452326	396.8021079	387.8742481	203.6015061	181.1405754	200.6202203	347.0405295	195.1207672	0.83383328	0.000591973	0.017760821	4930429F24Rik	9	79700881	79710517	+	1624	lncRNA	RIKEN cDNA 4930429F24 gene [Source:MGI Symbol;Acc:MGI:1921883]	-	233	597	451	184	158	163	3.633474414	5.575417662	5.445600421	2.9017019	2.593636629	2.86224259
ENSMUSG00000030114	8.804986528	14.62252324	17.20063184	27.66324811	88.27736903	46.7703581	13.54271387	54.23699175	-1.98869393	0.000602386	0.018003749	Klrg1	6	122247555	122259841	-	1414	protein_coding	killer cell lectin-like receptor subfamily G, member 1 [Source:MGI Symbol;Acc:MGI:1355294]	-	8	22	20	25	77	38	0.14328238	0.235973031	0.277354898	0.452805398	1.451708383	0.766370974
ENSMUSG00000063317	3069.638428	2705.831459	2391.747858	2039.334651	1770.133218	1485.574269	2722.405915	1765.014046	0.624744513	0.000602797	0.018003749	Usp31	7	121241244	121306476	-	10304	protein_coding	ubiquitin specific peptidase 31 [Source:MGI Symbol;Acc:MGI:1923429]	-	2789	4071	2781	1843	1544	1207	6.854801365	5.992173128	5.292372366	4.58079104	3.994657186	3.340460035
ENSMUSG00000027803	6011.604552	7940.030118	7031.618298	4514.642091	4819.715057	5054.891071	6994.417656	4796.416073	0.544513498	0.000603323	0.018003749	Wwtr1	3	57363070	57483331	-	4779	protein_coding	WW domain containing transcription regulator 1 [Source:MGI Symbol;Acc:MGI:1917649]	-	5462	11946	8176	4080	4204	4107	28.9445549	37.91181533	33.5474185	21.86473049	23.45112847	24.5071344
ENSMUSG00000073154	138.6785378	178.7935796	217.5879928	78.56362463	35.54023948	100.9255096	178.3533701	71.67645789	1.318409179	0.000603367	0.018003749	9330158H04Rik	6	36186555	36367126	-	9673	lncRNA	RIKEN cDNA 9330158H04 gene [Source:MGI Symbol;Acc:MGI:2442094]	-	126	269	253	71	31	82	0.32988424	0.421774377	0.512878611	0.187982819	0.085435541	0.241745014
ENSMUSG00000022863	1044.491527	1079.408079	1052.678669	808.8733747	703.9260336	673.2469968	1058.859425	728.682135	0.538941564	0.000605356	0.018018808	Btg3	16	78129525	78174080	-	4014	protein_coding	BTG anti-proliferation factor 3 [Source:MGI Symbol;Acc:MGI:109532]	-	949	1624	1224	731	614	547	5.987438348	6.136175284	5.979423361	4.664026451	4.077829581	3.886107574
ENSMUSG00000044646	544.8085414	525.7461764	570.2009457	804.447255	756.6631631	807.4040766	546.9185545	789.5048316	-0.529929588	0.000605522	0.018018808	Zbtb7c	18	75953249	76281635	+	4732	protein_coding	zinc finger and BTB domain containing 7C [Source:MGI Symbol;Acc:MGI:2443302]	ZBTB	495	791	663	727	660	656	2.649187354	2.53525033	2.747413619	3.934691353	3.718238715	3.953338152
ENSMUSG00000033453	520.5948285	561.6378244	522.8992081	751.3338186	871.3090969	748.3257295	535.0439536	790.3228817	-0.562111746	0.000608635	0.018064632	Adamts15	9	30810451	30833748	-	10363	protein_coding	a disintegrin-like and metallopeptidase (reprolysin type) with thrombospondin type 1 motif, 15 [Source:MGI Symbol;Acc:MGI:2449569]	-	473	845	608	679	760	608	1.155920199	1.236688468	1.1504648	1.678051449	1.955087338	1.673104015
ENSMUSG00000036533	3803.75418	6955.00378	4499.685291	2341.41732	2837.486862	3373.619777	5086.14775	2850.84132	0.835567165	0.000608771	0.018064632	Cdc42ep3	17	79641156	79662520	-	2309	protein_coding	CDC42 effector protein (Rho GTPase binding) 3 [Source:MGI Symbol;Acc:MGI:2384718]	-	3456	10464	5232	2116	2475	2741	37.90548093	68.7326199	44.4323268	23.46998037	28.57520399	33.8524389
ENSMUSG00000047037	915.7185989	818.1966412	943.4546567	624.0828773	619.0880426	600.6298619	892.4566323	614.6002606	0.537316202	0.000610069	0.018064632	Nipa1	7	55627315	55669702	-	3183	protein_coding	non imprinted in Prader-Willi/Angelman syndrome 1 homolog (human) [Source:MGI Symbol;Acc:MGI:2442058]	-	832	1231	1097	564	540	488	6.619708992	5.865573951	6.758109794	4.537989235	4.522673019	4.372079432
ENSMUSG00000078920	221.2252865	508.4650126	288.970615	514.5364148	1163.656228	675.7085946	339.553638	784.6337459	-1.20551485	0.00061037	0.018064632	Ifi47	11	48967414	48987801	+	2473	protein_coding	interferon gamma inducible protein 47 [Source:MGI Symbol;Acc:MGI:99448]	-	201	765	336	465	1015	549	2.058373354	4.691658784	2.664222031	4.815593643	10.94157886	6.330719748
ENSMUSG00000033306	34480.32724	49259.95749	45005.45322	29195.79205	29702.46853	26491.71546	42915.24598	28463.32535	0.59242005	0.000611651	0.018078051	Lpp	16	24212257	24811328	+	22046	protein_coding	LIM domain containing preferred translocation partner in lipoma [Source:MGI Symbol;Acc:MGI:2441849]	-	31328	74113	52330	26385	25908	21524	35.98778169	50.98632272	46.54533773	30.65125713	31.32868415	27.84184687
ENSMUSG00000009092	118.8673181	157.5244549	56.76208509	232.3712841	200.6303842	433.2412118	111.051286	288.7476267	-1.375425592	0.000617006	0.018211668	Derl3	10	75729247	75731775	+	1993	protein_coding	Der1-like domain family, member 3 [Source:MGI Symbol;Acc:MGI:1917627]	-	108	237	66	210	175	352	1.372361946	1.803558143	0.649369507	2.698565675	2.340824309	5.036632053
ENSMUSG00000025330	6141.478103	5000.238287	5284.034103	8254.713236	7421.031295	7626.029967	5475.250164	7767.258166	-0.50475557	0.000618875	0.018242186	Padi4	4	140473176	140501547	-	4835	protein_coding	peptidyl arginine deiminase, type IV [Source:MGI Symbol;Acc:MGI:1338898]	-	5580	7523	6144	7460	6473	6196	29.22738301	23.59846115	24.91781647	39.51512363	35.69005338	36.54431207
ENSMUSG00000062380	220.1246632	73.11261619	43.8616112	501.2580557	771.5671345	480.0115699	112.3662969	584.2789201	-2.38210614	0.000623432	0.018335913	Tubb3	8	124138163	124148754	+	1868	protein_coding	tubulin, beta 3 class III [Source:MGI Symbol;Acc:MGI:107813]	-	200	110	51	453	673	390	2.711473311	0.893109921	0.535363253	6.210725375	9.604533182	5.95377743
ENSMUSG00000072872	1772.003539	1976.034618	1650.400626	1289.107362	1219.832736	843.0972446	1799.479594	1117.345781	0.687323355	0.000623817	0.018335913	Rybp	6	100205526	100264446	-	4740	protein_coding	RING1 and YY1 binding protein [Source:MGI Symbol;Acc:MGI:1929059]	-	1610	2973	1919	1165	1064	685	8.602006069	9.512740897	7.938745641	6.29460641	5.984134624	4.12113736
ENSMUSG00000022957	3179.70076	4252.495622	3774.678658	2415.554825	2730.866143	2425.904626	3735.625013	2524.108532	0.565972567	0.000625089	0.018335913	Itsn1	16	91526169	91717485	+	23425	protein_coding	intersectin 1 (SH3 domain protein 1A) [Source:MGI Symbol;Acc:MGI:1338069]	-	2889	6398	4389	2183	2382	1971	3.123346396	4.142416248	3.674017626	2.386685157	2.710817162	2.399450997
ENSMUSG00000048163	193.7097036	188.0988217	271.7699832	265.5671818	819.7184267	452.9339942	217.8595028	512.7398676	-1.234747675	0.000625412	0.018335913	Selplg	5	113956597	113970705	-	4272	protein_coding	selectin, platelet (p-selectin) ligand [Source:MGI Symbol;Acc:MGI:106689]	-	176	283	316	240	715	368	1.043358682	1.004718252	1.450477822	1.43880187	4.461828433	2.456526395
ENSMUSG00000038080	4629.221667	6963.644362	5824.133943	3900.517983	3870.446725	3525.008042	5805.666657	3765.32425	0.624953725	0.000632591	0.018521513	Kdm1b	13	47196975	47238755	+	5495	protein_coding	lysine (K)-specific demethylase 1B [Source:MGI Symbol;Acc:MGI:2145261]	-	4206	10477	6772	3525	3376	2864	19.38446333	28.91734041	24.1659853	16.42904883	16.37845041	14.8631266
ENSMUSG00000029335	9260.644581	10012.44046	9880.042932	7378.341536	7349.950816	6631.544458	9717.709323	7119.945603	0.448779548	0.000634659	0.018557179	Bmp3	5	99002274	99032255	+	7398	protein_coding	bone morphogenetic protein 3 [Source:MGI Symbol;Acc:MGI:88179]	-	8414	15064	11488	6668	6411	5388	28.80317685	30.88268704	30.44986378	23.08353197	23.10199677	20.76912118
ENSMUSG00000031290	1167.761338	1827.815405	1678.781668	956.0418546	1034.106323	897.2523961	1558.11947	962.4668579	0.695885873	0.000638061	0.018631732	Lrch2	X	146253371	146337077	-	6420	protein_coding	leucine-rich repeats and calponin homology (CH) domain containing 2 [Source:MGI Symbol;Acc:MGI:2147870]	-	1061	2750	1952	864	902	729	4.185357559	6.496609548	5.962110756	3.44667005	3.745498077	3.238152967
ENSMUSG00000020893	3634.258189	4593.466277	6333.272645	3418.070936	2590.998104	2327.440715	4853.665704	2778.836585	0.804618576	0.000640559	0.018659977	Per1	11	68986043	69000786	+	5631	protein_coding	period circadian clock 1 [Source:MGI Symbol;Acc:MGI:1098283]	-	3302	6911	7364	3089	2260	1891	14.8505915	18.61420386	25.64386646	14.04925764	10.69943835	9.576589278
ENSMUSG00000020580	12602.13697	19840.77005	16728.4745	9671.071539	10302.08361	11255.65592	16390.46051	10409.60369	0.655064864	0.000640737	0.018659977	Rock2	12	16944896	17037824	+	13897	protein_coding	Rho-associated coiled-coil containing protein kinase 2 [Source:MGI Symbol;Acc:MGI:107926]	-	11450	29851	19451	8740	8986	9145	20.86587683	32.57818816	27.44581493	16.10687807	17.23786304	18.76581854
ENSMUSG00000051727	59.43365906	39.21494868	49.88183235	88.52239395	102.0348811	155.0806611	49.5101467	115.2126454	-1.225681869	0.000643505	0.018706286	Kctd14	7	97100530	97108764	+	2568	protein_coding	potassium channel tetramerisation domain containing 14 [Source:MGI Symbol;Acc:MGI:1289222]	-	54	59	58	80	89	126	0.532538426	0.348454512	0.442882203	0.797840289	0.923917209	1.399201899
ENSMUSG00000047648	2151.718583	3456.232765	2375.407258	1676.392835	1671.537715	1572.960991	2661.119535	1640.29718	0.698662453	0.00064404	0.018706286	Fbxo30	10	11157074	11173796	+	5197	protein_coding	F-box protein 30 [Source:MGI Symbol;Acc:MGI:1919115]	-	1955	5200	2762	1515	1458	1278	9.526782609	15.17538532	10.42140351	7.465878398	7.478988684	7.012663456
ENSMUSG00000025185	502.9848554	659.342866	554.720377	298.7630796	342.7913421	408.6252339	572.3493661	350.0598852	0.711763069	0.000647535	0.018721437	Loxl4	19	42582421	42601252	-	4213	protein_coding	lysyl oxidase-like 4 [Source:MGI Symbol;Acc:MGI:1914823]	-	457	992	645	270	299	332	2.747115702	3.57116004	3.00208863	1.641320149	1.891985476	2.247250495
ENSMUSG00000053297	198.1121969	248.5828951	349.1728265	435.9727902	517.0531615	471.3959776	265.2893061	474.8073098	-0.837764556	0.00064761	0.018721437	AI854703	6	48603698	48610623	+	4306	protein_coding	expressed sequence AI854703 [Source:MGI Symbol;Acc:MGI:2141510]	zf-C2H2	180	374	406	394	451	383	1.058645827	1.317306022	1.848873775	2.343382554	2.792161827	2.536469291
ENSMUSG00000024885	430.3437165	397.466768	484.1977864	618.5502277	679.8503875	676.9393935	437.3360903	658.4466696	-0.590893852	0.00064788	0.018721437	Aldh3b1	19	3963491	3979808	-	2046	protein_coding	aldehyde dehydrogenase 3 family, member B1 [Source:MGI Symbol;Acc:MGI:1914939]	-	391	598	563	559	593	550	4.839754567	4.432866527	5.395827034	6.997246515	7.726576928	7.665878301
ENSMUSG00000037552	1891.97148	3712.126922	2888.846118	1563.526783	1733.446519	1558.191404	2830.981507	1618.388235	0.807325193	0.000648434	0.018721437	Plekhg2	7	28059029	28072024	-	6797	protein_coding	pleckstrin homology domain containing, family G (with RhoGef domain) member 2 [Source:MGI Symbol;Acc:MGI:2141874]	-	1719	5585	3359	1413	1512	1266	6.404877341	12.46220835	9.690540214	5.324096125	5.930244374	5.311550268
ENSMUSG00000002266	145.2822777	52.50815163	163.4060025	14.38488902	55.03004823	30.76997243	120.3988106	33.39496989	1.847912723	0.000649542	0.018721437	Zim1	7	6674268	6699449	-	8086	protein_coding	zinc finger, imprinted 1 [Source:MGI Symbol;Acc:MGI:1341879]	zf-C2H2	132	79	190	13	48	25	0.413420878	0.148177565	0.46076037	0.041174716	0.158250674	0.088168029
ENSMUSG00000028040	134.2760445	141.5726114	135.02496	222.4125148	208.6555995	392.6248482	136.957872	274.5643208	-1.001526364	0.000649705	0.018721437	Efna4	3	89240697	89245335	-	1599	protein_coding	ephrin A4 [Source:MGI Symbol;Acc:MGI:106643]	-	122	213	157	201	182	319	1.932251162	2.020320358	1.925335608	3.219352928	3.0343173	5.689146005
ENSMUSG00000097415	687.8895725	699.2224749	820.470139	824.3647936	1924.905229	1508.959448	735.8607288	1419.409823	-0.947584237	0.000657319	0.018915897	AU020206	7	75418786	75431869	-	3211	lncRNA	expressed sequence AU020206 [Source:MGI Symbol;Acc:MGI:2142134]	-	625	1052	954	745	1679	1226	4.929375725	4.968948946	5.825903992	5.942059047	13.93954055	10.88817331
ENSMUSG00000120079	70.43989222	139.5786309	92.02338037	44.26119697	40.12607683	38.15476581	100.6806345	40.84734654	1.30784791	0.00065914	0.018942938	ENSMUSG00000120079	12	24731875	24750972	+	1965	lncRNA	novel transcript	-	64	210	107	40	35	31	0.82483984	1.620861252	1.067766957	0.521336861	0.474835913	0.449887575
ENSMUSG00000030878	1394.489741	2170.115381	1631.47993	774.570947	857.5515849	1283.72325	1732.028351	971.9485939	0.834531406	0.000660802	0.018942938	Cdr2	7	120556259	120581535	-	5684	protein_coding	cerebellar degeneration-related 2 [Source:MGI Symbol;Acc:MGI:1100885]	-	1267	3265	1897	700	748	1043	5.645140506	8.712007019	6.544380107	3.154023804	3.508210124	5.232811607
ENSMUSG00000120432	0	0	0	1.106529924	34.39378014	3.692396692	0	13.06423559	-6.373614998	0.000660861	0.018942938	ENSMUSG00000120432	16	19059954	19061435	+	1482	lncRNA	novel transcript	-	0	0	0	1	30	3	0	0	0	0.017281156	0.539648681	0.057726857
ENSMUSG00000026069	68.23864559	61.14873354	95.46350674	123.9313515	233.877705	146.4650688	74.95029529	168.0913751	-1.166456996	0.000666703	0.019085361	Il1rl1	1	40468730	40504575	+	6894	protein_coding	interleukin 1 receptor-like 1 [Source:MGI Symbol;Acc:MGI:98427]	-	62	92	111	112	204	119	0.227757465	0.202397735	0.315723533	0.416071281	0.788854591	0.492244126
ENSMUSG00000057561	5048.55915	6217.231017	5687.38892	4209.239832	3721.407011	4007.481209	5651.059696	3979.376018	0.506208299	0.000667938	0.019095671	Eif1a	18	46730768	46749523	+	4168	protein_coding	eukaryotic translation initiation factor 1A [Source:MGI Symbol;Acc:MGI:95298]	-	4587	9354	6613	3804	3246	3256	27.8710442	34.03758631	31.1118665	23.37404059	20.761507	22.27724833
ENSMUSG00000029188	66.03739896	28.58038633	24.08088458	139.4227705	75.66631631	126.7722864	39.56622329	113.9537911	-1.543035015	0.000673593	0.019232169	Slc34a2	5	53195423	53229006	+	5013	protein_coding	solute carrier family 34 (sodium phosphate), member 2 [Source:MGI Symbol;Acc:MGI:1342284]	-	60	43	28	126	66	103	0.303113833	0.130094774	0.109525585	0.643715307	0.35098156	0.585928173
ENSMUSG00000048521	29.71682953	41.87358927	30.10110573	57.53955607	183.4334941	76.30953163	33.89717484	105.7608606	-1.635537359	0.000675202	0.019252948	Cxcr6	9	123635540	123640825	+	1931	protein_coding	chemokine (C-X-C motif) receptor 6 [Source:MGI Symbol;Acc:MGI:1934582]	-	27	63	35	52	160	62	0.354106338	0.494820149	0.355419314	0.689671161	2.208898589	0.915617903
ENSMUSG00000034127	7048.391715	6035.778797	4686.312146	8570.074264	8846.080253	10128.24413	5923.494219	9181.466214	-0.632388776	0.000677725	0.019299705	Tspan8	10	115652737	115685798	+	1702	protein_coding	tetraspanin 8 [Source:MGI Symbol;Acc:MGI:2384918]	-	6404	9081	5449	7745	7716	8229	95.28926515	80.92136878	62.7787272	116.5421061	120.8567002	137.8771719
ENSMUSG00000048416	14.30810311	13.29320294	17.20063184	24.34365834	49.29775154	109.5411019	14.9339793	61.06083724	-2.030151822	0.000680507	0.01935369	Mlf1	3	67281430	67307336	+	1719	protein_coding	myeloid leukemia factor 1 [Source:MGI Symbol;Acc:MGI:1341819]	-	13	20	20	22	43	89	0.191522449	0.176458758	0.228144169	0.327768943	0.666853827	1.476450836
ENSMUSG00000028890	1534.268902	1540.017561	1375.190516	1129.767053	1007.737758	883.7136082	1483.158993	1007.072806	0.55812647	0.000682406	0.019382466	Mtf1	4	124695897	124743593	+	8907	protein_coding	metal response element binding transcription factor 1 [Source:MGI Symbol;Acc:MGI:101786]	zf-C2H2	1394	2317	1599	1021	879	718	3.963542613	3.945333152	3.520239937	2.935724422	2.630846393	2.29878234
ENSMUSG00000062157	1229.396244	1157.173316	1398.411369	923.9524868	859.8445036	807.4040766	1261.66031	863.733689	0.546208913	0.000684148	0.019394638	Ifnlr1	4	135413598	135435492	+	4182	protein_coding	interferon lambda receptor 1 [Source:MGI Symbol;Acc:MGI:2429859]	-	1117	1741	1626	835	750	656	6.764276549	6.31398932	7.624155878	5.113561023	4.780962132	4.473265455
ENSMUSG00000032702	6189.905529	10354.74043	8231.362369	5487.281895	4860.987593	5035.198289	8258.669444	5127.822592	0.687765781	0.000684611	0.019394638	Kank1	19	25214339	25411860	+	6166	protein_coding	KN motif and ankyrin repeat domains 1 [Source:MGI Symbol;Acc:MGI:2147707]	-	5624	15579	9571	4959	4240	4091	23.09904377	38.31996972	30.43750501	20.59736115	18.33160139	18.92042203
ENSMUSG00000020798	15.40872642	11.96388265	19.78072662	25.45018826	85.98445036	64.00154266	15.71777856	58.47872709	-1.899978818	0.000685803	0.019403238	Spns3	11	72385745	72441332	-	5508	protein_coding	spinster homolog 3 [Source:MGI Symbol;Acc:MGI:1924827]	-	14	18	23	23	75	52	0.064370416	0.049564151	0.081882135	0.106943625	0.362998977	0.26922431
ENSMUSG00000023078	74.84238549	95.7110612	72.24265375	231.2647542	1505.301111	231.3901927	80.93203348	655.9853526	-3.018361885	0.000693073	0.019583558	Cxcl13	5	96104810	96108927	+	1150	protein_coding	chemokine (C-X-C motif) ligand 13 [Source:MGI Symbol;Acc:MGI:1888499]	-	68	144	84	209	1313	188	1.497487765	1.89912588	1.432308931	4.654461494	30.43721799	4.661920564
ENSMUSG00000030022	622.9527968	1454.941062	770.5883067	293.23043	581.2548844	424.6256195	949.4940552	433.036978	1.134007306	0.000696609	0.019652882	Adamts9	6	92749680	92920473	-	15048	protein_coding	a disintegrin-like and metallopeptidase (reprolysin type) with thrombospondin type 1 motif, 9 [Source:MGI Symbol;Acc:MGI:1916320]	-	566	2189	896	265	507	345	0.952554557	2.206256892	1.167574177	0.45101199	0.898187994	0.653800386
ENSMUSG00000038248	210.2190533	311.725609	279.5102675	147.1684799	167.3830634	130.4646831	267.1516433	148.3387421	0.851571741	0.000697325	0.019652882	Sobp	10	42878496	43050526	-	5529	protein_coding	sine oculis binding protein [Source:MGI Symbol;Acc:MGI:1924427]	-	191	469	325	133	146	106	0.874860861	1.286516478	1.15263559	0.616064306	0.703954087	0.54671896
ENSMUSG00000013766	167.294744	130.938049	141.0451811	226.8386345	247.635217	276.9297519	146.4259914	250.4678678	-0.778453527	0.000698275	0.019654293	Ly6g6e	17	35295878	35297780	+	1273	protein_coding	lymphocyte antigen 6 complex, locus G6E [Source:MGI Symbol;Acc:MGI:1917524]	-	152	197	164	205	216	225	3.023899788	2.347074758	2.526217263	4.124263963	4.523383572	5.040330037
ENSMUSG00000031328	199387.8193	342504.6911	327091.5153	163529.6314	196089.2587	158828.4437	289661.3419	172815.7779	0.745136642	0.000699222	0.019655608	Flna	X	73267067	73293426	-	9457	protein_coding	filamin, alpha [Source:MGI Symbol;Acc:MGI:95556]	-	181159	515308	380325	147786	171039	129045	485.1306748	826.4233818	788.599939	400.2219481	482.1473994	389.1281534
ENSMUSG00000025329	897.0080025	1058.803614	995.0565522	2776.28358	2696.472363	936.6379608	983.6227231	2136.464635	-1.118995044	0.000702336	0.019697569	Padi1	4	140540294	140573089	-	3754	protein_coding	peptidyl arginine deiminase, type I [Source:MGI Symbol;Acc:MGI:1338893]	-	815	1593	1157	2509	2352	761	5.498136918	6.435919566	6.043580968	17.11698969	16.70248606	5.780897229
ENSMUSG00000095630	0	0.664660147	7.74028433	5.532649622	84.83799102	28.30837464	2.801648159	39.55967176	-3.809299663	0.000702518	0.019697569	Igkv6-23	6	70237393	70237939	-	369	IG_V_gene	immunoglobulin kappa variable 6-23 [Source:MGI Symbol;Acc:MGI:3711980]	-	0	1	9	5	74	23	0	0.041101979	0.478268081	0.347028093	5.3461781	1.777486578
ENSMUSG00000100241	19.81121969	5.317281178	6.880252738	54.21996629	105.4742591	16.00038566	10.66958453	58.56487035	-2.490951408	0.000707881	0.019822494	Slc18a3	14	32184395	32186807	-	2413	protein_coding	solute carrier family 18 (vesicular monoamine), member 3 [Source:MGI Symbol;Acc:MGI:1101061]	-	18	8	8	49	92	13	0.188915414	0.050283068	0.065011161	0.520067547	1.01640917	0.153635257
ENSMUSG00000073902	28.61620622	33.23300736	32.68120051	56.43302614	265.9785664	51.69355368	31.51013803	124.7017154	-1.983106638	0.00071044	0.019868656	Gvin3	7	106195950	106203242	-	7293	unprocessed_pseudogene	GTPase, very large interferon inducible, family member 3 [Source:MGI Symbol;Acc:MGI:3584360]	-	26	50	38	51	232	42	0.090285778	0.103980737	0.102172175	0.179095617	0.84804684	0.164228277
ENSMUSG00000041329	1158.956352	1737.421625	1640.940278	982.5985728	1015.762974	802.480881	1512.439418	933.6141425	0.69664242	0.000713099	0.01991752	Atp1b2	11	69490562	69496768	-	4085	protein_coding	ATPase, Na+/K+ transporting, beta 2 polypeptide [Source:MGI Symbol;Acc:MGI:88109]	-	1053	2614	1908	888	886	652	6.528125886	9.705158281	9.158863019	5.567265087	5.782021869	4.551561289
ENSMUSG00000033209	2233.164708	2540.995743	2645.457178	1736.145451	1725.421304	1112.642203	2473.205876	1524.736319	0.697716018	0.000719346	0.020066348	Ttc28	5	111027669	111437646	+	12315	protein_coding	tetratricopeptide repeat domain 28 [Source:MGI Symbol;Acc:MGI:2140873]	-	2029	3823	3076	1569	1505	904	4.172533586	4.708244222	4.897869045	3.262943272	3.257918027	2.093335674
ENSMUSG00000058897	2059.266224	2550.300985	2806.283086	1853.437623	1525.937379	1395.725949	2471.950098	1591.700317	0.635236955	0.000724765	0.020191744	Col25a1	3	129925150	130393526	+	13028	protein_coding	collagen, type XXV, alpha 1 [Source:MGI Symbol;Acc:MGI:1924268]	-	1871	3837	3263	1675	1331	1134	3.637041427	4.466868316	4.911278682	3.292744685	2.723568951	2.482219396
ENSMUSG00000035595	407.2306269	416.0772521	387.8742481	579.8216804	565.2044537	793.8652887	403.7273757	646.2971409	-0.678049274	0.000726408	0.020211733	Fam174c	10	80008778	80010980	+	678	protein_coding	family with sequence similarity 174, member C [Source:MGI Symbol;Acc:MGI:1917020]	-	370	626	451	524	493	645	13.82051544	14.00340791	13.04373906	19.79349971	19.38453084	27.12906843
ENSMUSG00000050350	3.301869948	11.96388265	4.300157961	14.38488902	100.8884218	24.61597794	6.521970186	46.6297629	-2.801316501	0.00073492	0.020422545	Gpr18	14	122148665	122153193	-	1498	protein_coding	G protein-coupled receptor 18 [Source:MGI Symbol;Acc:MGI:107859]	-	3	18	5	13	88	20	0.050717945	0.182242554	0.065450572	0.222255509	1.566061914	0.380735211
ENSMUSG00000049598	40.72306269	27.91572618	24.08088458	56.43302614	77.95923499	116.9258952	30.90655782	83.77271879	-1.446855968	0.000739148	0.020513953	Vsig8	1	172383505	172391284	+	1879	protein_coding	V-set and immunoglobulin domain containing 8 [Source:MGI Symbol;Acc:MGI:3642995]	-	37	42	28	51	68	95	0.498685975	0.339009299	0.292204235	0.695127375	0.964762028	1.441788926
ENSMUSG00000055629	55.0311658	74.44193649	55.9020535	134.9966508	116.9388525	121.8490908	61.79171859	124.5948647	-1.00426233	0.000743618	0.020611808	B4galnt4	7	140641017	140652313	+	3852	protein_coding	beta-1,4-N-acetyl-galactosaminyl transferase 4 [Source:MGI Symbol;Acc:MGI:2652891]	-	50	112	65	122	102	99	0.328727424	0.440981981	0.330889002	0.811137628	0.705914272	0.732915281
ENSMUSG00000000409	89.15048859	67.79533501	110.9440754	111.7595224	462.0231132	194.4662258	89.296633	256.0829538	-1.521616114	0.000750889	0.020771673	Lck	4	129442137	129467434	-	2929	protein_coding	lymphocyte protein tyrosine kinase [Source:MGI Symbol;Acc:MGI:96756]	-	81	102	129	101	403	158	0.700354394	0.528165343	0.86362577	0.883126665	3.667952842	1.538305439
ENSMUSG00000117901	16.50934974	55.83145236	22.3608214	78.56362463	108.9136371	107.0795041	31.56720783	98.1855886	-1.613660121	0.000751288	0.020771673	ENSMUSG00000117901	19	7064834	7065786	-	953	lncRNA	novel transcript, antisense to Macrod1	-	15	84	26	71	95	87	0.398612183	1.336827854	0.534977727	1.908035471	2.657472467	2.603341924
ENSMUSG00000025372	2562.25108	2505.104095	2459.690354	3537.576168	3260.530358	3384.696967	2509.015176	3394.267831	-0.436087138	0.000758176	0.020912001	Baiap2	11	119833589	119897608	+	4992	protein_coding	brain-specific angiogenesis inhibitor 1-associated protein 2 [Source:MGI Symbol;Acc:MGI:2137336]	-	2328	3769	2860	3197	2844	2750	11.8102913	11.4509274	11.23431794	16.40170723	15.18773757	15.70952224
ENSMUSG00000026675	1530.967033	1503.461253	1083.639806	953.8287948	883.9201497	675.7085946	1372.689364	837.8191797	0.711811698	0.000759088	0.020912001	Hsd17b7	1	169777104	169796810	-	5104	protein_coding	hydroxysteroid (17-beta) dehydrogenase 7 [Source:MGI Symbol;Acc:MGI:1330808]	-	1391	2262	1260	862	771	549	6.90190019	6.721574788	4.840777637	4.325313553	4.027001406	3.067372636
ENSMUSG00000076498	30.81745285	43.20290957	71.38262216	42.04813713	395.5284716	158.7730577	48.46766152	198.7832222	-2.033586773	0.000759235	0.020912001	Trbc2	6	41523664	41525286	+	692	TR_C_gene	T cell receptor beta, constant 2 [Source:MGI Symbol;Acc:MGI:4835227]	-	28	65	83	38	345	129	1.024717486	1.424611227	2.35194549	1.406366452	13.29079837	5.316042889
ENSMUSG00000023019	57.23241243	89.72911987	20.64075821	68.60485531	397.8213903	188.3122313	55.86743017	218.246159	-1.961801565	0.000760692	0.020925723	Gpd1	15	99615396	99622886	+	2961	protein_coding	glycerol-3-phosphate dehydrogenase 1 (soluble) [Source:MGI Symbol;Acc:MGI:95679]	-	52	135	24	62	347	153	0.444751218	0.691487703	0.158938126	0.53625861	3.124130281	1.473526273
ENSMUSG00000067219	2072.473704	2362.866823	2396.048016	1780.406648	1329.892832	1475.727878	2277.129514	1528.675786	0.575085632	0.000763904	0.020987651	Nipal1	5	72805138	72828421	+	4393	protein_coding	NIPA-like domain containing 1 [Source:MGI Symbol;Acc:MGI:1917951]	-	1883	3555	2786	1609	1160	1199	10.85528742	12.27347386	12.43584107	9.380280747	7.039387213	7.78328333
ENSMUSG00000040016	178.3009772	171.482318	141.0451811	246.7561731	265.9785664	340.9312945	163.6094921	284.5553447	-0.798323744	0.000770657	0.021146586	Ptger3	3	157272529	157351525	+	5688	protein_coding	prostaglandin E receptor 3 (subtype EP3) [Source:MGI Symbol;Acc:MGI:97795]	-	162	258	164	223	232	277	0.721286223	0.687937872	0.565378793	1.004075271	1.087342758	1.388753101
ENSMUSG00000015568	976.2528813	1097.353903	889.2726664	1100.997275	3142.445046	1876.968318	987.6264836	2040.13688	-1.04641893	0.000777537	0.021308623	Lpl	8	69333143	69360100	+	10478	protein_coding	lipoprotein lipase [Source:MGI Symbol;Acc:MGI:96820]	-	887	1651	1034	995	2741	1525	2.143865009	2.389779214	1.935073203	2.432011827	6.97378751	4.150460737
ENSMUSG00000031965	1027.982177	1660.321048	1665.881194	842.0692724	950.4147913	824.6352612	1451.394806	872.3731083	0.735322463	0.000781706	0.021396031	Tbx20	9	24629434	24685599	-	11997	protein_coding	T-box 20 [Source:MGI Symbol;Acc:MGI:1888496]	T-box	934	2498	1937	761	829	670	1.971634585	3.157976366	3.166009518	1.624549669	1.84212858	1.592601073
ENSMUSG00000049721	290.5645554	198.0687239	357.7731424	451.4642091	528.5177549	528.0127269	282.1354739	502.664897	-0.835546927	0.000784363	0.021400596	Gal3st1	11	3933636	3949326	+	2041	protein_coding	galactose-3-O-sulfotransferase 1 [Source:MGI Symbol;Acc:MGI:1858277]	-	264	298	416	408	461	429	3.275767972	2.214432056	3.996737084	5.119625038	6.021379361	5.99403325
ENSMUSG00000021319	197.0115736	130.2733889	178.0265396	215.7733352	296.9329686	883.7136082	168.4371673	465.473304	-1.467503322	0.000785282	0.021400596	Sfrp4	13	19807274	19817164	+	4179	protein_coding	secreted frizzled-related protein 4 [Source:MGI Symbol;Acc:MGI:892010]	-	179	196	207	195	259	718	1.084758021	0.711332744	0.971299642	1.195042185	1.65221082	4.899558341
ENSMUSG00000111189	86.94924196	72.44795604	71.38262216	134.9966508	142.1609579	152.6190633	76.92660672	143.2588907	-0.901444038	0.000785338	0.021400596	Gm48293	9	40658577	40673969	-	710	lncRNA	predicted gene, 48293 [Source:MGI Symbol;Acc:MGI:6097731]	-	79	109	83	122	124	124	2.817869996	2.328398171	2.292318703	4.400707241	4.655876002	4.980445553
ENSMUSG00000035929	1846.845924	1652.345126	2062.355758	2176.544361	4089.420459	3301.002642	1853.848936	3188.989154	-0.78265037	0.000785792	0.021400596	H2-Q4	17	35598593	35604266	+	2596	protein_coding	histocompatibility 2, Q region locus 4 [Source:MGI Symbol;Acc:MGI:95933]	-	1678	2486	2398	1967	3567	2682	16.3696532	14.52397646	18.11339029	19.4053137	36.62996386	29.46177752
ENSMUSG00000019820	8110.493215	8268.372231	8737.060946	5602.361007	6631.120811	4593.341484	8371.975464	5608.941101	0.577792238	0.00079257	0.021558299	Utrn	10	12257932	12745109	-	17108	protein_coding	utrophin [Source:MGI Symbol;Acc:MGI:104631]	-	7369	12440	10159	5063	5784	3732	10.90841182	11.02834234	11.64412806	7.579310198	9.01295311	6.220814536
ENSMUSG00000036766	935.5298186	1410.408832	1093.960185	435.9727902	525.0783768	864.0208259	1146.632945	608.357331	0.915795237	0.000801395	0.021771243	Dner	1	84347560	84673942	-	4784	protein_coding	delta/notch-like EGF repeat containing [Source:MGI Symbol;Acc:MGI:2152889]	-	850	2122	1272	394	458	702	4.499662754	6.727338937	5.213761906	2.109240233	2.552186317	4.184569655
ENSMUSG00000021196	7706.564458	11759.83198	11490.8821	6560.615921	5948.977505	7126.325615	10319.09285	6545.306347	0.656951068	0.000814299	0.022094303	Pfkp	13	6629804	6698813	-	13401	protein_coding	phosphofructokinase, platelet [Source:MGI Symbol;Acc:MGI:1891833]	-	7002	17693	13361	5929	5189	5790	13.23235396	20.02411684	19.55046138	11.33092172	10.32249146	12.32100735
ENSMUSG00000033377	409.4318735	404.7780296	422.2755118	641.7873561	795.6427806	535.3975203	412.161805	657.609219	-0.674467608	0.00081685	0.022119812	Palmd	3	116711907	116762636	-	7273	protein_coding	palmdelphin [Source:MGI Symbol;Acc:MGI:2148896]	-	372	609	491	580	694	435	1.295333396	1.26996808	1.323802384	2.042374606	2.543805792	1.705613126
ENSMUSG00000022574	783.643801	1213.004769	970.9756676	1446.234611	1561.477618	1704.656473	989.2080791	1570.789567	-0.66543227	0.000817264	0.022119812	Naprt	15	75762805	75766330	-	2344	protein_coding	nicotinate phosphoribosyltransferase [Source:MGI Symbol;Acc:MGI:2442664]	-	712	1825	1129	1307	1362	1385	7.692625613	11.80848988	9.444774402	14.28035409	15.4902194	16.8498883
ENSMUSG00000074896	669.1789761	1123.940309	479.8976285	2364.654448	982.5156527	1703.425674	757.6723045	1683.531925	-1.150985824	0.000818742	0.022132367	Ifit3	19	34560931	34566131	+	1745	protein_coding	interferon-induced protein with tetratricopeptide repeats 3 [Source:MGI Symbol;Acc:MGI:1101055]	-	608	1691	558	2137	857	1384	8.823895542	14.69729044	6.270382324	31.3639019	13.09252644	22.61754792
ENSMUSG00000066440	3331.586777	2872.661156	2875.945644	2252.894926	2131.26791	1620.962148	3026.731193	2001.708328	0.596070661	0.000823835	0.022242527	Zfyve26	12	79279120	79343078	-	18957	protein_coding	zinc finger, FYVE domain containing 26 [Source:MGI Symbol;Acc:MGI:1924767]	-	3027	4322	3344	2036	1859	1317	4.043849845	3.457834896	3.459010759	2.750610899	2.614254406	1.981166725
ENSMUSG00000028460	4.402493264	3.987960883	9.460347515	15.49141894	67.64110095	23.38517905	5.950267221	35.50589965	-2.579153899	0.000827049	0.022301721	Sit1	4	43482081	43483734	-	1262	protein_coding	suppression inducing transmembrane adaptor 1 [Source:MGI Symbol;Acc:MGI:1889342]	-	4	6	11	14	59	19	0.080269923	0.072107593	0.170918308	0.284112065	1.246323333	0.42933778
ENSMUSG00000005483	5655.002597	5504.715339	3256.93964	3274.222046	2202.348388	2761.912725	4805.552525	2746.161053	0.807222432	0.000842696	0.022695635	Dnajb1	8	84334822	84339282	+	3204	protein_coding	DnaJ heat shock protein family (Hsp40) member B1 [Source:MGI Symbol;Acc:MGI:1931874]	-	5138	8282	3787	2959	1921	2244	40.61194626	39.20412986	23.17704436	23.65230408	15.98353831	19.97262764
ENSMUSG00000024610	11962.67482	11813.0048	14946.48904	12558.00811	33755.20229	32783.55943	12907.38955	26365.58994	-1.030448012	0.000845637	0.022746789	Cd74	18	60936920	60945724	+	1679	protein_coding	CD74 antigen (invariant polypeptide of major histocompatibility complex, class II antigen-associated) [Source:MGI Symbol;Acc:MGI:96534]	-	10869	17773	17379	11349	29443	26636	163.9423299	160.5458726	202.9688267	173.1122878	467.4868852	452.400598
ENSMUSG00000074342	27.5155829	33.23300736	30.10110573	56.43302614	137.5751206	64.00154266	30.283232	86.00322979	-1.501968142	0.000846766	0.02274916	I830077J02Rik	3	105831674	105839980	-	2865	protein_coding	RIKEN cDNA I830077J02 gene [Source:MGI Symbol;Acc:MGI:3588284]	-	25	50	35	51	120	52	0.220987441	0.264688138	0.239551377	0.455896802	1.116592454	0.51758726
ENSMUSG00000056737	7413.798656	7633.621791	7551.937412	10539.69753	9785.030451	16187.4671	7533.119286	12170.73169	-0.692041357	0.000848079	0.022756433	Capg	6	72521374	72539966	+	2529	protein_coding	capping protein (actin filament), gelsolin-like [Source:MGI Symbol;Acc:MGI:1098259]	-	6736	11485	8781	9525	8535	13152	67.45365071	68.87653179	68.084837	96.45775527	89.96897342	148.3022811
ENSMUSG00000040264	27.5155829	37.88562839	47.30173757	34.30242765	277.4431598	125.5414875	37.56764962	145.7623583	-1.952555758	0.000852461	0.022828979	Gbp2b	3	142300608	142324940	+	2823	protein_coding	guanylate binding protein 2b [Source:MGI Symbol;Acc:MGI:95666]	-	25	57	55	31	242	102	0.224275246	0.306233768	0.382038442	0.281236582	2.285296512	1.03037225
ENSMUSG00000079481	1269.018683	1827.150745	1696.842332	971.5332736	1160.21685	905.8679884	1597.670586	1012.539371	0.65870815	0.000852873	0.022828979	Nhsl2	X	100892991	101135661	+	16952	protein_coding	NHS-like 2 [Source:MGI Symbol;Acc:MGI:3645090]	-	1153	2749	1973	878	1012	736	1.722505328	2.459477741	2.282240436	1.326461252	1.591467	1.238117126
ENSMUSG00000026674	6666.475425	10835.95438	9945.405333	5445.233758	6499.277988	4594.572283	9149.278379	5513.02801	0.730932511	0.000856617	0.022901137	Ddr2	1	169799876	169938331	-	9264	protein_coding	discoidin domain receptor family, member 2 [Source:MGI Symbol;Acc:MGI:1345277]	-	6057	16303	11564	4921	5669	3733	16.55812808	26.69058437	24.47737215	13.60428792	16.31345614	11.49117143
ENSMUSG00000045062	44.02493264	39.21494868	43.00157961	79.67015455	113.4994745	83.69432501	42.08048698	92.28798468	-1.13634766	0.000862465	0.023015063	Pcdhb7	18	37474755	37478255	+	3501	protein_coding	protocadherin beta 7 [Source:MGI Symbol;Acc:MGI:2136741]	-	40	59	50	72	99	68	0.289347737	0.255593027	0.280048434	0.526697651	0.753843428	0.553887625
ENSMUSG00000015850	2943.066747	4564.885891	4413.682131	2660.097938	2384.635423	2516.983745	3973.878256	2520.572369	0.657176245	0.000863466	0.023015063	Adamtsl4	3	95583511	95595228	-	4198	protein_coding	ADAMTS-like 4 [Source:MGI Symbol;Acc:MGI:2389008]	-	2674	6868	5132	2404	2080	2045	16.13136726	24.81286728	23.97173498	14.6660454	13.20866634	13.89171095
ENSMUSG00000074170	1923.889556	2384.135948	1870.568713	1602.25533	1180.853118	1158.181762	2059.531406	1313.763404	0.648763559	0.00086404	0.023015063	Plekhf1	7	37916396	37927440	-	5263	protein_coding	pleckstrin homology domain containing, family F (with FYVE domain) member 1 [Source:MGI Symbol;Acc:MGI:1919537]	-	1748	3587	2175	1448	1030	941	8.411244717	10.33682365	8.103658772	7.046219822	5.217253315	5.09871942
ENSMUSG00000052776	508.487972	521.0935554	474.7374389	1253.698404	558.3256976	1019.101487	501.4396554	943.7085296	-0.912249105	0.000869425	0.023106471	Oas1a	5	121034319	121045584	-	1885	protein_coding	2'-5' oligoadenylate synthetase 1A [Source:MGI Symbol;Acc:MGI:2180860]	-	462	784	552	1133	487	828	6.20701552	6.308030848	5.742261649	15.3935771	6.887405858	12.52632982
ENSMUSG00000027377	1213.987518	1279.470783	569.3409141	1953.025316	1429.634795	3360.080989	1020.933072	2247.580367	-1.138341749	0.000869587	0.023106471	Mall	2	127546306	127571852	-	2006	protein_coding	mal, T cell differentiation protein-like [Source:MGI Symbol;Acc:MGI:2385152]	-	1103	1925	662	1765	1247	2730	13.92505099	14.554219	6.471162638	22.53381773	16.57194922	38.80936873
ENSMUSG00000021194	29.71682953	13.29320294	6.880252738	70.81791516	74.51985698	39.38556471	16.63009507	61.57444562	-1.915462654	0.000872546	0.023156925	Chga	12	102521228	102531287	+	2756	protein_coding	chromogranin A [Source:MGI Symbol;Acc:MGI:88394]	-	27	20	8	64	65	32	0.248105711	0.110062629	0.056920149	0.594732616	0.628741624	0.331112537
ENSMUSG00000030409	23731.63994	46065.60082	35493.50381	16751.75652	22111.76125	21706.36935	35096.91486	20189.96238	0.797759005	0.000880525	0.023340327	Dmpk	7	18817774	18827746	+	4330	protein_coding	dystrophia myotonica-protein kinase [Source:MGI Symbol;Acc:MGI:94906]	-	21562	69307	41270	15139	19287	17636	126.1111121	242.7606572	186.8967833	89.54272123	118.7448691	116.1494223
ENSMUSG00000036885	939.9323118	1326.661654	1499.035065	761.292588	847.2334508	489.8579611	1255.209677	699.4613333	0.843785079	0.000887092	0.023485889	Arhgef26	3	62245765	62369642	+	10116	protein_coding	Rho guanine nucleotide exchange factor (GEF) 26 [Source:MGI Symbol;Acc:MGI:1918053]	-	854	1996	1743	688	739	398	2.137968294	2.992545874	3.378654791	1.741809334	1.947483051	1.12196449
ENSMUSG00000001098	3672.780005	4690.506659	4450.66349	2926.77165	3129.833993	2925.608979	4271.316718	2994.071541	0.512910831	0.000889203	0.023513274	Kctd10	5	114501628	114518569	-	4039	protein_coding	potassium channel tetramerisation domain containing 10 [Source:MGI Symbol;Acc:MGI:2141207]	-	3337	7057	5175	2645	2730	2377	20.9235111	26.49935874	25.12417184	16.77153524	18.01884141	16.78263652
ENSMUSG00000044162	25.31433627	17.94582397	21.50078981	32.08936781	75.66631631	98.46391178	21.58698335	68.7398653	-1.677147398	0.000900895	0.023793638	Tnip3	6	65502297	65611024	+	10916	protein_coding	TNFAIP3 interacting protein 3 [Source:MGI Symbol;Acc:MGI:3041165]	-	23	27	25	29	66	80	0.053360086	0.037513651	0.04490883	0.068038615	0.161182719	0.208992798
ENSMUSG00000000214	51.72929585	3.987960883	8.600315922	210.2406856	222.4131116	187.0814324	21.43919089	206.5784099	-3.284022791	0.000910545	0.024002602	Th	7	142446489	142484865	-	2364	protein_coding	tyrosine hydroxylase [Source:MGI Symbol;Acc:MGI:98735]	-	47	6	10	190	194	152	0.503503618	0.038493986	0.082948356	2.058387447	2.18772297	1.833584698
ENSMUSG00000041926	3810.35792	4148.143979	4011.187346	5312.450167	5198.046639	5606.288977	3989.896415	5372.261928	-0.428962337	0.000911004	0.024002602	Rnpep	1	135190450	135211822	-	6977	protein_coding	arginyl aminopeptidase (aminopeptidase B) [Source:MGI Symbol;Acc:MGI:2384902]	-	3462	6241	4664	4801	4534	4555	12.56639049	13.56671057	13.10826079	17.6231679	17.32410717	18.6176353
ENSMUSG00000003051	6891.002581	7494.70782	4737.05401	10597.23709	9689.874326	9626.078175	6374.254804	9971.063195	-0.645459285	0.000912287	0.024007429	Elf3	1	135181313	135186306	-	2217	protein_coding	E74-like factor 3 [Source:MGI Symbol;Acc:MGI:1101781]	ETS	6261	11276	5508	9577	8452	7821	71.52044713	77.13979394	48.71733161	110.6330258	101.6323258	100.6008043
ENSMUSG00000046329	2757.061406	4443.917744	4439.483079	2485.26621	2524.503462	2141.590081	3880.154077	2383.786585	0.703170828	0.000915031	0.024048948	Slc25a23	17	57350711	57366863	-	5294	protein_coding	solute carrier family 25 (mitochondrial carrier; phosphate carrier), member 23 [Source:MGI Symbol;Acc:MGI:1914222]	-	2505	6686	5162	2246	2202	1740	11.98328818	19.15453157	19.12006294	10.86542732	11.08846542	9.37281773
ENSMUSG00000028555	983.9572445	994.9962404	818.7500758	1424.104013	1326.453454	1287.415647	932.5678536	1345.991038	-0.529500521	0.000916067	0.024048948	Ttc39a	4	109263820	109301942	+	4904	protein_coding	tetratricopeptide repeat domain 39A [Source:MGI Symbol;Acc:MGI:2444350]	-	894	1497	952	1287	1157	1046	4.616780931	4.629780902	3.806639424	6.721235017	6.289570165	6.082555541
ENSMUSG00000019848	278.4576989	243.930274	234.7886247	154.9141894	110.0600965	163.6962533	252.3921992	142.8901797	0.819980529	0.00092478	0.024248544	Popdc3	10	45054194	45194548	+	2083	protein_coding	popeye domain containing 3 [Source:MGI Symbol;Acc:MGI:1930153]	-	253	367	273	140	96	133	3.075979675	2.672181141	2.569973418	1.721312655	1.228626935	1.820820906
ENSMUSG00000034855	83.64737201	85.74115899	124.7045809	111.7595224	329.03383	276.9297519	98.03103729	239.2410348	-1.28607646	0.000926819	0.024272877	Cxcl10	5	92494497	92496748	-	2252	protein_coding	chemokine (C-X-C motif) ligand 10 [Source:MGI Symbol;Acc:MGI:1352450]	-	76	129	145	101	287	225	0.854667946	0.86878122	1.262568269	1.148613678	3.397438309	2.849174129
ENSMUSG00000040026	11.00623316	2.658640589	2.580094777	9.958769319	48.1512922	49.23195589	5.414989508	35.78067247	-2.777548811	0.000934081	0.02440995	Saa3	7	46361422	46365124	-	2606	protein_coding	serum amyloid A 3 [Source:MGI Symbol;Acc:MGI:98223]	-	10	4	3	9	42	40	0.097180202	0.023279555	0.022573666	0.088448219	0.429648152	0.437714003
ENSMUSG00000055148	1315.244863	1625.09406	1788.00568	524.4951841	1022.64173	1033.871074	1576.114868	860.3359958	0.874040173	0.000934288	0.02440995	Klf2	8	73072877	73075500	+	1847	protein_coding	Kruppel-like factor 2 (lung) [Source:MGI Symbol;Acc:MGI:1342772]	zf-C2H2	1195	2445	2079	474	892	840	16.38525559	20.07710398	22.07205899	6.572527959	12.87466768	12.96932134
ENSMUSG00000031004	846.37933	578.2543281	494.5181655	977.0659232	1008.884218	1355.109586	639.7172745	1113.686576	-0.801304372	0.000936326	0.024433959	Mki67	7	135291513	135318090	-	10061	protein_coding	antigen identified by monoclonal antibody Ki 67 [Source:MGI Symbol;Acc:MGI:106035]	-	769	870	575	883	880	1101	1.935697107	1.311496705	1.120680848	2.247711412	2.33173715	3.120692881
ENSMUSG00000040552	188.206587	184.7755209	202.1074242	202.4949762	530.8106735	503.396749	191.6965107	412.2341329	-1.104155299	0.000943348	0.024586427	C3ar1	6	122824097	122833120	-	4305	protein_coding	complement component 3a receptor 1 [Source:MGI Symbol;Acc:MGI:1097680]	-	171	278	235	183	463	409	1.005947151	0.979401445	1.070409514	1.088676704	2.867120224	2.709286996
ENSMUSG00000044453	0	0	0	1.106529924	30.95440213	3.692396692	0	11.91777625	-6.241093675	0.00094442	0.024586427	Ffar1	7	30556815	30560989	-	4175	protein_coding	free fatty acid receptor 1 [Source:MGI Symbol;Acc:MGI:2684079]	-	0	0	0	1	27	3	0	0	0	0.006134293	0.172403212	0.020491306
ENSMUSG00000044447	3437.246616	3554.602467	3360.143431	2663.417528	2267.696571	1623.423745	3450.664171	2184.845948	0.659143185	0.000946005	0.024598395	Dock5	14	67989584	68170891	-	12169	protein_coding	dedicator of cytokinesis 5 [Source:MGI Symbol;Acc:MGI:2652871]	-	3123	5348	3907	2407	1978	1319	6.499340697	6.665390648	6.295696366	5.065731828	4.33320729	3.09096982
ENSMUSG00000097451	1821.531588	1241.585155	983.8761415	757.9729982	857.5515849	733.5561428	1348.997628	783.0269086	0.783807621	0.000950371	0.024682534	Rian	12	109570242	109628150	+	31981	lncRNA	RNA imprinted and accumulated in nucleus [Source:MGI Symbol;Acc:MGI:1922995]	-	1655	1868	1144	685	748	596	1.310563803	0.885878033	0.701437918	0.548554179	0.623516036	0.531445924
ENSMUSG00000079014	11.00623316	29.24504648	12.90047388	34.30242765	100.8884218	64.00154266	17.71725117	66.39746402	-1.882020281	0.000952631	0.024711838	Serpina3i	12	104229381	104235631	+	2224	protein_coding	serine (or cysteine) peptidase inhibitor, clade A, member 3I [Source:MGI Symbol;Acc:MGI:2182841]	-	10	44	15	31	88	52	0.113872126	0.300059232	0.132254887	0.356983306	1.054838465	0.666765962
ENSMUSG00000032735	552.5129046	556.9852034	400.774722	1153.004181	605.3305305	989.5623134	503.4242767	915.965675	-0.863601481	0.00095659	0.024739234	Ablim3	18	61932463	62044895	-	4535	protein_coding	actin binding LIM protein family, member 3 [Source:MGI Symbol;Acc:MGI:2442582]	-	502	838	466	1042	528	804	2.803358475	2.802565862	2.014948171	5.884525153	3.103806942	5.055727032
ENSMUSG00000041481	135.3766679	378.8562839	169.4262237	261.1410621	841.5011542	761.8645174	227.8863918	621.5022446	-1.443758937	0.000956736	0.024739234	Serpina3g	12	104202504	104208198	+	2105	protein_coding	serine (or cysteine) peptidase inhibitor, clade A, member 3G [Source:MGI Symbol;Acc:MGI:105046]	-	123	570	197	236	734	619	1.479807491	4.106878511	1.835140755	2.87131539	9.295698489	8.385778929
ENSMUSG00000031431	4576.391748	4596.124918	5615.146266	2448.750723	3599.882322	3446.236912	4929.220977	3164.956652	0.639280786	0.000957318	0.024739234	Tsc22d3	X	139440277	139501408	-	4341	protein_coding	TSC22 domain family, member 3 [Source:MGI Symbol;Acc:MGI:1196284]	TSC22	4158	6915	6529	2213	3140	2800	24.25754856	24.15969787	29.49253728	13.05607464	19.28314785	18.3938697
ENSMUSG00000044708	58.33303575	47.19087045	62.78230623	75.24403486	226.9989489	131.695482	56.10207081	144.6461553	-1.368859993	0.000958218	0.024739234	Kcnj10	1	172168777	172201652	+	5407	protein_coding	potassium inwardly-rectifying channel, subfamily J, member 10 [Source:MGI Symbol;Acc:MGI:1194504]	-	53	71	73	68	198	107	0.24823997	0.199154938	0.264741329	0.322087254	0.976218176	0.56432887
ENSMUSG00000055541	74.84238549	74.44193649	135.8849916	98.48116327	435.6545485	284.3145453	95.05643785	272.8167523	-1.5204943	0.000968791	0.024982682	Lair1	7	4006401	4066203	-	7475	protein_coding	leukocyte-associated Ig-like receptor 1 [Source:MGI Symbol;Acc:MGI:105492]	-	68	112	158	89	380	231	0.230382733	0.227245832	0.414477676	0.304929756	1.355222079	0.881263216
ENSMUSG00000027674	364.3063176	357.5871592	420.5554486	211.3472156	270.5644038	232.6209916	380.8163085	238.177537	0.677138946	0.000971267	0.025016989	Pex5l	3	33003557	33197396	-	8846	protein_coding	peroxisomal biogenesis factor 5-like [Source:MGI Symbol;Acc:MGI:1916672]	-	331	538	489	191	236	189	0.947617929	0.922410931	1.083969789	0.552977459	0.711218651	0.609283938
ENSMUSG00000024083	8311.907282	9315.211963	9448.307072	6755.365188	6824.87244	5569.36501	9025.142106	6383.200879	0.499691644	0.000975396	0.025093747	Pja2	17	64588000	64638911	-	6657	protein_coding	praja ring finger ubiquitin ligase 2 [Source:MGI Symbol;Acc:MGI:2159342]	-	7552	14015	10986	6105	5953	4525	28.73000057	31.93034753	32.36057963	23.48703026	23.83940405	19.38406631
ENSMUSG00000013846	2848.413142	3685.540516	3038.491615	2300.475713	2250.499681	1684.96369	3190.815091	2078.646361	0.618432371	0.000976826	0.025100983	St3gal1	15	66974724	67048679	-	6851	protein_coding	ST3 beta-galactoside alpha-2,3-sialyltransferase 1 [Source:MGI Symbol;Acc:MGI:98304]	-	2588	5545	3533	2079	1963	1369	9.566707919	12.27542913	10.11218309	7.771798244	7.638435241	5.698418494
ENSMUSG00000076598	3.301869948	0	0	2.213059849	47.00483286	20.92358125	1.100623316	23.38049132	-4.595214364	0.000979677	0.025137345	Igkv3-7	6	70584421	70585020	+	359	IG_V_gene	immunoglobulin kappa variable 3-7 [Source:MGI Symbol;Acc:MGI:1330852]	-	3	0	0	2	41	17	0.21163087	0	0	0.142677846	3.04458061	1.350390373
ENSMUSG00000063873	4021.677597	7515.312284	5701.149425	3265.369807	3782.169356	3218.539116	5746.046435	3422.026093	0.748005599	0.000980543	0.025137345	Slc24a3	2	145009674	145484086	+	4564	protein_coding	solute carrier family 24 (sodium/potassium/calcium exchanger), member 3 [Source:MGI Symbol;Acc:MGI:2137513]	-	3654	11307	6629	2951	3299	2615	20.27566549	37.57429638	28.48115763	16.55939897	19.26969092	16.33920485
ENSMUSG00000049690	690.0908191	487.860548	367.2334899	325.3197978	275.1502411	168.6194489	515.061619	256.3631626	1.00416989	0.000999773	0.025600291	Nckap5	1	125841357	126758536	-	12100	protein_coding	NCK-associated protein 5 [Source:MGI Symbol;Acc:MGI:2686394]	-	627	734	427	294	240	137	1.312303783	0.920025342	0.691986718	0.622275863	0.528766509	0.322879192
ENSMUSG00000020159	665.8771062	789.6162549	141.9052127	3125.947036	1841.213697	3040.073276	532.4661913	2669.078003	-2.325492543	0.001002189	0.025629339	Gabrp	11	33500781	33528959	-	3377	protein_coding	gamma-aminobutyric acid (GABA) A receptor, pi [Source:MGI Symbol;Acc:MGI:2387597]	-	605	1188	165	2825	1606	2470	4.537080912	5.335492089	0.958094038	21.42438615	12.6780526	20.85790826
ENSMUSG00000024395	4176.865484	7771.871101	6593.862218	3520.978219	3423.327584	4075.175149	6180.866268	3673.160317	0.751090848	0.001003255	0.025629339	Lims2	18	32055343	32091672	+	3060	protein_coding	LIM and senescent cell antigen like domains 2 [Source:MGI Symbol;Acc:MGI:2385067]	-	3795	11693	7667	3182	2986	3311	31.40816502	57.95536209	49.13141714	26.63175242	26.01395867	30.85621234
ENSMUSG00000024670	24.21371295	10.63456236	42.14154802	18.81100871	269.4179445	110.7719008	25.66327444	133.0002846	-2.37846458	0.001005259	0.025650556	Cd6	19	10766705	10807422	-	7968	protein_coding	CD6 antigen [Source:MGI Symbol;Acc:MGI:103566]	-	22	16	49	17	235	90	0.069923888	0.030455081	0.120587422	0.054641246	0.786242663	0.322105429
ENSMUSG00000094872	0	0	0	1.106529924	272.8573225	35.69316802	0	103.2190068	-9.355029582	0.001007912	0.025688238	Igkv9-120	6	68026967	68027440	+	353	IG_V_gene	immunoglobulin kappa chain variable 9-120 [Source:MGI Symbol;Acc:MGI:3647784]	-	0	0	0	1	238	29	0	0	0	0.072551482	17.97381721	2.342761901
ENSMUSG00000056054	0	2.658640589	0.860031592	15.49141894	9.171674705	25.84677684	1.172890727	16.8366235	-3.698477165	0.001015003	0.025808825	S100a8	3	90576285	90577342	+	694	protein_coding	S100 calcium binding protein A8 (calgranulin A) [Source:MGI Symbol;Acc:MGI:88244]	-	0	4	1	14	8	21	0	0.087415737	0.028255031	0.516641824	0.307304263	0.862908376
ENSMUSG00000022906	1694.959907	1799.899679	1606.539014	2458.709492	2318.140782	2233.899998	1700.4662	2336.916757	-0.458513396	0.001015926	0.025808825	Parp9	16	35758840	35792975	+	4872	protein_coding	poly (ADP-ribose) polymerase family, member 9 [Source:MGI Symbol;Acc:MGI:1933117]	-	1540	2708	1868	2222	2022	1815	8.005079539	8.430056409	7.518389939	11.68040149	11.06399423	10.62366115
ENSMUSG00000023169	2161.624193	2533.684481	3594.072024	1692.990784	1869.87518	1529.883029	2763.126899	1697.582998	0.702940194	0.001016188	0.025808825	Slc38a1	15	96469299	96540794	-	17236	protein_coding	solute carrier family 38, member 1 [Source:MGI Symbol;Acc:MGI:2145895]	-	1964	3812	4179	1530	1631	1243	2.885740059	3.354327841	4.754349891	2.273400449	2.52264155	2.056551092
ENSMUSG00000003355	66.03739896	79.09455752	73.10268534	107.3334027	135.2822019	288.006942	72.74488061	176.8741822	-1.277738604	0.001018407	0.025835129	Fkbp11	15	98622247	98626079	-	2706	protein_coding	FK506 binding protein 11 [Source:MGI Symbol;Acc:MGI:1913370]	-	60	119	85	97	118	234	0.561533497	0.666973025	0.615951316	0.918047047	1.162498186	2.465999166
ENSMUSG00000070385	8.804986528	3.323300736	0.860031592	8.852239395	37.83315816	50.46275479	4.329439619	32.38271745	-2.949515835	0.001023008	0.025921729	Ampd1	3	102981330	103007036	+	3548	protein_coding	adenosine monophosphate deaminase 1 [Source:MGI Symbol;Acc:MGI:88015]	-	8	5	1	8	33	41	0.057102955	0.021373493	0.005526773	0.057746727	0.247952446	0.3295377
ENSMUSG00000035390	340.0926046	563.6318048	487.6379128	196.9623265	302.6652653	268.3141596	463.7874408	255.9805838	0.86019884	0.001028352	0.026026948	Brsk1	7	4693603	4718996	+	4100	protein_coding	BR serine/threonine kinase 1 [Source:MGI Symbol;Acc:MGI:2685946]	-	309	848	567	178	264	218	1.908652357	3.136903045	2.711780019	1.111878011	1.716556644	1.516273333
ENSMUSG00000016498	3.301869948	5.317281178	10.32037911	13.27835909	53.88358889	36.92396692	6.313176744	34.69530497	-2.444926214	0.001030808	0.026058912	Pdcd1lg2	19	29388319	29448561	+	1961	protein_coding	programmed cell death 1 ligand 2 [Source:MGI Symbol;Acc:MGI:1930125]	-	3	8	12	12	47	30	0.038743234	0.061873046	0.119993828	0.156720081	0.638937434	0.43626314
ENSMUSG00000035107	1708.167386	2781.602716	2607.615788	1442.915021	1566.063456	1417.88033	2365.795297	1475.619602	0.681644151	0.001032071	0.026060689	Dcbld2	16	58228806	58290090	+	8401	protein_coding	discoidin, CUB and LCCL domain containing 2 [Source:MGI Symbol;Acc:MGI:1920629]	-	1552	4185	3032	1304	1366	1152	4.678567962	7.555332432	7.077069596	3.975278892	4.334687402	3.910446555
ENSMUSG00000073421	5115.697173	4979.633823	6578.381649	5351.178714	15222.68709	13617.559	5557.904215	11397.1416	-1.036039044	0.001035525	0.026117717	H2-Ab1	17	34476663	34488393	+	2568	protein_coding	histocompatibility 2, class II antigen A, beta 1 [Source:MGI Symbol;Acc:MGI:103070]	-	4648	7492	7649	4836	13278	11064	45.83775197	44.24781703	58.40699945	48.22944549	137.8401426	122.8632525
ENSMUSG00000028931	160.6910041	212.026587	147.9254339	245.6496432	406.993065	310.1613221	173.547675	320.9346768	-0.883535867	0.001036755	0.02611857	Kcnab2	4	152475199	152562367	-	6977	protein_coding	potassium voltage-gated channel, shaker-related subfamily, beta member 2 [Source:MGI Symbol;Acc:MGI:109239]	-	146	319	172	222	355	252	0.529951765	0.693443466	0.483409274	0.814901744	1.356430976	1.029998703
ENSMUSG00000084796	52.82991917	50.51417119	79.98293808	63.07220569	362.2811508	162.4654544	61.10900948	195.9396037	-1.680885268	0.001043791	0.026265537	Mir142hg	11	87646399	87648102	+	1704	lncRNA	Mir142 host gene (non-protein coding) [Source:MGI Symbol;Acc:MGI:1925841]	-	48	76	93	57	316	132	0.713384809	0.676445952	1.070209033	0.856695057	4.943739303	2.209068592
ENSMUSG00000044748	1300.936759	672.636069	938.2944671	1572.379022	1343.650344	3372.388978	970.6224319	2096.139448	-1.111429284	0.001050794	0.026411331	Defb1	8	22266615	22285201	+	872	protein_coding	defensin beta 1 [Source:MGI Symbol;Acc:MGI:1096878]	-	1182	1012	1091	1421	1172	2740	34.32837153	17.60163974	24.53372652	41.73482425	35.83019698	89.60638113
ENSMUSG00000036908	2189.139775	2095.008784	2346.166184	2620.262861	4098.592134	3560.70121	2210.104914	3426.518735	-0.632626702	0.001054174	0.026415081	Unc93b1	19	3985186	3999340	+	3031	protein_coding	unc-93 homolog B1, TLR signaling regulator [Source:MGI Symbol;Acc:MGI:1859307]	-	1989	3152	2728	2368	3575	2893	16.61885341	15.77209458	17.64873913	20.00860256	31.4433043	27.21869866
ENSMUSG00000024990	125.471058	142.2372715	129.8647704	168.1925485	307.2511026	281.8529475	132.5243667	252.4321995	-0.927182901	0.00105447	0.026415081	Rbp4	19	38105077	38113729	-	1343	protein_coding	retinol binding protein 4, plasma [Source:MGI Symbol;Acc:MGI:97879]	-	114	214	151	152	268	229	2.149715802	2.41672292	2.204733946	2.898601891	5.319818927	4.862552797
ENSMUSG00000045232	0	0	0.860031592	3.319589773	34.39378014	4.923195589	0.286677197	14.2121885	-5.53352393	0.001054571	0.026415081	Rln3	8	84769558	84771629	-	634	protein_coding	relaxin 3 [Source:MGI Symbol;Acc:MGI:2158015]	-	0	0	1	3	30	4	0	0	0.030929008	0.121186151	1.261450072	0.179918406
ENSMUSG00000115338	682.3864559	742.4253844	671.6846735	922.8459569	1008.884218	1492.959062	698.8321713	1141.563079	-0.707204934	0.001058417	0.026481024	Pnp	14	51168539	51202694	+	3979	protein_coding	purine-nucleoside phosphorylase [Source:MGI Symbol;Acc:MGI:97365]	-	620	1117	781	834	880	1213	3.946117027	4.257634088	3.848862081	5.36800742	5.895855106	8.693441219
ENSMUSG00000087502	223.4265331	301.7557068	321.6518155	142.7423602	178.8476567	68.92473825	282.2780185	130.1715851	1.116188722	0.001060961	0.026514307	Gm16091	8	72901445	72914699	-	963	lncRNA	predicted gene 16091 [Source:MGI Symbol;Acc:MGI:3802007]	-	203	454	374	129	156	56	5.338533361	7.150207842	7.615537646	3.430713244	4.318534368	1.658313362
ENSMUSG00000029616	2911.148671	2783.596696	2635.99683	3611.713673	3837.199405	5592.750189	2776.914066	4347.221089	-0.646557891	0.001064637	0.026527258	Erp29	5	121566653	121590569	-	9060	protein_coding	endoplasmic reticulum protein 29 [Source:MGI Symbol;Acc:MGI:1914647]	-	2645	4188	3065	3264	3347	4544	7.39349339	7.010799962	6.633726092	9.226626669	9.848397827	14.30259975
ENSMUSG00000057469	1678.450557	2123.58917	2076.116264	1426.317072	1375.751206	1254.184076	1959.38533	1352.084118	0.535716851	0.001064735	0.026527258	E2f6	12	16860964	16889743	+	5663	protein_coding	E2F transcription factor 6 [Source:MGI Symbol;Acc:MGI:1354159]	E2F	1525	3195	2414	1289	1200	1019	6.819860517	8.556839798	8.358838962	5.829446913	5.649015331	5.131359978
ENSMUSG00000105112	77.04363212	90.39378002	84.28309604	37.62201743	44.71191419	22.15438015	83.90683606	34.82943725	1.266672119	0.001065122	0.026527258	Gm42778	5	111126531	111127083	+	553	TEC	predicted gene 42778 [Source:MGI Symbol;Acc:MGI:5662915]	-	70	136	98	34	39	18	3.205716547	3.72994886	3.47501112	1.574616441	1.880085261	0.928222805
ENSMUSG00000022090	1021.378437	911.913722	1053.538701	1240.420045	1535.109054	2187.12964	995.6102866	1654.21958	-0.732501273	0.001084255	0.026973007	Pdlim2	14	70401667	70415130	-	4486	protein_coding	PDZ and LIM domain 2 [Source:MGI Symbol;Acc:MGI:2384850]	-	928	1372	1225	1121	1339	1777	5.238909753	4.638568158	5.354662141	6.399813811	7.957183561	11.2962168
ENSMUSG00000028465	18828.36307	28541.83604	26299.76609	14804.26386	17861.83649	15040.36252	24556.65507	15902.15429	0.626954322	0.00108693	0.026992727	Tln1	4	43531519	43562691	-	9801	protein_coding	talin 1 [Source:MGI Symbol;Acc:MGI:1099832]	-	17107	42942	30580	13379	15580	12220	44.20340011	66.45091704	61.18181354	34.96022834	42.37748054	35.55540885
ENSMUSG00000016758	419.3374834	312.3902692	421.4154802	563.2237315	654.628282	587.091074	384.3810776	601.6476958	-0.648944865	0.001087519	0.026992727	Bik	15	83411063	83428835	+	1591	protein_coding	BCL2-interacting killer [Source:MGI Symbol;Acc:MGI:1206591]	-	381	470	490	509	571	477	6.064667653	4.480399897	6.039224227	8.193483787	9.567621753	8.549742987
ENSMUSG00000034687	1263.515567	454.6275407	485.9178496	334.1720372	239.6100017	382.778457	734.6869857	318.8534986	1.202782479	0.001089992	0.027016769	Fras1	5	96521814	96932587	+	17709	protein_coding	Fraser extracellular matrix complex subunit 1 [Source:MGI Symbol;Acc:MGI:2385368]	-	1148	684	565	302	209	311	1.641723672	0.585802424	0.625618617	0.436750993	0.314622891	0.500807946
ENSMUSG00000014453	8.804986528	17.94582397	4.300157961	19.91753864	182.2870348	17.23118456	10.35032282	73.14525265	-2.806727891	0.001091856	0.027016769	Blk	14	63610285	63654486	-	2698	protein_coding	B lymphoid kinase [Source:MGI Symbol;Acc:MGI:88169]	-	8	27	5	18	159	14	0.075093138	0.151778732	0.036339865	0.170864388	1.571061724	0.147975887
ENSMUSG00000026866	14.30810311	8.640581914	24.08088458	23.23712841	99.74196241	67.69393935	15.6765232	63.55767672	-2.026059433	0.001092199	0.027016769	Kynu	2	43445341	43572734	+	6156	protein_coding	kynureninase [Source:MGI Symbol;Acc:MGI:1918039]	-	13	13	28	21	87	55	0.053480684	0.032028297	0.089189694	0.087365845	0.376754727	0.254782115
ENSMUSG00000005947	88.04986528	99.03436193	163.4060025	159.3403091	354.2559355	269.5449585	116.8300766	261.0470677	-1.158283491	0.001095154	0.027059213	Itgae	11	72981409	73038272	+	4581	protein_coding	integrin alpha E, epithelial-associated [Source:MGI Symbol;Acc:MGI:1298377]	-	80	149	190	144	309	219	0.442264322	0.4933045	0.813295863	0.805050634	1.798192809	1.363291363
ENSMUSG00000019817	1954.707009	1448.294461	1406.151653	1226.035156	879.3343123	739.7101372	1603.051041	948.3598686	0.756361627	0.001101563	0.027186824	Plagl1	10	12936248	13007438	+	7819	protein_coding	pleiomorphic adenoma gene-like 1 [Source:MGI Symbol;Acc:MGI:1100874]	zf-C2H2	1776	2179	1635	1108	767	601	5.752332197	4.226638624	4.100358205	3.629188644	2.615063384	2.19193726
ENSMUSG00000026483	14305.90186	21628.04119	23255.25425	12891.07362	12995.1166	11720.8979	19729.73244	12535.69604	0.654391658	0.001106067	0.027267179	Niban1	1	151446937	151597690	+	7380	protein_coding	niban apoptosis regulator 1 [Source:MGI Symbol;Acc:MGI:2137237]	-	12998	32540	27040	11650	11335	9523	44.60385354	66.87292001	71.84649393	40.42877288	40.94522214	36.79783627
ENSMUSG00000068101	72.64113885	65.80135457	100.6236963	181.4709076	113.4994745	211.6974103	79.68872991	168.8892641	-1.084041206	0.001107323	0.027267356	Cenpm	15	82117980	82128949	-	1617	protein_coding	centromere protein M [Source:MGI Symbol;Acc:MGI:1913820]	-	66	99	117	164	99	172	1.03368003	0.928569201	1.418832396	2.597495621	1.63216193	3.033355332
ENSMUSG00000040717	1049.994643	1338.625536	1457.753549	833.217033	854.1122069	883.7136082	1282.124576	857.0142827	0.582094319	0.001114	0.027400898	Il17rd	14	26760898	26829243	+	10985	protein_coding	interleukin 17 receptor D [Source:MGI Symbol;Acc:MGI:2159727]	-	954	2014	1695	753	745	718	2.199381277	2.780663942	3.025693244	1.755560946	1.807982741	1.863928476
ENSMUSG00000079547	418.2368601	425.3824942	480.7576601	461.4229785	1047.863835	1078.179834	441.4590048	862.4888825	-0.965783114	0.001118086	0.027452118	H2-DMb1	17	34372046	34379204	+	1681	protein_coding	histocompatibility 2, class II, locus Mb1 [Source:MGI Symbol;Acc:MGI:95922]	-	380	640	559	417	914	876	5.724902484	5.774326821	6.520777006	6.353153338	14.49494431	14.86076796
ENSMUSG00000037712	6532.19938	11182.90698	9292.641354	5057.948284	6347.945355	5201.35614	9002.58257	5535.749926	0.701736972	0.001118811	0.027452118	Fermt2	14	45696252	45767575	-	5191	protein_coding	fermitin family member 2 [Source:MGI Symbol;Acc:MGI:2385001]	-	5935	16825	10805	4571	5537	4226	28.95488902	49.15787991	40.81586422	22.55179881	28.43554547	23.21578238
ENSMUSG00000041609	1398.892235	2168.1214	1719.203153	1218.289447	1054.742591	1110.180605	1762.072263	1127.737548	0.644696842	0.001119853	0.027452118	Bicdl1	5	115786234	115869680	-	6157	protein_coding	BICD family like cargo adaptor 1 [Source:MGI Symbol;Acc:MGI:1922915]	-	1271	3262	1999	1101	920	902	5.227916076	8.035333443	6.3664729	4.579722477	3.983425899	4.177748041
ENSMUSG00000061132	993.8628543	734.4494627	891.8527612	1361.031807	1157.923931	1456.035095	873.3883594	1324.996945	-0.602617556	0.001137841	0.027861793	Blnk	19	40917371	40982978	-	5991	protein_coding	B cell linker [Source:MGI Symbol;Acc:MGI:96878]	-	903	1105	1037	1230	1010	1183	3.817162433	2.797383821	3.394178601	5.258075137	4.49427997	5.631061691
ENSMUSG00000053965	15480.26694	19418.71086	18330.71336	13128.97755	12820.85478	9595.308203	17743.23039	11848.38018	0.582600554	0.001148455	0.028064676	Pde5a	3	122522596	122653023	+	9831	protein_coding	phosphodiesterase 5A, cGMP-specific [Source:MGI Symbol;Acc:MGI:2651499]	-	14065	29216	21314	11865	11183	7796	36.2321621	45.07255321	42.51307506	30.90943328	30.32485254	22.61408366
ENSMUSG00000070645	6.603739896	0.664660147	6.880252738	109.5464625	27.51502411	3.692396692	4.716217594	46.91796111	-3.349855046	0.001148696	0.028064676	Ren1	1	133278248	133288063	+	1657	protein_coding	renin 1 structural [Source:MGI Symbol;Acc:MGI:97898]	-	6	1	8	99	24	3	0.091702453	0.009153066	0.094672257	1.530148857	0.386124005	0.051630176
ENSMUSG00000012520	15.40872642	6.646601472	2.580094777	32.08936781	53.88358889	28.30837464	8.211807557	38.09377711	-2.251711062	0.001163787	0.028401595	Phox2b	5	67251742	67256644	-	3645	protein_coding	paired-like homeobox 2b [Source:MGI Symbol;Acc:MGI:1100882]	Homeobox	14	10	3	29	47	23	0.097270851	0.041609411	0.016139088	0.203761187	0.343746587	0.179943086
ENSMUSG00000024242	4575.291124	6049.73666	4553.007249	3686.957708	3493.261603	2776.682312	5059.345011	3318.967208	0.608343052	0.001172908	0.028592255	Map4k3	17	80887941	81035914	-	9911	protein_coding	mitogen-activated protein kinase kinase kinase kinase 3 [Source:MGI Symbol;Acc:MGI:2154405]	-	4157	9102	5294	3332	3047	2256	10.62220696	13.92863171	10.47422057	8.610106286	8.19583199	6.491222256
ENSMUSG00000022216	3246.838782	3369.826946	3408.3052	4302.188346	4511.317495	6107.224128	3341.656976	4973.576656	-0.573560459	0.001174834	0.028607283	Psme1	14	55815580	55818986	+	2209	protein_coding	proteasome (prosome, macropain) activator subunit 1 (PA28 alpha) [Source:MGI Symbol;Acc:MGI:1096367]	-	2950	5070	3963	3888	3935	4962	33.82038214	34.80978523	35.17900977	45.07664	47.48835106	64.05689807
ENSMUSG00000031561	989.4603611	1324.003013	1506.77535	624.0828773	964.1723033	455.395592	1273.412908	681.2169242	0.902624048	0.001183561	0.028787693	Tenm3	8	48680717	49296986	-	10237	protein_coding	teneurin transmembrane protein 3 [Source:MGI Symbol;Acc:MGI:1345183]	-	899	1992	1752	564	841	370	2.224022613	2.951248172	3.355959049	1.411001244	2.190086971	1.030703809
ENSMUSG00000028776	9549.007889	15273.89018	11560.54466	6314.966278	7751.211585	8624.207873	12127.81424	7563.461912	0.681364361	0.001186323	0.02882276	Tinagl1	4	130058247	130068915	-	4358	protein_coding	tubulointerstitial nephritis antigen-like 1 [Source:MGI Symbol;Acc:MGI:2137617]	-	8676	22980	13442	5707	6761	7007	50.4178739	79.97456725	60.48280434	33.53834614	41.35821428	45.85109923
ENSMUSG00000064147	128.772928	221.331829	60.20221146	352.9830459	566.350913	204.3126169	136.7689895	374.5488586	-1.450472364	0.001194973	0.028967349	Rab44	17	29333119	29367954	+	5065	protein_coding	RAB44, member RAS oncogene family [Source:MGI Symbol;Acc:MGI:3045302]	-	117	333	70	319	494	166	0.585003713	0.997134825	0.271002842	1.612992059	2.60007316	0.934616618
ENSMUSG00000067212	8147.914408	7161.713086	7201.044522	10353.8005	10948.68668	9526.383465	7503.557339	10276.29022	-0.453828284	0.001195275	0.028967349	H2-T23	17	36340665	36343747	-	2889	protein_coding	histocompatibility 2, T region locus 23 [Source:MGI Symbol;Acc:MGI:95957]	-	7403	10775	8373	9357	9550	7740	64.89517648	56.56643869	56.83145874	82.94879542	88.12393849	76.40086561
ENSMUSG00000062760	3641.962553	7133.79736	5020.004404	2244.042687	3914.01218	1988.971018	5265.254772	2715.675295	0.955357221	0.001196253	0.028967349	Shisal1	15	84263404	84331298	-	6551	protein_coding	shisa like 1 [Source:MGI Symbol;Acc:MGI:1919551]	-	3309	10733	5837	2028	3414	1616	12.79208622	24.84864035	17.47178787	7.928323223	13.89293444	7.034587196
ENSMUSG00000076928	50.62867253	25.92174574	55.0420219	33.19589773	240.756461	210.4666114	43.86414673	161.4729901	-1.884651915	0.001199667	0.02901787	Trac	14	54457978	54461663	+	935	TR_C_gene	T cell receptor alpha constant [Source:MGI Symbol;Acc:MGI:4439838]	-	46	39	64	30	210	171	1.245943736	0.632618804	1.342219727	0.821732833	5.987503121	5.215420861
ENSMUSG00000054161	424.8406	468.5854038	819.6101074	846.4953921	989.3944088	1470.804682	571.0120371	1102.231494	-0.948216677	0.001202144	0.029029894	Fam83e	7	45370636	45378916	+	3843	protein_coding	family with sequence similarity 83, member E [Source:MGI Symbol;Acc:MGI:1921063]	-	386	705	953	765	863	1195	2.54371898	2.782324839	4.862703285	5.098143395	5.986575723	8.867524173
ENSMUSG00000040883	2039.455004	2104.314026	2366.806942	2798.414179	3042.703083	4221.640218	2170.191991	3354.252493	-0.627948947	0.001202823	0.029029894	Tmem205	9	21832304	21838852	-	2589	protein_coding	transmembrane protein 205 [Source:MGI Symbol;Acc:MGI:3045495]	-	1853	3166	2752	2529	2654	3430	18.12573303	18.54675608	20.84354736	25.01714668	27.32794261	37.7804329
ENSMUSG00000037872	117.7666948	150.2131933	124.7045809	165.9794887	283.1754565	312.6229199	130.894823	253.925955	-0.951896548	0.001204537	0.02903917	Ackr1	1	173159453	173161317	-	1405	protein_coding	atypical chemokine receptor 1 (Duffy blood group) [Source:MGI Symbol;Acc:MGI:1097689]	-	107	226	145	150	247	254	1.928677721	2.439614552	2.02370373	2.734235583	4.686608739	5.15539864
ENSMUSG00000046070	3.301869948	1.993980442	0.860031592	13.27835909	17.19689007	19.69278236	2.051960661	16.72267717	-3.064785187	0.001210428	0.029077101	Igfals	17	25084971	25100984	+	3167	protein_coding	insulin-like growth factor binding protein, acid labile subunit [Source:MGI Symbol;Acc:MGI:107973]	-	3	3	1	12	15	16	0.023989732	0.014366874	0.006191661	0.097040758	0.1262645	0.144071069
ENSMUSG00000025094	158.4897575	114.9862055	108.3639806	200.2819163	259.0998104	221.5438015	127.2799812	226.9751761	-0.840291142	0.001210502	0.029077101	Slc18a2	19	59249328	59284444	+	5225	protein_coding	solute carrier family 18 (vesicular monoamine), member 2 [Source:MGI Symbol;Acc:MGI:106677]	-	144	173	126	181	226	180	0.697956583	0.502167855	0.472867542	0.887183132	1.153082055	0.982406145
ENSMUSG00000041707	51.72929585	45.19689001	39.56145324	73.03097501	146.7467953	96.00231398	45.4958797	105.2600281	-1.213224916	0.001210867	0.029077101	Tmem273	14	32507920	32539941	+	1604	protein_coding	transmembrane protein 273 [Source:MGI Symbol;Acc:MGI:1916319]	-	47	68	46	66	128	78	0.742071418	0.642974351	0.562352619	1.053805759	2.127373155	1.386740179
ENSMUSG00000031778	969.6491414	1559.292705	1313.268241	1769.341349	2393.807098	2065.28055	1280.736696	2076.142999	-0.695760507	0.001211435	0.029077101	Cx3cl1	8	95498637	95509055	+	3930	protein_coding	chemokine (C-X3-C motif) ligand 1 [Source:MGI Symbol;Acc:MGI:1097153]	-	881	2346	1527	1599	2088	1678	5.677217964	9.053667853	7.619066092	10.42022051	14.16367696	12.17598954
ENSMUSG00000030742	64.93677564	47.8555306	74.82274853	60.85914584	342.7913421	174.7734434	62.53835159	192.8079771	-1.626389775	0.00121809	0.029204741	Lat	7	125962996	125968742	-	2767	protein_coding	linker for activation of T cells [Source:MGI Symbol;Acc:MGI:1342293]	-	59	72	87	55	299	142	0.54000162	0.3946503	0.616545806	0.509066509	2.880713701	1.463470746
ENSMUSG00000026028	2747.155797	3478.16655	3503.768707	2207.527199	2396.100017	2194.514434	3243.030351	2266.047216	0.517556809	0.001226222	0.029367482	Trak2	1	58939608	59012589	-	7088	protein_coding	trafficking protein, kinesin binding 2 [Source:MGI Symbol;Acc:MGI:1918077]	-	2496	5233	4074	1995	2090	1783	8.918115289	11.1973725	11.2707436	7.208421729	7.860689579	7.173522991
ENSMUSG00000050751	318.0801383	486.5312278	483.3377548	243.4365834	226.9989489	285.5453442	429.3163736	251.9936255	0.771685	0.001235491	0.029557054	Pgbd5	8	125095788	125166397	-	4197	protein_coding	piggyBac transposable element derived 5 [Source:MGI Symbol;Acc:MGI:2429955]	-	289	732	562	220	198	232	1.743857863	2.645216434	2.625745323	1.342470365	1.257663016	1.576354446
ENSMUSG00000045392	1273.421177	2802.207181	4104.93079	1171.81519	1501.861733	1228.337299	2726.853049	1300.671407	1.068275972	0.001237398	0.029570281	Olfr1033	2	85850977	85875515	+	4261	protein_coding	olfactory receptor 1033 [Source:MGI Symbol;Acc:MGI:3030867]	-	1157	4216	4773	1059	1310	998	6.876604308	15.00645701	21.96519962	6.365102796	8.195922261	6.679191069
ENSMUSG00000040596	2252.975928	2140.205674	2086.436643	1747.210751	1368.87245	1197.567327	2159.872748	1437.883509	0.586568623	0.00124051	0.029612271	Pogk	1	166212191	166237432	-	9586	protein_coding	pogo transposable element with KRAB domain [Source:MGI Symbol;Acc:MGI:1918842]	-	2047	3220	2426	1579	1194	973	5.40794951	5.094570158	4.962592629	4.218574288	3.320511366	2.894544801
ENSMUSG00000036298	421.53873	375.5329832	260.5895725	171.5121383	224.7060303	204.3126169	352.5537619	200.1769285	0.815914073	0.00125514	0.029928797	Slc2a13	15	91151899	91457464	-	8367	protein_coding	solute carrier family 2 (facilitated glucose transporter), member 13 [Source:MGI Symbol;Acc:MGI:2146030]	-	383	565	303	155	196	166	1.159260973	1.024159928	0.710114063	0.474441778	0.624488394	0.565774252
ENSMUSG00000034135	2608.477259	2511.750696	2846.70457	2049.29342	1923.758769	1611.115756	2655.644175	1861.389315	0.512401647	0.001263541	0.030096247	Sik3	9	45924118	46135492	+	9318	protein_coding	SIK family kinase 3 [Source:MGI Symbol;Acc:MGI:2446296]	-	2370	3779	3310	1852	1678	1309	6.441364125	6.150965429	6.965632245	5.090251871	4.80073042	4.006100136
ENSMUSG00000014773	1112.730172	1545.999502	1331.328905	933.9112561	667.2393348	916.9451784	1330.019527	839.3652565	0.664983181	0.001266593	0.030136079	Dll1	17	15587616	15597134	-	4219	protein_coding	delta like canonical Notch ligand 1 [Source:MGI Symbol;Acc:MGI:104659]	-	1011	2326	1548	844	582	745	6.068674447	8.361598022	7.194766191	5.123348722	3.677490235	5.035604438
ENSMUSG00000028581	1030.183424	1030.887888	1226.405051	1091.038505	2894.809829	2464.059392	1095.825454	2149.969242	-0.972170621	0.001269642	0.030175767	Laptm5	4	130640436	130663452	+	3788	protein_coding	lysosomal-associated protein transmembrane 5 [Source:MGI Symbol;Acc:MGI:108046]	-	936	1551	1426	986	2525	2002	6.257748268	6.209990386	7.381843088	6.666347377	17.77008401	15.07158624
ENSMUSG00000038421	5.50311658	9.969902208	13.76050548	9.958769319	193.7516281	17.23118456	9.744508088	73.64719401	-2.910046505	0.001284587	0.03049776	Fcrla	1	170745145	170755152	-	1745	protein_coding	Fc receptor-like A [Source:MGI Symbol;Acc:MGI:2138647]	-	5	15	16	9	169	14	0.07256493	0.13037218	0.179795909	0.132089432	2.581840103	0.228790225
ENSMUSG00000050965	2293.69899	2802.871841	2546.553545	1946.386137	1803.380539	1549.575812	2547.708125	1766.447496	0.528574758	0.001290976	0.030616183	Prkca	11	107824213	108234754	-	8992	protein_coding	protein kinase C, alpha [Source:MGI Symbol;Acc:MGI:97595]	-	2084	4217	2961	1759	1573	1259	5.869398905	7.112731309	6.457097786	5.009917073	4.663484024	3.992769985
ENSMUSG00000002020	434.7462098	317.0428902	906.4732982	928.3786065	1364.286612	1222.183305	552.7541328	1171.616175	-1.084075953	0.00129554	0.030691091	Ltbp2	12	84829986	84923306	-	8184	protein_coding	latent transforming growth factor beta binding protein 2 [Source:MGI Symbol;Acc:MGI:99502]	-	395	477	1054	839	1190	993	1.222316531	0.883978818	2.525400397	2.625532122	3.876318105	3.460098706
ENSMUSG00000026304	57.23241243	79.09455752	40.42148484	106.2268727	119.2317712	174.7734434	58.91615159	133.4106958	-1.171549854	0.001299463	0.030750683	Rab17	1	90885855	90897383	-	1992	protein_coding	RAB17, member RAS oncogene family [Source:MGI Symbol;Acc:MGI:104640]	-	52	119	47	96	104	142	0.661098573	0.906038657	0.462661944	1.234249315	1.391816799	2.032843149
ENSMUSG00000026103	9203.412168	8820.704813	6986.896655	6035.014207	6059.037602	4814.885286	8337.004546	5636.312365	0.564684077	0.001307029	0.030896253	Gls	1	52202607	52272391	-	15057	protein_coding	glutaminase [Source:MGI Symbol;Acc:MGI:95752]	-	8362	13271	8124	5454	5285	3912	14.06448788	13.36762639	10.5800256	9.27678901	9.357171948	7.409096579
ENSMUSG00000018648	256.4452326	267.8580393	245.1090038	411.6291319	334.7661267	553.8595038	256.4707586	433.4182541	-0.755838813	0.001312865	0.031000636	Dusp14	11	83938867	83960087	-	1945	protein_coding	dual specificity phosphatase 14 [Source:MGI Symbol;Acc:MGI:1927168]	-	233	403	285	372	292	450	3.033811028	3.142494605	2.873296928	4.898288156	4.002223288	6.597779062
ENSMUSG00000062007	13.20747979	11.96388265	11.1804107	19.91753864	67.64110095	48.00115699	12.11725771	45.18659886	-1.900854523	0.001324259	0.031235926	Hsh2d	8	72943482	72955371	+	1824	protein_coding	hematopoietic SH2 domain containing [Source:MGI Symbol;Acc:MGI:2676364]	-	12	18	13	18	59	39	0.1666129	0.149670694	0.139757065	0.252736907	0.862313622	0.609739925
ENSMUSG00000020131	177.2003539	158.8537752	119.5443913	250.0757629	271.7108631	251.082975	151.8661735	257.6232004	-0.764751203	0.001355043	0.031889575	Pcsk4	10	80157117	80165332	-	2958	protein_coding	proprotein convertase subtilisin/kexin type 4 [Source:MGI Symbol;Acc:MGI:97514]	-	161	239	139	226	237	204	1.378414766	1.225430913	0.921450234	1.956731631	2.135936048	1.966694295
ENSMUSG00000042357	74.84238549	103.686983	67.94249579	109.5464625	183.4334941	260.9293662	82.15728808	184.6364409	-1.162377623	0.001356349	0.031889575	Gjb5	4	127248602	127251974	-	1721	protein_coding	gap junction protein, beta 5 [Source:MGI Symbol;Acc:MGI:95723]	-	68	156	79	99	160	212	1.000645514	1.374778806	0.900122205	1.473246168	2.47843299	3.512851983
ENSMUSG00000021990	3173.09702	4809.480825	3963.025577	2767.431341	2746.916574	2204.360825	3981.867807	2572.902913	0.630336065	0.00135781	0.031889575	Spata13	14	60871450	61002005	+	9102	protein_coding	spermatogenesis associated 13 [Source:MGI Symbol;Acc:MGI:104838]	-	2883	7236	4608	2501	2396	1791	8.021581891	12.05732111	9.92729422	7.037166985	7.017590975	5.611301637
ENSMUSG00000019768	458.9599228	396.8021079	493.658134	752.4403486	639.7243107	631.3998343	449.8067215	674.5214978	-0.586106256	0.001357811	0.031889575	Esr1	10	4561593	4955614	+	13661	protein_coding	estrogen receptor 1 (alpha) [Source:MGI Symbol;Acc:MGI:1352467]	ESR-like	417	597	574	680	558	513	0.773046777	0.66279762	0.82391926	1.274815741	1.08890446	1.070877353
ENSMUSG00000052013	33.01869948	31.23902692	63.64233783	59.75261591	374.8922036	70.15553714	42.63335474	168.2667855	-1.980939216	0.001365769	0.032042017	Btla	16	45044678	45078033	+	3396	protein_coding	B and T lymphocyte associated [Source:MGI Symbol;Acc:MGI:2658978]	-	30	47	74	54	327	57	0.223720501	0.209903305	0.427286619	0.407236854	2.566954319	0.478643355
ENSMUSG00000052727	4960.509285	6891.196406	5990.12004	3782.119281	4585.837352	3399.466554	5947.275244	3922.474396	0.600643789	0.001374704	0.032217042	Map1b	13	99557954	99653048	-	15846	protein_coding	microtubule-associated protein 1B [Source:MGI Symbol;Acc:MGI:1306778]	-	4507	10368	6965	3418	4000	2762	7.203111156	9.92349002	8.618996878	5.524250997	6.729431995	4.970600771
ENSMUSG00000010142	40.72306269	29.90970662	46.44170598	44.26119697	319.8621553	78.77112942	39.0248251	147.6314939	-1.922303924	0.00139315	0.032614337	Tnfrsf13b	11	61017581	61040198	+	2836	protein_coding	tumor necrosis factor receptor superfamily, member 13b [Source:MGI Symbol;Acc:MGI:1889411]	-	37	45	54	40	279	64	0.330405835	0.240655276	0.373372895	0.361222472	2.622624088	0.643544537
ENSMUSG00000050022	100.1567218	168.1590172	112.6641386	208.0276258	316.4227773	216.6206059	126.9932925	247.0236697	-0.953414047	0.001396086	0.032648087	Amz1	5	140709882	140747194	+	6697	protein_coding	archaelysin family metallopeptidase 1 [Source:MGI Symbol;Acc:MGI:2442258]	-	91	253	131	188	276	176	0.344122686	0.572966621	0.383571429	0.718949765	1.098668953	0.749440621
ENSMUSG00000104452	0	0	0	1.106529924	22.92918676	6.153994486	0	10.06323706	-5.996441983	0.001397544	1	Ighv8-8	12	115257682	115258124	-	358	IG_V_gene	immunoglobulin heavy variable 8-8 [Source:MGI Symbol;Acc:MGI:3815333]	-	0	0	0	1	20	5	0	0	0	0.071538194	1.489309768	0.398283063
ENSMUSG00000066687	1953.606386	2355.555562	3113.314364	1191.732729	1885.925611	808.6348755	2474.15877	1295.431072	0.933464896	0.001402137	0.032749762	Zbtb16	9	48565597	48747522	-	5283	protein_coding	zinc finger and BTB domain containing 16 [Source:MGI Symbol;Acc:MGI:103222]	ZBTB	1775	3544	3620	1077	1645	657	8.508832157	10.17424527	13.43640897	5.221028797	8.300865186	3.546415522
ENSMUSG00000040856	18.71059637	56.49611251	9.460347515	1.106529924	4.585837352	4.923195589	28.22235213	3.538520955	3.015647527	0.001403433	0.032749762	Dlk1	12	109418749	109429262	+	5657	protein_coding	delta like non-canonical Notch ligand 1 [Source:MGI Symbol;Acc:MGI:94900]	-	17	85	11	1	4	4	0.076105309	0.227888205	0.038129557	0.004527254	0.018850023	0.020164092
ENSMUSG00000013707	111.1629549	118.9741663	118.6843597	133.8901208	294.6400499	290.4685397	116.273827	239.6662368	-1.041761041	0.00140679	0.032793064	Tnfaip8l2	3	95046832	95049671	-	1122	protein_coding	tumor necrosis factor, alpha-induced protein 8-like 2 [Source:MGI Symbol;Acc:MGI:1917019]	-	101	179	138	121	257	236	2.279715894	2.419631749	2.411801071	2.761935355	6.106302786	5.998242315
ENSMUSG00000121092	125.471058	118.3095062	128.1447072	132.7835909	301.5188059	390.1632504	123.9750905	274.8218824	-1.147868211	0.001413737	0.032891846	ENSMUSG00000121092	8	129231424	129231957	+	534	lncRNA	novel transcript	-	114	178	149	120	263	317	5.406494986	5.05554343	5.471422671	5.755207481	13.1296322	16.92867103
ENSMUSG00000043252	32883.32281	27144.05575	30924.15596	22504.6056	23034.66102	18178.89971	30317.17818	21239.38878	0.513340635	0.001414039	0.032891846	Tmem64	4	15265831	15286753	+	4670	protein_coding	transmembrane protein 64 [Source:MGI Symbol;Acc:MGI:2140359]	-	29877	40839	35957	20338	20092	14770	162.0213762	132.6316947	150.9808353	111.5353048	114.6949662	90.19209501
ENSMUSG00000069516	6677.481658	5813.117647	7795.326352	6219.804705	21563.75369	15146.21123	6761.975219	14309.92321	-1.081509702	0.001423557	0.033078007	Lyz2	10	117113236	117118226	-	1316	protein_coding	lysozyme 2 [Source:MGI Symbol;Acc:MGI:96897]	-	6067	8746	9064	5621	18809	12306	116.7536095	100.7958575	135.0576727	109.3902694	381.0200995	266.6649164
ENSMUSG00000030259	1649.834351	2184.073244	1935.071083	1368.777516	1396.387474	1175.412947	1922.992892	1313.525979	0.550443715	0.001430746	0.033209737	Rassf8	6	145692474	145766805	+	5559	protein_coding	Ras association (RalGDS/AF-6) domain family (N-terminal) member 8 [Source:MGI Symbol;Acc:MGI:1918573]	-	1499	3286	2250	1237	1218	955	6.829000886	8.96520006	7.936720717	5.698939172	5.841019864	4.899046456
ENSMUSG00000039981	30.81745285	23.26310515	70.52259056	78.56362463	184.5799534	103.3871074	41.53438285	122.1768951	-1.558402995	0.001432619	0.03321791	Zc3h12d	10	7708234	7746160	+	4092	protein_coding	zinc finger CCCH type containing 12D [Source:MGI Symbol;Acc:MGI:3045313]	-	28	35	82	71	161	84	0.173290445	0.129724355	0.392946551	0.444368965	1.048886075	0.585394343
ENSMUSG00000043165	31.91807616	29.90970662	24.94091618	160.446839	24.0756461	125.5414875	28.92289965	103.3546575	-1.838557187	0.001437943	0.033302098	Lor	3	91987578	91990449	-	1779	protein_coding	loricrin [Source:MGI Symbol;Acc:MGI:96816]	-	29	45	29	145	21	102	0.412832862	0.383641576	0.31965191	2.087435428	0.314688894	1.635042643
ENSMUSG00000025969	18381.51	22887.57217	30425.33764	17495.34463	13117.78775	14120.95575	23898.13994	14911.36271	0.680503644	0.001440222	0.033302098	Nrp2	1	62742444	62857854	+	11842	protein_coding	neuropilin 2 [Source:MGI Symbol;Acc:MGI:1100492]	-	16701	34435	35377	15811	11442	11473	35.71656048	44.10259365	58.58024707	34.19442285	25.75816706	27.62846756
ENSMUSG00000024659	13573.98736	10760.18312	11895.95698	19596.64496	13810.24919	35530.70257	12076.70915	22979.1989	-0.928117125	0.001442284	0.033302098	Anxa1	19	20350792	20368308	-	2911	protein_coding	annexin A1 [Source:MGI Symbol;Acc:MGI:96819]	-	12333	16189	13832	17710	12046	28868	107.2948153	84.34647124	93.17470557	155.8107262	110.3160549	282.799965
ENSMUSG00000057135	24.21371295	13.29320294	24.94091618	40.9416072	60.76234492	76.30953163	20.81594402	59.33782792	-1.524233397	0.001442349	0.033302098	Scimp	11	70681758	70703412	-	1080	protein_coding	SLP adaptor and CSK interacting membrane protein [Source:MGI Symbol;Acc:MGI:3610314]	-	22	20	29	37	53	62	0.515882904	0.280863524	0.52653773	0.877402696	1.308248312	1.637090899
ENSMUSG00000025477	3534.101468	5407.010297	4534.086554	2916.812881	3165.374232	2836.991458	4491.732773	2973.059524	0.595691702	0.001451716	0.033468245	Inpp5a	7	138969025	139159568	+	5649	protein_coding	inositol polyphosphate-5-phosphatase A [Source:MGI Symbol;Acc:MGI:2686961]	-	3211	8135	5272	2636	2761	2305	14.39530733	21.84112895	18.30033674	11.9507408	13.02965453	11.63601347
ENSMUSG00000063531	620.7515502	462.6034625	256.2894145	245.6496432	167.3830634	243.6981817	446.5481424	218.9102961	1.027340885	0.001452609	0.033468245	Sema3e	5	14075290	14306703	+	9285	protein_coding	sema domain, immunoglobulin domain (Ig), short basic domain, secreted, (semaphorin) 3E [Source:MGI Symbol;Acc:MGI:1340034]	-	564	696	298	222	146	198	1.538329634	1.136884726	0.629346194	0.6123392	0.419188169	0.608118398
ENSMUSG00000079588	6.603739896	5.981941325	7.74028433	6.639179546	72.2269383	40.61636361	6.77532185	39.82749382	-2.556955722	0.0014609	0.03362379	Tmem182	1	40844761	40896047	+	2716	protein_coding	transmembrane protein 182 [Source:MGI Symbol;Acc:MGI:1923725]	-	6	9	9	6	63	33	0.0559466	0.050257611	0.064978248	0.056577334	0.618370628	0.346488667
ENSMUSG00000067071	905.812989	831.4898441	890.9927296	1316.77061	1076.525318	1494.189861	876.0985209	1295.828597	-0.564946852	0.001466652	0.033720643	Hes6	1	91339205	91341760	-	1808	protein_coding	hairy and enhancer of split 6 [Source:MGI Symbol;Acc:MGI:1859852]	bHLH	823	1251	1036	1190	939	1214	11.52799075	10.49416731	11.23612556	16.85658253	13.84539132	19.14807504
ENSMUSG00000024515	4460.8263	5131.176336	5342.516251	3811.995589	3587.271269	3486.853276	4978.172962	3628.706711	0.456316048	0.001469986	0.03376175	Smad4	18	73772080	73836851	-	3712	protein_coding	SMAD family member 4 [Source:MGI Symbol;Acc:MGI:894293]	MH1	4053	7720	6212	3445	3129	2833	27.65163697	31.5426686	32.81547793	23.76852626	22.47168635	21.76423804
ENSMUSG00000018581	390.7212772	156.1951346	142.7652443	136.1031807	57.3229669	45.5395592	229.8938854	79.6552356	1.523840374	0.001479196	0.033937613	Dnah11	12	117841717	118162778	-	14458	protein_coding	dynein, axonemal, heavy chain 11 [Source:MGI Symbol;Acc:MGI:1100864]	-	355	235	166	123	50	37	0.621830963	0.24651806	0.225141275	0.217880261	0.092193405	0.072979077
ENSMUSG00000034480	2199.045385	2081.050921	2181.90015	1624.385929	1618.800585	1243.106886	2153.998819	1495.431134	0.526037901	0.001481842	0.033962641	Diaph2	X	128650491	129366583	+	11553	protein_coding	diaphanous related formin 2 [Source:MGI Symbol;Acc:MGI:1858500]	-	1998	3131	2537	1468	1412	1010	4.3797863	4.110336661	4.306068638	3.254260226	3.258201898	2.493052709
ENSMUSG00000021469	2921.054281	2025.219469	2195.660655	1739.465041	1339.064507	1554.499007	2380.644801	1544.342852	0.623695499	0.001486896	0.034023034	Msx2	13	53620920	53627110	-	3279	protein_coding	msh homeobox 2 [Source:MGI Symbol;Acc:MGI:97169]	Homeobox	2654	3047	2553	1572	1168	1263	20.49801054	14.09354147	15.26738482	12.27812699	9.495973524	10.98415858
ENSMUSG00000073705	139.7791611	117.6448461	122.9845177	248.969233	155.91847	379.0860603	126.8028416	261.3245878	-1.044150918	0.001487593	0.034023034	Cenps	4	149211578	149222086	-	1909	protein_coding	centromere protein S [Source:MGI Symbol;Acc:MGI:1917178]	-	127	177	143	225	136	308	1.684806397	1.406230257	1.468876772	3.018544521	1.899201519	4.600972615
ENSMUSG00000039838	11.00623316	3.987960883	1.720063184	27.66324811	43.56545485	18.46198346	5.571419076	29.89689547	-2.475406611	0.001500583	0.03427355	Slc45a1	4	150713029	150736631	-	4395	protein_coding	solute carrier family 45, member 1 [Source:MGI Symbol;Acc:MGI:2653235]	-	10	6	2	25	38	15	0.057622664	0.020705297	0.008923318	0.145680735	0.230495678	0.097327875
ENSMUSG00000029368	0	1.329320294	0	5.532649622	52.73712955	1.230798897	0.443106765	19.83352602	-5.271626578	0.001501684	0.03427355	Alb	5	90608756	90624461	+	2342	protein_coding	albumin [Source:MGI Symbol;Acc:MGI:87991]	-	0	2	0	5	46	1	0	0.012951862	0	0.054676928	0.523611299	0.012176374
ENSMUSG00000073598	17.60997306	15.28718339	28.38104254	47.58078675	52.73712955	68.92473825	20.42606633	56.41421818	-1.467214221	0.001504595	0.034304142	1700066B19Rik	18	35836278	35863922	+	2837	protein_coding	RIKEN cDNA 1700066B19 gene [Source:MGI Symbol;Acc:MGI:1920699]	-	16	23	33	43	46	56	0.142827836	0.122958229	0.228091898	0.388177283	0.432251556	0.562902985
ENSMUSG00000064065	62.73552901	59.81941325	64.50236942	142.7423602	260.2462697	73.84793383	62.35243723	158.9455213	-1.351537818	0.001509788	0.034385371	Ipcef1	10	6835796	7002478	-	9003	protein_coding	interaction protein for cytohesin exchange factors 1 [Source:MGI Symbol;Acc:MGI:2444159]	-	57	90	75	129	227	60	0.160339238	0.151615764	0.16335381	0.366963996	0.672166209	0.190050432
ENSMUSG00000074634	106.7604616	195.4100833	103.2037911	276.6324811	218.9737336	311.392121	135.1247787	268.9994452	-0.986066699	0.001511306	0.034385371	Tmem267	13	119624575	120072595	+	5419	protein_coding	transmembrane protein 267 [Source:MGI Symbol;Acc:MGI:3648543]	-	97	294	120	250	191	253	0.45331991	0.82284357	0.434227525	1.181522112	0.939620071	1.331392881
ENSMUSG00000096210	2864.922491	2886.619019	2903.466655	3462.332133	4228.142039	5346.59041	2885.002722	4345.688194	-0.590878349	0.001513688	0.034403708	H1f0	15	78912650	78914704	+	2055	protein_coding	H1.0 linker histone [Source:MGI Symbol;Acc:MGI:95893]	-	2603	4343	3376	3129	3688	4344	32.07853692	32.05288338	32.21408987	38.99552152	47.84286239	60.28133346
ENSMUSG00000031274	8530.931322	7306.608998	7215.665059	5720.759709	5787.326739	4453.03041	7684.401793	5320.372286	0.53021818	0.001516463	0.034430951	Col4a5	X	140258381	140472230	+	6718	protein_coding	collagen, type IV, alpha 5 [Source:MGI Symbol;Acc:MGI:88456]	-	7751	10993	8390	5170	5048	3618	29.21930943	24.81791706	24.4893476	19.70931541	20.03168193	15.35795615
ENSMUSG00000024353	3.301869948	7.311261619	4.300157961	12.17182917	69.93401962	16.00038566	4.971096509	32.70207815	-2.690487948	0.001521059	0.034499451	Mzb1	18	35780320	35782420	-	1215	protein_coding	marginal zone B and B1 cell-specific protein 1 [Source:MGI Symbol;Acc:MGI:1917066]	-	3	11	5	11	61	13	0.062531261	0.137311056	0.080695438	0.231866178	1.33841756	0.305120884
ENSMUSG00000022416	6.603739896	0.664660147	0	14.38488902	71.08047896	6.153994486	2.422800014	30.53978749	-3.756234942	0.001529707	0.034659616	Cacna1i	15	80171439	80282480	+	9862	protein_coding	calcium channel, voltage-dependent, alpha 1I subunit [Source:MGI Symbol;Acc:MGI:2178051]	-	6	1	0	13	62	5	0.015407723	0.001537886	0	0.03375976	0.167596429	0.014458055
ENSMUSG00000115100	124.3704347	177.4642593	161.6859393	71.92444508	87.13090969	89.8483195	154.5068778	82.96789143	0.902495737	0.001535343	0.034751265	Gm34934	14	47104033	47120214	-	4686	lncRNA	predicted gene, 34934 [Source:MGI Symbol;Acc:MGI:5594093]	-	113	267	188	65	76	73	0.610700632	0.864167795	0.786703023	0.355248349	0.432363852	0.444247954
ENSMUSG00000087291	3961.143314	6670.529237	5880.035996	3556.387177	3053.021217	3750.24424	5503.902849	3453.217545	0.672832441	0.001537892	0.034772905	Gm11946	11	3480157	3486856	+	4346	lncRNA	predicted gene 11946 [Source:MGI Symbol;Acc:MGI:3650071]	-	3599	10036	6837	3214	2663	3047	20.97221662	35.02353925	30.84829122	18.93987666	16.33501409	19.99344317
ENSMUSG00000032194	6226.226098	8981.552569	8645.037565	4400.669509	5301.227979	5852.448756	7950.938744	5184.782082	0.617070371	0.001540156	0.034788105	Kank2	9	21678080	21710040	-	5235	protein_coding	KN motif and ankyrin repeat domains 2 [Source:MGI Symbol;Acc:MGI:2384568]	-	5657	13513	10052	3977	4624	4755	27.3666541	39.14931712	37.65225993	19.45628418	23.54719652	25.90232185
ENSMUSG00000053641	1729.079229	1755.367449	2052.035379	1079.973206	1490.39714	1106.488209	1845.494019	1225.619518	0.590500438	0.001550297	0.034980988	Dennd4a	9	64718622	64826949	+	16643	protein_coding	DENN/MADD domain containing 4A [Source:MGI Symbol;Acc:MGI:2142979]	-	1571	2641	2386	976	1300	899	2.390544223	2.406721781	2.811215123	1.501893717	2.082331209	1.540397974
ENSMUSG00000018566	3108.160244	5101.93129	4707.812936	2878.084333	2807.678919	2545.292119	4305.968157	2743.685124	0.650554229	0.001577213	0.035551588	Slc2a4	11	69833365	69839014	-	3478	protein_coding	solute carrier family 2 (facilitated glucose transporter), member 4 [Source:MGI Symbol;Acc:MGI:95758]	-	2824	7676	5474	2601	2449	2068	20.56304022	33.47298853	30.862455	19.15277781	18.77142646	16.95609406
ENSMUSG00000025795	9367.405042	12049.62381	10694.49285	7474.609639	8231.578047	7089.401648	10703.84057	7598.529778	0.494457504	0.001580191	0.035582001	Rassf3	10	121246255	121312252	-	3826	protein_coding	Ras association (RalGDS/AF-6) domain family member 3 [Source:MGI Symbol;Acc:MGI:2179722]	-	8511	18129	12435	6755	7180	5760	56.33623704	71.86509162	63.73178438	45.21696238	50.02850758	42.93212429
ENSMUSG00000035305	722.0088953	1332.643595	1072.459396	597.5261591	710.8047896	494.7811567	1042.370629	601.0373685	0.795397176	0.001583241	0.035613962	Ror1	4	99952988	100301962	+	5762	protein_coding	receptor tyrosine kinase-like orphan receptor 1 [Source:MGI Symbol;Acc:MGI:1347520]	-	656	2005	1247	540	620	402	2.883253286	5.277524077	4.243736927	2.40016723	2.8685109	1.989562833
ENSMUSG00000103567	202.5146901	164.1710564	158.245813	113.9725822	92.86320639	61.53994486	174.9771865	89.45857782	0.962907923	0.001588638	0.035698602	Pcdhga5	18	37827433	37974926	+	4664	protein_coding	protocadherin gamma subfamily A, 5 [Source:MGI Symbol;Acc:MGI:1935217]	-	184	247	184	103	81	50	0.999105826	0.80320705	0.77359657	0.565587339	0.462982468	0.305714701
ENSMUSG00000042510	5943.365906	5516.014562	5693.409141	4810.085581	2981.940738	3137.306389	5717.596536	3643.110903	0.65008684	0.001593554	0.035772266	AA986860	1	130659713	130672359	+	3640	protein_coding	expressed sequence AA986860 [Source:MGI Symbol;Acc:MGI:2138143]	-	5400	8299	6620	4347	2601	2549	37.57029338	34.57908373	35.66250619	30.58505406	19.04921298	19.96978145
ENSMUSG00000079465	108.9617083	115.6508656	68.80252738	42.04813713	40.12607683	50.46275479	97.80503376	44.21232292	1.147459577	0.001601437	0.035904028	Col4a3	1	82564642	82699780	+	9967	protein_coding	collagen, type IV, alpha 3 [Source:MGI Symbol;Acc:MGI:104688]	-	99	174	80	38	35	41	0.251549204	0.264773118	0.157391322	0.09764278	0.093614184	0.117307089
ENSMUSG00000029915	14.30810311	23.9277653	42.14154802	40.9416072	108.9136371	104.6179063	26.79247214	84.82438353	-1.654039621	0.001602712	0.035904028	Clec5a	6	40551828	40562755	-	3840	protein_coding	C-type lectin domain family 5, member a [Source:MGI Symbol;Acc:MGI:1345151]	-	13	36	49	37	95	85	0.085736221	0.142187159	0.2502189	0.246769508	0.659523766	0.631237166
ENSMUSG00000020892	74.84238549	132.2673693	79.12290649	43.15466705	24.0756461	48.00115699	95.41088709	38.41049005	1.319649129	0.001610446	0.036029767	Aloxe3	11	69016722	69039941	+	6397	protein_coding	arachidonate lipoxygenase 3 [Source:MGI Symbol;Acc:MGI:1345140]	-	68	199	92	39	21	39	0.269206023	0.471808571	0.282011443	0.15613823	0.087514701	0.173857374
ENSMUSG00000042364	4155.953641	4479.809392	4260.596508	3338.400782	2938.375284	3297.310246	4298.786514	3191.362104	0.429904034	0.001611624	0.036029767	Snx18	13	113728715	113755100	-	5220	protein_coding	sorting nexin 18 [Source:MGI Symbol;Acc:MGI:2137642]	-	3776	6740	4954	3017	2563	2679	18.31950324	19.58296708	18.60975919	14.80218416	13.08929248	14.63548338
ENSMUSG00000001027	3.301869948	5.317281178	5.160189553	7.74570947	49.29775154	28.30837464	4.59311356	28.45061188	-2.612447571	0.001614496	0.036057088	Scn4a	11	106209418	106244114	-	7041	protein_coding	sodium channel, voltage-gated, type IV, alpha [Source:MGI Symbol;Acc:MGI:98250]	-	3	8	6	7	43	23	0.010790439	0.017232359	0.016709835	0.025461541	0.162806665	0.093153323
ENSMUSG00000066363	15.40872642	32.56834721	12.04044229	25.45018826	235.0241643	40.61636361	20.00583864	100.3635721	-2.316438877	0.001616795	0.036071549	Serpina3f	12	104180803	104187388	+	2290	protein_coding	serine (or cysteine) peptidase inhibitor, clade A, member 3F [Source:MGI Symbol;Acc:MGI:2182838]	-	14	49	14	23	205	33	0.15482631	0.32452615	0.119880296	0.257225103	2.386472574	0.410944638
ENSMUSG00000007617	1297.63489	1447.629801	1241.885619	1074.440557	775.0065125	656.0158122	1329.050103	835.1542938	0.670025089	0.001623422	0.036182436	Homer1	13	93436143	93541637	+	11976	protein_coding	homer scaffolding protein 1 [Source:MGI Symbol;Acc:MGI:1347345]	-	1179	2178	1444	971	676	533	2.493183408	2.758259918	2.364343977	2.07648328	1.504779886	1.269171414
ENSMUSG00000026238	22610.10478	22635.66597	19665.48239	27846.93208	28486.07517	33822.3537	21637.08438	30051.78698	-0.473934005	0.001627355	0.036233125	Ptma	1	86454448	86458434	+	1462	protein_coding	prothymosin alpha [Source:MGI Symbol;Acc:MGI:97803]	-	20543	34056	22866	25166	24847	27480	355.8514205	353.2932703	306.6889162	440.8469248	453.0693219	536.0116339
ENSMUSG00000021108	2342.126416	2593.503894	2323.805362	1982.901624	1509.886948	1473.26628	2419.811891	1655.351618	0.547729954	0.001634897	0.036330668	Prkch	12	73631570	73824959	+	7530	protein_coding	protein kinase C, eta [Source:MGI Symbol;Acc:MGI:97600]	-	2128	3902	2702	1792	1317	1197	7.156964412	7.859255165	7.036320656	6.094864082	4.662607605	4.533191173
ENSMUSG00000031144	168.3953673	105.6809634	104.0638227	219.092925	335.9125861	192.004628	126.0467178	249.0033797	-0.988528219	0.001635063	0.036330668	Syp	X	7504710	7519495	+	5211	protein_coding	synaptophysin [Source:MGI Symbol;Acc:MGI:98467]	-	153	159	121	198	293	156	0.743571213	0.462769951	0.455322961	0.97311712	1.498941267	0.853706102
ENSMUSG00000121069	1051.095267	1409.079512	2482.051175	927.2720766	982.5156527	483.7039666	1647.408651	797.8305653	1.045961246	0.001655757	0.036723108	ENSMUSG00000121069	15	82247110	82252084	+	4975	lncRNA	novel transcript	-	955	2120	2886	838	857	393	4.861412762	6.462966073	11.37518572	4.313918436	4.592252992	2.252705013
ENSMUSG00000076490	55.0311658	19.93980442	42.14154802	43.15466705	244.195839	116.9258952	39.03750608	134.7588004	-1.797178083	0.001656757	0.036723108	Trbc1	6	41515152	41516815	+	749	TR_C_gene	T cell receptor beta, constant region 1 [Source:MGI Symbol;Acc:MGI:4439726]	-	50	30	49	39	213	95	1.690598179	0.607475179	1.282831208	1.333533055	7.581163355	3.616984501
ENSMUSG00000030579	487.576129	501.8184111	560.7405981	512.323355	1373.458287	1159.412561	516.7117128	1015.064734	-0.973816756	0.001657769	0.036723108	Tyrobp	7	30113185	30117010	+	667	protein_coding	TYRO protein tyrosine kinase binding protein [Source:MGI Symbol;Acc:MGI:1277211]	-	443	755	652	463	1198	942	16.82015922	17.16762499	19.1680095	17.77772374	47.88164397	40.27447883
ENSMUSG00000036989	2731.74707	3265.475303	3109.874238	2376.826277	2140.439584	1998.817409	3035.69887	2172.027757	0.483214544	0.001666908	0.036868971	Trim3	7	105253670	105282778	-	4569	protein_coding	tripartite motif-containing 3 [Source:MGI Symbol;Acc:MGI:1860040]	-	2482	4913	3616	2148	1867	1624	13.75728801	16.30852585	15.51895658	12.04021147	10.89334426	10.13607294
ENSMUSG00000033981	15.40872642	4.65262103	4.300157961	33.19589773	60.76234492	19.69278236	8.120501805	37.883675	-2.266759532	0.001667729	0.036868971	Gria2	3	80588757	80710142	-	15548	protein_coding	glutamate receptor, ionotropic, AMPA2 (alpha 2) [Source:MGI Symbol;Acc:MGI:95809]	-	14	7	5	30	53	16	0.022803721	0.0068283	0.006305953	0.049416015	0.09087395	0.029346094
ENSMUSG00000020787	11478.40056	28666.12749	15595.81289	6302.794449	12268.26138	9095.603851	18580.11365	9222.219892	1.010649368	0.001671392	0.036912584	P2rx1	11	72889929	72906026	+	2625	protein_coding	purinergic receptor P2X, ligand-gated ion channel, 1 [Source:MGI Symbol;Acc:MGI:1098235]	-	10429	43129	18134	5696	10701	7390	100.6156576	249.1891801	135.4626471	55.57272193	108.6758699	80.28233417
ENSMUSG00000016346	22.01246632	11.2992225	2.580094777	42.04813713	118.0853118	23.38517905	11.96392787	61.172876	-2.374175281	0.001675942	0.036975693	Kcnq2	2	180717372	180777093	-	16273	protein_coding	potassium voltage-gated channel, subfamily Q, member 2 [Source:MGI Symbol;Acc:MGI:1309503]	-	20	17	3	38	103	19	0.031125374	0.015844203	0.003615005	0.059804927	0.168735969	0.033295906
ENSMUSG00000038665	205.8165601	347.617257	203.8274874	111.7595224	157.0649293	49.23195589	252.4204348	106.0188025	1.251734179	0.001679777	0.037012807	Dgki	6	36822957	37277119	-	6242	protein_coding	diacylglycerol kinase, iota [Source:MGI Symbol;Acc:MGI:2443430]	-	187	523	237	101	137	40	0.758699945	1.270770209	0.744525944	0.414398911	0.585106431	0.182743142
ENSMUSG00000035852	42.92430932	60.4840734	36.98135847	56.43302614	95.15612506	313.8537188	46.79658039	155.1476233	-1.723946623	0.001681014	0.037012807	Misp	10	79656823	79666324	+	2848	protein_coding	mitotic spindle positioning [Source:MGI Symbol;Acc:MGI:1926156]	-	39	91	43	51	83	255	0.346798198	0.48460792	0.29606272	0.458618096	0.776919776	2.553318875
ENSMUSG00000041773	1434.112181	1273.488842	1614.279299	1117.595224	943.5360352	785.2496964	1440.626774	948.7936518	0.601843762	0.001687943	0.037077536	Enc1	13	97377613	97389542	+	4737	protein_coding	ectodermal-neural cortex 1 [Source:MGI Symbol;Acc:MGI:109610]	-	1303	1916	1877	1010	823	638	6.966156729	6.13452895	7.769912751	5.460582652	4.631637051	3.840804079
ENSMUSG00000032911	1928.29205	4071.708062	3210.497934	1567.952903	2068.212646	1584.038181	3070.166015	1740.06791	0.819642721	0.001688829	0.037077536	Cspg4	9	56772317	56807154	+	11931	protein_coding	chondroitin sulfate proteoglycan 4 [Source:MGI Symbol;Acc:MGI:2153093]	-	1752	6126	3733	1417	1804	1287	3.718856893	7.78734198	6.135308406	3.04168335	4.03086039	3.07614329
ENSMUSG00000019838	944.3348051	1092.701282	897.8729823	690.4746728	722.269383	536.6283192	978.3030231	649.7907917	0.590431539	0.001690562	0.037077536	Slc16a10	10	39909528	40018254	-	7356	protein_coding	solute carrier family 16 (monocarboxylic acid transporters), member 10 [Source:MGI Symbol;Acc:MGI:1919722]	-	858	1644	1044	624	630	436	2.953913527	3.389605791	2.783005293	2.17252041	2.283162895	1.690244879
ENSMUSG00000020279	11.00623316	7.311261619	4.300157961	15.49141894	167.3830634	4.923195589	7.53921758	62.59922596	-3.064091011	0.001690744	0.037077536	Il9r	11	32137541	32150279	-	4947	protein_coding	interleukin 9 receptor [Source:MGI Symbol;Acc:MGI:96564]	-	10	11	5	14	146	4	0.051192967	0.033724062	0.019819073	0.072478154	0.786772215	0.023058069
ENSMUSG00000035877	2039.455004	2492.475552	2525.052755	1780.406648	1676.123552	1376.033167	2352.32777	1610.854456	0.546449803	0.001708696	0.037433645	Zhx3	2	160590628	160714918	-	13259	protein_coding	zinc fingers and homeoboxes 3 [Source:MGI Symbol;Acc:MGI:2444772]	Homeobox	1853	3750	2936	1609	1462	1118	3.539295786	4.289528893	4.342107135	3.107894511	2.939508166	2.404561522
ENSMUSG00000049173	8.804986528	0.664660147	18.06066344	18.81100871	77.95923499	70.15553714	9.176770037	55.64192695	-2.617038936	0.001712371	0.037476558	Myoz3	18	60706822	60724860	-	3436	protein_coding	myozenin 3 [Source:MGI Symbol;Acc:MGI:2179296]	-	8	1	21	17	68	57	0.058964286	0.004414037	0.119845407	0.126711713	0.527586685	0.473071256
ENSMUSG00000029204	39.62243937	37.22096824	42.14154802	34.30242765	201.7768435	141.5418732	39.66165188	125.8737148	-1.666092834	0.001714769	0.037491485	Rhoh	5	66018556	66054043	+	10341	protein_coding	ras homolog family member H [Source:MGI Symbol;Acc:MGI:1921984]	-	36	56	49	31	176	115	0.08816418	0.082132414	0.092915634	0.076775058	0.453720288	0.31713207
ENSMUSG00000047344	651.5690031	588.2242303	803.2695072	424.9074909	434.5080891	180.9274379	681.0209135	346.781006	0.972534528	0.001718478	0.037534993	Lancl3	X	9066141	9134324	+	3991	protein_coding	LanC lantibiotic synthetase component C-like 3 (bacterial) [Source:MGI Symbol;Acc:MGI:2443335]	-	592	885	934	384	379	147	3.756576083	3.363184116	4.589024778	2.464169016	2.531602706	1.050365545
ENSMUSG00000029605	356.6019544	282.4805626	268.3298568	487.9796966	437.9474671	466.4727821	302.4707912	464.1333153	-0.620895786	0.001730675	0.037748212	Oas1b	5	120950700	120962228	+	1992	protein_coding	2'-5' oligoadenylate synthetase 1B [Source:MGI Symbol;Acc:MGI:97430]	-	324	425	312	441	382	379	4.119152648	3.235852346	3.071287797	5.669832792	5.112250167	5.425686997
ENSMUSG00000028763	15132.46997	24146.43849	26099.37873	11552.17241	15031.22838	13812.02522	21792.7624	13465.14201	0.694686102	0.001731696	0.037748212	Hspg2	4	137196080	137297941	+	14739	protein_coding	perlecan (heparan sulfate proteoglycan 2) [Source:MGI Symbol;Acc:MGI:96257]	-	13749	36329	30347	10440	13111	11222	23.62410169	37.38303222	40.37411354	18.14067638	23.71405744	21.71236373
ENSMUSG00000028150	773.7381911	584.2362694	779.1886226	1072.227497	1015.762974	1057.256253	712.3876944	1048.415574	-0.559125471	0.001745225	0.037977204	Rorc	3	94280101	94305583	+	3559	protein_coding	RAR-related orphan receptor gamma [Source:MGI Symbol;Acc:MGI:104856]	THR-like	703	879	906	969	886	859	5.002413034	3.745846593	4.991780313	6.972953756	6.636571884	6.882877435
ENSMUSG00000076522	1.100623316	0.664660147	0	5.532649622	12.61105272	19.69278236	0.588427821	12.61216157	-4.475273088	0.001746487	0.037977204	Igkv16-104	6	68402559	68403056	+	378	IG_V_gene	immunoglobulin kappa variable 16-104 [Source:MGI Symbol;Acc:MGI:2685913]	-	1	1	0	5	11	16	0.06699778	0.040123361	0	0.33876552	0.77578067	1.207071631
ENSMUSG00000023336	2265.082784	3211.637831	3540.750065	1732.825862	1788.476567	2225.284406	3005.82356	1915.528945	0.650531892	0.001747417	0.037977204	Wfdc1	8	120393104	120414961	+	1539	protein_coding	WAP four-disulfide core domain 1 [Source:MGI Symbol;Acc:MGI:1915116]	-	2058	4832	4117	1566	1560	1808	33.86561454	47.61868588	52.45628152	26.05998335	27.02240803	33.50153193
ENSMUSG00000026548	91.35173523	76.43591693	122.1244861	100.6942231	306.1046433	288.006942	96.63737942	231.6019361	-1.261417086	0.001753417	0.038032501	Slamf9	1	172302925	172306142	+	1313	protein_coding	SLAM family member 9 [Source:MGI Symbol;Acc:MGI:1923692]	-	83	115	142	91	267	234	1.600905057	1.328379652	2.120698223	1.774997159	5.42106487	5.082249614
ENSMUSG00000056145	45.12555595	37.88562839	35.26129528	73.03097501	188.0193314	62.77074376	39.42415988	107.9403501	-1.456877857	0.001753444	0.038032501	AI504432	3	106946820	106961663	+	5569	lncRNA	expressed sequence AI504432 [Source:MGI Symbol;Acc:MGI:2139742]	-	41	57	41	66	164	51	0.186448481	0.155233961	0.144364993	0.30352028	0.785063343	0.261154683
ENSMUSG00000031563	2137.41048	2820.153005	2296.284351	1772.660939	1678.416471	1624.654544	2417.949278	1691.910651	0.515673511	0.001755567	0.03804076	Wwc2	8	48276994	48443959	-	13784	protein_coding	WW, C2 and coiled-coil domain containing 2 [Source:MGI Symbol;Acc:MGI:1261872]	-	1942	4243	2670	1602	1464	1320	3.568010891	4.668602171	3.798317384	2.97651615	2.8314173	2.730885723
ENSMUSG00000026582	1266.817437	714.5096582	1081.059711	640.6808262	667.2393348	396.3172449	1020.795602	568.0791353	0.843985621	0.001782052	0.038521654	Sele	1	163875803	163885246	+	2912	protein_coding	selectin, endothelial cell [Source:MGI Symbol;Acc:MGI:98278]	-	1151	1075	1257	579	582	322	10.01004807	5.598944905	8.464458134	5.092232086	5.328067068	3.153329555
ENSMUSG00000021133	6432.042658	6791.497384	7446.153526	5417.57051	4880.477402	3739.16705	6889.897856	4679.071654	0.558196588	0.001782766	0.038521654	Susd6	12	80837284	80927609	+	7615	protein_coding	sushi domain containing 6 [Source:MGI Symbol;Acc:MGI:2444661]	-	5844	10218	8658	4896	4257	3038	19.43535644	20.35096892	22.29476649	16.46616631	14.90293514	11.37686808
ENSMUSG00000043263	118.8673181	110.9982446	94.60347515	136.1031807	432.2151705	194.4662258	108.156346	254.2615256	-1.233924551	0.001783051	0.038521654	Ifi209	1	173458483	173475494	+	3547	protein_coding	interferon activated gene 209 [Source:MGI Symbol;Acc:MGI:2138243]	-	108	167	110	123	377	158	0.771107234	0.714075912	0.608116449	0.888106235	2.833467468	1.270283798
ENSMUSG00000024978	8038.9527	7510.659663	8522.913079	6334.883817	5872.16473	5819.217186	8024.175147	6008.755244	0.417196179	0.001785782	0.03854254	Gpam	19	55055700	55115670	-	6664	protein_coding	glycerol-3-phosphate acyltransferase, mitochondrial [Source:MGI Symbol;Acc:MGI:109162]	-	7304	11300	9910	5725	5122	4728	27.75734903	25.71772543	29.16042977	22.00196647	20.49003285	20.23239707
ENSMUSG00000008658	8.804986528	8.640581914	4.300157961	16.59794887	65.34818227	23.38517905	7.248575468	35.11043673	-2.277635186	0.001789984	0.038595089	Rbfox1	16	5703219	7229390	+	4400	protein_coding	RNA binding protein, fox-1 homolog (C. elegans) 1 [Source:MGI Symbol;Acc:MGI:1926224]	-	8	13	5	15	57	19	0.046045747	0.044810499	0.022282945	0.087309113	0.345350626	0.123141881
ENSMUSG00000041431	128.772928	124.9561077	92.02338037	196.9623265	175.4082787	244.9289806	115.2508053	205.7665286	-0.836224011	0.001799244	0.038756506	Ccnb1	13	100915158	100923078	-	4217	protein_coding	cyclin B1 [Source:MGI Symbol;Acc:MGI:88302]	-	117	188	107	178	153	199	0.702642591	0.676150461	0.497548511	1.081029131	0.967221404	1.34571885
ENSMUSG00000018930	7.704363212	2.658640589	5.160189553	12.17182917	34.39378014	33.23157023	5.174397785	26.59905985	-2.401453741	0.001805865	0.038860801	Ccl4	11	83553410	83555509	+	660	protein_coding	chemokine (C-C motif) ligand 4 [Source:MGI Symbol;Acc:MGI:98261]	-	7	4	6	11	30	27	0.26860019	0.091918971	0.178263557	0.426844555	1.211756584	1.166607298
ENSMUSG00000103332	73.74176217	111.6629047	166.8461289	64.17873561	45.85837352	36.92396692	117.4169319	48.98702535	1.261508039	0.001813052	0.038977053	Pcdhga2	18	37802006	37974923	+	4689	protein_coding	protocadherin gamma subfamily A, 2 [Source:MGI Symbol;Acc:MGI:1935214]	-	67	168	194	58	40	30	0.361865167	0.543398142	0.811291174	0.316788025	0.22741433	0.182450846
ENSMUSG00000035860	3.301869948	0	0.860031592	13.27835909	8.025215367	28.30837464	1.387300513	16.53731637	-3.72752847	0.001817788	0.039006768	Cdhr3	12	33083795	33142874	-	4569	protein_coding	cadherin-related family member 3 [Source:MGI Symbol;Acc:MGI:1916014]	-	3	0	1	12	7	23	0.016628471	0	0.004291747	0.067263751	0.040842748	0.143552757
ENSMUSG00000020911	47745.03945	45211.51253	32743.12278	66486.95703	57990.20624	61045.16371	41899.89159	61840.77566	-0.56162238	0.001818006	0.039006768	Krt19	11	100031636	100039491	-	1855	protein_coding	keratin 19 [Source:MGI Symbol;Acc:MGI:96693]	-	43380	68022	38072	60086	50582	49598	592.2401468	556.1533831	402.4547264	829.5649139	726.9259158	762.4741255
ENSMUSG00000056043	279.5583223	237.9483327	215.8679297	134.9966508	142.1609579	45.5395592	244.4581949	107.5657226	1.181147734	0.001826403	0.039131012	Rgs9bp	7	35278418	35285007	-	6590	protein_coding	regulator of G-protein signalling 9 binding protein [Source:MGI Symbol;Acc:MGI:2384418]	-	254	358	251	122	124	37	0.976113934	0.823923163	0.746867499	0.474127791	0.501619417	0.160111
ENSMUSG00000027654	698.8958056	1279.470783	1094.820217	492.4058163	374.8922036	756.9413218	1024.395602	541.4131139	0.921430067	0.00182738	0.039131012	Fam83d	2	158610013	158628557	+	3991	protein_coding	family with sequence similarity 83, member D [Source:MGI Symbol;Acc:MGI:1919128]	-	635	1925	1273	445	327	615	4.029435495	7.315400478	6.254634414	2.855612532	2.184258799	4.394386464
ENSMUSG00000099974	56.13178911	61.81339369	94.60347515	67.49832539	334.7661267	201.8510191	70.84955265	201.3718238	-1.505706426	0.001840781	0.039343821	Bcl2a1d	9	88605338	88613967	-	863	protein_coding	B cell leukemia/lymphoma 2 related protein A1d [Source:MGI Symbol;Acc:MGI:1278325]	-	51	93	110	61	292	164	1.496620159	1.634410912	2.499407932	1.810256165	9.020074503	5.419234106
ENSMUSG00000041037	2890.236828	2819.488344	2773.601885	2240.723097	2083.116617	1732.964847	2827.775686	2018.934854	0.485795763	0.00184092	0.039343821	Irgq	7	24230114	24238025	+	6083	protein_coding	immunity-related GTPase family, Q [Source:MGI Symbol;Acc:MGI:2667176]	-	2626	4242	3225	2025	1817	1408	10.93274241	10.57649937	10.39602121	8.525663885	7.962971838	6.6006955
ENSMUSG00000025647	6185.503036	7189.628812	7022.157951	9181.985312	9132.695087	8928.215201	6799.0966	9080.9652	-0.417330467	0.00184334	0.039355715	Shisa5	9	108867633	108886845	+	3297	protein_coding	shisa family member 5 [Source:MGI Symbol;Acc:MGI:1915044]	-	5620	10817	8165	8298	7966	7254	43.16876047	49.75961172	48.56154507	64.45780011	64.41090836	62.74273765
ENSMUSG00000025494	857.3855631	848.771008	983.8761415	1185.093549	1239.322544	1341.570798	896.6775709	1255.328964	-0.485234195	0.001845081	0.039355715	Sigirr	7	140671088	140680485	-	3043	protein_coding	single immunoglobulin and toll-interleukin 1 receptor (TIR) domain [Source:MGI Symbol;Acc:MGI:1344402]	-	779	1277	1144	1071	1081	1090	6.483174566	6.364701571	7.371898149	9.013812387	9.470257996	10.21478913
ENSMUSG00000085154	205.8165601	194.080763	225.3282772	133.8901208	132.9892832	93.54071619	208.4085334	120.1400401	0.792258004	0.001851715	0.039432868	C130046K22Rik	11	103588542	103614774	+	4983	lncRNA	RIKEN cDNA C130046K22 gene [Source:MGI Symbol;Acc:MGI:3026935]	-	187	292	262	121	116	76	0.950392345	0.888752969	1.031016601	0.621892729	0.620590568	0.434938213
ENSMUSG00000027805	4720.573402	3158.465019	3502.908675	2824.970897	2225.277575	2376.672671	3793.982366	2475.640381	0.615435767	0.001853265	0.039432868	Pfn2	3	57749316	57755500	-	3541	protein_coding	profilin 2 [Source:MGI Symbol;Acc:MGI:97550]	-	4289	4752	4073	2553	1941	1931	30.67484167	20.35352362	22.55504706	18.46485425	14.61294257	15.55110334
ENSMUSG00000032254	2016.341915	1155.843996	1280.587041	1094.358095	742.9056511	686.7857847	1484.257651	841.3498436	0.81780015	0.001855215	0.039432868	Kif23	9	61823187	61854056	-	7901	protein_coding	kinesin family member 23 [Source:MGI Symbol;Acc:MGI:1919069]	-	1832	1739	1489	989	648	558	5.872129407	3.338155939	3.695454762	3.205791151	2.18640702	2.013988551
ENSMUSG00000038775	3376.712333	3408.377235	2898.306466	4374.112791	6353.677652	4160.100273	3227.798678	4962.630238	-0.620585285	0.001857681	0.039432868	Vill	9	118881846	118900593	+	4409	protein_coding	villin-like [Source:MGI Symbol;Acc:MGI:1201781]	-	3068	5128	3370	3953	5542	3380	17.62249787	17.63993652	14.98804734	22.9618942	33.50923333	21.86157573
ENSMUSG00000027035	4093.218112	3889.591181	3202.75765	2962.180607	2274.575327	2416.058235	3728.522314	2550.938057	0.547396967	0.001858718	0.039432868	Cers6	2	68691785	68944626	+	8875	protein_coding	ceramide synthase 6 [Source:MGI Symbol;Acc:MGI:2442564]	-	3719	5852	3724	2677	1984	1963	10.61231242	10.00057695	8.22804323	7.725044777	5.959521282	6.307493303
ENSMUSG00000040829	170.596614	156.8597947	245.9690354	235.6908739	624.8203393	355.7008813	191.1418147	405.4040315	-1.084913127	0.00185953	0.039432868	Zmynd15	11	70350259	70357028	+	4409	protein_coding	zinc finger, MYND-type containing 15 [Source:MGI Symbol;Acc:MGI:3603821]	-	155	236	286	213	545	289	0.890315244	0.811822352	1.271982653	1.237258655	3.295296313	1.869229404
ENSMUSG00000069792	119.9679414	144.2312519	152.2255918	140.5293004	334.7661267	466.4727821	138.8082617	313.9227364	-1.175038836	0.001869693	0.039609928	Wfdc17	11	83594817	83597094	+	533	protein_coding	WAP four-disulfide core domain 17 [Source:MGI Symbol;Acc:MGI:3649773]	-	109	217	177	127	292	379	5.17906664	6.174781938	6.511803871	6.102355549	14.60473601	20.27761444
ENSMUSG00000066829	522.7960751	568.2844259	603.7421778	715.9248611	874.748475	873.867217	564.9408929	821.5135177	-0.539163568	0.001878157	0.039750693	Zfp810	9	22188044	22218944	-	6133	protein_coding	zinc finger protein 810 [Source:MGI Symbol;Acc:MGI:2384563]	zf-C2H2	475	855	702	647	763	710	1.961430188	2.114376145	2.244498925	2.701794492	3.316573621	3.301339926
ENSMUSG00000044674	4822.931371	6168.710826	6241.249265	3742.284204	3867.007347	4430.87603	5744.297154	4013.389194	0.517600254	0.00188372	0.039816247	Fzd1	5	4803839	4808035	-	4197	protein_coding	frizzled class receptor 1 [Source:MGI Symbol;Acc:MGI:1196625]	-	4382	9281	7257	3382	3373	3600	26.44147112	33.53859798	33.90575411	20.6374308	21.42473411	24.46067243
ENSMUSG00000058163	55.0311658	91.05844017	108.3639806	235.6908739	153.6255513	144.003471	84.8178622	177.7732987	-1.062210894	0.001884901	0.039816247	Gm5431	11	48778249	48793041	-	3862	protein_coding	predicted gene 5431 [Source:MGI Symbol;Acc:MGI:3645205]	-	50	137	126	213	134	117	0.327876239	0.538018734	0.639754766	1.412499588	0.924976284	0.863929796
ENSMUSG00000038037	154.0872642	189.428142	127.2846757	210.2406856	349.6700981	295.3917353	156.9333606	285.1008397	-0.858390587	0.001889995	0.039885278	Socs1	16	10600104	10603400	-	2908	protein_coding	suppressor of cytokine signaling 1 [Source:MGI Symbol;Acc:MGI:1354910]	-	140	285	148	190	305	240	1.219230571	1.486413216	0.997981676	1.673324596	2.796040811	2.353540628
ENSMUSG00000021835	1719.17362	1973.375977	1708.022742	918.4198372	1348.236182	1298.492837	1800.19078	1188.382952	0.599699486	0.001897386	0.040002621	Bmp4	14	46620977	46628126	-	2248	protein_coding	bone morphogenetic protein 4 [Source:MGI Symbol;Acc:MGI:88180]	-	1562	2969	1986	830	1176	1055	17.59693107	20.03101661	17.32360176	9.455898056	13.94598147	13.3832322
ENSMUSG00000001089	7184.869007	7802.445468	7709.323193	6207.632876	5031.810035	4102.252724	7565.545889	5113.898545	0.564969894	0.00190295	0.040081227	Luzp1	4	136197072	136282091	+	8112	protein_coding	leucine zipper protein 1 [Source:MGI Symbol;Acc:MGI:107629]	-	6528	11739	8964	5610	4389	3333	20.380011	21.94786403	21.66851555	17.71152332	14.42366768	11.71688674
ENSMUSG00000002985	15653.0648	15630.14802	15509.80973	15909.68725	33453.68349	30880.74433	15597.67419	26748.03836	-0.77809126	0.001904829	0.040082148	Apoe	7	19430034	19433113	-	2138	protein_coding	apolipoprotein E [Source:MGI Symbol;Acc:MGI:88057]	-	14222	23516	18034	14378	29180	25090	168.4632534	166.8187455	165.4015666	172.2311789	363.844367	334.6553873
ENSMUSG00000027330	1512.256436	1741.409586	1187.703629	2805.053358	2018.914894	2115.743304	1480.45655	2313.237186	-0.643668553	0.001917417	0.040308206	Cdc25b	2	131028869	131040417	+	3728	protein_coding	cell division cycle 25B [Source:MGI Symbol;Acc:MGI:99701]	-	1374	2620	1381	2535	1761	1719	9.333897756	10.65895155	7.263953061	17.41498304	12.59277725	13.14936659
ENSMUSG00000039196	13.20747979	17.94582397	6.020221146	15.49141894	108.9136371	48.00115699	12.39117497	57.46873768	-2.205533746	0.001940238	0.040748731	Orm1	4	63262797	63266400	+	775	protein_coding	orosomucoid 1 [Source:MGI Symbol;Acc:MGI:97443]	-	12	27	7	14	95	39	0.392131521	0.528385829	0.17711347	0.462644421	3.267833885	1.435052418
ENSMUSG00000029810	4929.691832	5660.910474	5511.942475	6245.254893	8545.707906	8770.672942	5367.514927	7853.87858	-0.548982516	0.001947268	0.04082508	Tmem176b	6	48810752	48818430	-	2371	protein_coding	transmembrane protein 176B [Source:MGI Symbol;Acc:MGI:1916348]	-	4479	8517	6409	5644	7454	7126	47.84116191	54.48089	53.00465009	60.9644201	83.81001211	85.70755859
ENSMUSG00000027524	576.7266176	417.4065724	743.0672957	272.2063614	369.1599069	361.8548758	579.0668286	334.407048	0.791579172	0.001947612	0.04082508	Edn3	2	174602412	174625835	+	4113	protein_coding	endothelin 3 [Source:MGI Symbol;Acc:MGI:95285]	-	524	628	864	246	322	294	3.226448874	2.315741265	4.119175419	1.531783523	2.087061425	2.038419105
ENSMUSG00000024076	103.4585917	74.44193649	62.78230623	122.8248216	179.9941161	164.9270522	80.22761147	155.91533	-0.964868894	0.00195622	0.040959762	Vit	17	78815493	78934837	+	3227	protein_coding	vitrin [Source:MGI Symbol;Acc:MGI:1921449]	-	94	112	73	111	157	134	0.737702234	0.526390639	0.443587346	0.880937321	1.296996356	1.184160835
ENSMUSG00000022887	204.7159368	253.9001762	317.3516575	287.6977803	617.9415832	606.7838563	258.6559235	504.1410733	-0.961098479	0.001957787	0.040959762	Masp1	16	23268167	23339565	-	9833	protein_coding	mannan-binding lectin serine peptidase 1 [Source:MGI Symbol;Acc:MGI:88492]	-	186	382	369	260	539	493	0.479048093	0.589205001	0.735860653	0.67718652	1.461304747	1.429768552
ENSMUSG00000049516	2041.656251	1903.586662	1785.425586	1509.306817	1353.968478	1156.950963	1910.222833	1340.075419	0.510904707	0.001960015	0.040967129	Spty2d1	7	46640144	46658159	-	6788	protein_coding	SPT2 chromatin protein domain containing 1 [Source:MGI Symbol;Acc:MGI:2142062]	-	1855	2864	2076	1364	1181	940	6.920767994	6.399120382	5.997092807	5.146281433	4.638164344	3.949034066
ENSMUSG00000020821	21283.85368	24314.5975	23620.76768	18440.32119	15889.92643	17028.10274	23073.07296	17119.45012	0.430610162	0.001968348	0.041101977	Kif1c	11	70591374	70622790	+	7276	protein_coding	kinesin family member 1C [Source:MGI Symbol;Acc:MGI:1098260]	-	19338	36582	27465	16665	13860	13835	67.30868033	76.25421513	74.01882168	58.65886069	50.78186058	54.22397276
ENSMUSG00000016520	1504.552073	1569.927268	1435.392727	1139.725822	1141.873501	989.5623134	1503.290689	1090.387212	0.463197142	0.001972559	0.041139922	Lnx2	5	146953465	147013396	-	4557	protein_coding	ligand of numb-protein X 2 [Source:MGI Symbol;Acc:MGI:2155959]	-	1367	2362	1669	1030	996	804	7.596992475	7.861220265	7.181787691	5.788675332	5.826642587	5.031319309
ENSMUSG00000040229	68.23864559	48.52019075	71.38262216	85.20280417	216.6808149	131.695482	62.7138195	144.526367	-1.208711763	0.0019752	0.041139922	Gpr34	X	13498328	13507097	+	2090	protein_coding	G protein-coupled receptor 34 [Source:MGI Symbol;Acc:MGI:1346334]	-	62	73	83	77	189	107	0.75127271	0.529743546	0.778730277	0.943551121	2.410757836	1.459964688
ENSMUSG00000034235	1714.771126	2012.590926	2248.122582	1418.571363	1488.104221	1217.260109	1991.828211	1374.645231	0.535257547	0.001975816	0.041139922	Usp54	14	20598980	20691131	-	9068	protein_coding	ubiquitin specific peptidase 54 [Source:MGI Symbol;Acc:MGI:1926037]	-	1558	3028	2614	1282	1298	989	4.351191046	5.064463666	5.652613951	3.620741416	3.815937474	3.110209477
ENSMUSG00000042842	2368.541376	2642.024085	2193.940592	1905.44453	1621.093504	1601.269365	2401.502018	1709.269133	0.490660511	0.001978693	0.041160593	Serpinb6b	13	33149192	33163050	+	2262	protein_coding	serine (or cysteine) peptidase inhibitor, clade B, member 6b [Source:MGI Symbol;Acc:MGI:894688]	-	2152	3975	2551	1722	1414	1301	24.09361003	26.65223493	22.11429569	19.49671945	16.66459939	16.40172614
ENSMUSG00000034116	128.772928	105.0163033	187.4868871	168.1925485	492.9775154	291.6993386	140.4253728	317.6231342	-1.17831926	0.001984137	0.041234561	Vav1	17	57586100	57635031	+	3688	protein_coding	vav 1 oncogene [Source:MGI Symbol;Acc:MGI:98923]	-	117	158	218	152	430	237	0.803428364	0.649763445	1.159099812	1.055537511	3.108247637	1.832577263
ENSMUSG00000055489	2.201246632	3.323300736	5.160189553	8.852239395	24.0756461	34.46236912	3.561578974	22.46341821	-2.638787278	0.001990323	0.04132379	Ano5	7	51160777	51248457	+	7820	protein_coding	anoctamin 5 [Source:MGI Symbol;Acc:MGI:3576659]	-	2	5	6	8	21	28	0.006477023	0.009697334	0.015045262	0.026200177	0.071589711	0.102107146
ENSMUSG00000028860	2676.715904	2724.441943	3125.354806	3699.129537	3775.2906	4162.56187	2842.170885	3878.994003	-0.44855935	0.002006183	0.04161353	Sytl1	4	132980401	132990424	-	2518	protein_coding	synaptotagmin-like 1 [Source:MGI Symbol;Acc:MGI:1933365]	-	2432	4099	3634	3343	3293	3382	24.46020289	24.68944303	28.29987071	34.00177951	34.86374801	38.3021134
ENSMUSG00000056752	130.9741746	37.88562839	290.6906782	43.15466705	33.2473208	56.61674927	153.1834937	44.33957904	1.788100549	0.002019385	0.041785005	Dnah9	11	65722108	66059377	-	15949	protein_coding	dynein, axonemal, heavy chain 9 [Source:MGI Symbol;Acc:MGI:1289279]	-	119	57	338	39	29	46	0.188958187	0.054203895	0.415564554	0.062625635	0.048473302	0.082248736
ENSMUSG00000032496	189.3072103	780.975673	51.60189553	5244.951841	659.2141194	11419.35217	340.6282596	5774.506043	-4.083019931	0.002019411	0.041785005	Ltf	9	110848339	110871835	+	3450	protein_coding	lactotransferrin [Source:MGI Symbol;Acc:MGI:96837]	-	172	1175	60	4740	575	9278	1.262587723	5.165446548	0.341025936	35.18683809	4.443107475	76.69024644
ENSMUSG00000015355	111.1629549	103.686983	122.1244861	108.4399326	396.674931	289.2377409	112.324808	264.7842015	-1.237108451	0.002021668	0.041785005	Cd48	1	171509577	171532826	+	1189	protein_coding	CD48 antigen [Source:MGI Symbol;Acc:MGI:88339]	-	101	156	142	98	346	235	2.151254191	1.989902713	2.341864396	2.110888127	7.757688072	5.636258041
ENSMUSG00000028289	866.1905497	827.5018833	761.9879907	568.7563811	603.0376118	583.3986773	818.5601412	585.0642234	0.484137549	0.002022102	0.041785005	Epha7	4	28813131	28967499	+	9884	protein_coding	Eph receptor A7 [Source:MGI Symbol;Acc:MGI:95276]	-	787	1245	886	514	526	474	2.016481332	1.910406183	1.75774649	1.331837927	1.418701658	1.367572834
ENSMUSG00000010607	966.3472714	840.7950862	917.6537089	1413.038713	1067.353644	2398.827051	908.2653555	1626.406469	-0.840546862	0.002032937	0.041969194	Pigyl	9	22068142	22069654	+	777	protein_coding	phosphatidylinositol glycan anchor biosynthesis, class Y-like [Source:MGI Symbol;Acc:MGI:1913518]	-	878	1265	1067	1277	931	1949	28.61710568	24.69213297	26.92766247	42.09115803	31.94234022	71.53122796
ENSMUSG00000003123	643.8646398	739.1020837	700.0657161	829.8974433	1184.292496	1131.104187	694.3441465	1048.431375	-0.593474435	0.002038652	0.042016147	Lipe	7	25078952	25098135	-	5886	protein_coding	lipase, hormone sensitive [Source:MGI Symbol;Acc:MGI:96790]	-	585	1112	814	750	1033	919	2.517026678	2.86532329	2.711810896	3.263337575	4.678623875	4.452460895
ENSMUSG00000039533	5.50311658	6.646601472	8.600315922	21.02406856	24.0756461	39.38556471	6.916677991	28.16175979	-2.015569383	0.002039059	0.042016147	Mmd2	5	142548113	142594555	-	5193	protein_coding	monocyte to macrophage differentiation-associated 2 [Source:MGI Symbol;Acc:MGI:1922354]	-	5	10	10	19	21	32	0.024383941	0.029205912	0.03776043	0.0937036	0.107805034	0.175726199
ENSMUSG00000087090	0	0	1.720063184	8.852239395	16.05043073	12.30798897	0.573354395	12.40355303	-4.445737325	0.002042636	0.042043636	Nctc1	7	142098346	142112337	-	3442	lncRNA	non-coding transcript 1 [Source:MGI Symbol;Acc:MGI:1306816]	-	0	0	2	8	14	10	0	0	0.011393952	0.059525098	0.108431443	0.082850283
ENSMUSG00000106019	275.155829	303.7496873	272.6300147	356.3026356	457.4372759	572.3214872	283.845177	462.0204663	-0.701072605	0.002046569	0.042043636	Gm43672	3	22128574	22130306	-	1733	lncRNA	predicted gene 43672 [Source:MGI Symbol;Acc:MGI:5663809]	-	250	457	317	322	399	465	3.653369983	3.999509546	3.586872618	4.75859019	6.137795323	7.651723188
ENSMUSG00000051920	1.100623316	0.664660147	0	5.532649622	17.19689007	13.53878787	0.588427821	12.08944252	-4.41597249	0.002047425	0.042043636	Rspo2	15	42884190	43034222	-	5112	protein_coding	R-spondin 2 [Source:MGI Symbol;Acc:MGI:1922667]	-	1	1	0	5	15	11	0.004954061	0.002966868	0	0.025049563	0.078223723	0.061363016
ENSMUSG00000019699	2891.337451	3690.193137	3769.518469	2415.554825	2624.245425	2091.127326	3450.349686	2376.975859	0.53785149	0.002048092	0.042043636	Akt3	1	176847639	177085769	-	5124	protein_coding	thymoma viral proto-oncogene 3 [Source:MGI Symbol;Acc:MGI:1345147]	-	2627	5552	4383	2183	2289	1699	12.98384021	16.43347607	16.77326482	10.9110265	11.90898479	9.455600567
ENSMUSG00000050234	123.2698114	160.1830955	114.3842018	138.3162405	496.4168934	295.3917353	132.6123695	310.0416231	-1.223170463	0.002054003	0.042125387	Gja4	4	127205214	127207832	-	1685	protein_coding	gap junction protein, alpha 4 [Source:MGI Symbol;Acc:MGI:95715]	-	112	241	133	125	433	240	1.683334125	2.169233175	1.547772015	1.899901579	6.850559774	4.061778129
ENSMUSG00000024331	2289.296497	1660.321048	1131.801575	2621.369391	2762.967005	3186.538345	1693.806373	2856.958247	-0.754739367	0.002061178	0.042221969	Dsc2	18	20163690	20192611	-	5277	protein_coding	desmocollin 2 [Source:MGI Symbol;Acc:MGI:103221]	-	2080	2498	1316	2369	2410	2589	9.9822502	7.179503973	4.890171039	11.49738204	12.1749733	13.99103415
ENSMUSG00000060568	1764.299175	1625.75872	1369.170295	1198.371908	976.7833561	587.091074	1586.409397	920.7487794	0.78426864	0.002063661	0.042221969	Fam78b	1	166828986	166918871	+	6325	protein_coding	family with sequence similarity 78, member B [Source:MGI Symbol;Acc:MGI:2443050]	-	1603	2446	1592	1083	852	477	6.418376702	5.865229674	4.935575364	4.385195126	3.591014294	2.150615192
ENSMUSG00000000244	50.62867253	34.56232765	58.48214827	45.3677269	299.2258872	121.8490908	47.89104949	155.4809017	-1.701847883	0.002066114	0.042221969	Tspan32	7	142558783	142573381	+	6234	protein_coding	tetraspanin 32 [Source:MGI Symbol;Acc:MGI:1350360]	-	46	52	68	41	261	99	0.186871574	0.12651023	0.213893393	0.168437216	1.116122282	0.452869692
ENSMUSG00000005413	1656.438091	2838.098829	2000.433484	1608.89451	912.5816331	1213.567713	2164.990134	1245.014619	0.798628252	0.002066445	0.042221969	Hmox1	8	75820249	75827217	+	1751	protein_coding	heme oxygenase 1 [Source:MGI Symbol;Acc:MGI:96163]	-	1505	4270	2326	1454	796	986	21.76719982	36.98544337	26.04826602	21.26665846	12.11894991	16.05815439
[truncated: 2,874 more rows]
