# Supplementary material for: MyD88 Signaling Accompanied by Microbiota Changes Supports Urinary Bladder Carcinogenesis
Source: Int J Mol Sci. 2024 Jun 29;25(13):7176. doi: 10.3390/ijms25137176 (PMC11241070; doi:10.3390/ijms25137176)
Supplement: Supplementary file 1 [file ijms-25-07176-s001.zip › Supplementary Table S6..xlsx]

## Sheet: Sheet1
Table S6: Differentially expressed genes in the KEGG “Ribosomes” pathway
Gene	Differentialy_expressed	Log2FoldChange	p_value
Rpl17	DOWN	-0.363784881503982	0.049
Rpl5	DOWN	-0.379480560934895	0.049
Rpl10a	DOWN	-0.497172546782072	0.0368159486877718
Rpl39	DOWN	-0.415051809425473	0.0342456955688886
Rps7	DOWN	-0.37730215397716	0.0312921288047657
Rps3	DOWN	-0.367037806446859	0.0254558854584916
Rpl11	DOWN	-0.412051746005976	0.0352495036296788
Rps3a1	DOWN	-0.401267584340186	0.0308136945823818
Rps11	DOWN	-0.422246444636425	0.0351948723140998
Rpl23	DOWN	-0.415228869130652	0.0279434065295841
Rpl19	DOWN	-0.448161434297867	0.0369371909364001
Rpl6	DOWN	-0.434662863642402	0.0289269498483849
Rpl35a	DOWN	-0.452834146948553	0.0302586724858531
Rpl35	DOWN	-0.461510735322538	0.0231304466739024
Rps16	DOWN	-0.432512441645759	0.02340484699878
Rpl22	DOWN	-0.432025997175897	0.0241270550585589
Rps27l	DOWN	-0.460358748021939	0.0290824129212369
Rpl27a	DOWN	-0.40195635498173	0.0191506633468102
Rps23	DOWN	-0.456683571803461	0.0274667470819897
Rpl26	DOWN	-0.457236136799476	0.0282037624411297
Rpl9	DOWN	-0.435148249887431	0.0187443777255181
Rpl18	DOWN	-0.506439544194232	0.0218788633690524
Rps27rt	DOWN	-0.512834013584476	0.021113267061645
Rpl32	DOWN	-0.485994511527518	0.0297814324579346
Rpl22l1	DOWN	-0.446633871733969	0.0159981571262593
Rplp1	DOWN	-0.520997957001331	0.0342791678821783
Rpl36	DOWN	-0.520247277760504	0.033258893228626
Rpl36a	DOWN	-0.504857911550776	0.0268552546677212
Rps27	DOWN	-0.465352091170227	0.0160260796628556
Rps15a	DOWN	-0.477916301093653	0.0185011861734144
Rpl3	DOWN	-0.464661731238478	0.0145049328949144
Rpl18a	DOWN	-0.506439544194232	0.0218788633690524
Rps13	DOWN	-0.473776134420752	0.0167183012981794
Rps19	DOWN	-0.500418407510564	0.0118204717700275
Rps12	DOWN	-0.584893239537679	0.0242535730115137
Rps14	DOWN	-0.496605673627002	0.0111075645243008
Rps9	DOWN	-0.525151990307061	0.0158185284386134
Rps8	DOWN	-0.525732206457465	0.0160627116833742
Rps15a	DOWN	-0.477916301093653	0.0185011861734144
Rps28	DOWN	-0.551899238422087	0.0175314322425019
Rpsa	DOWN	-0.557951267669535	0.0135847407221316
Rpl37a	DOWN	-0.572818905733231	0.0140808618043586
Rpl13a	DOWN	-0.588289485800446	0.0147609085041593
Fau	DOWN	-0.579795111700881	0.0113989145183922
Rpl34	DOWN	-0.574219535938719	0.00394364077196173
Rpl34-ps1	DOWN	-0.579446339386019	0.00221124906075928
Rpl38	DOWN	-0.648981491198995	0.0148143083006054
Rps24	DOWN	-0.630136696263826	0.00780517151666246
Rpl41	DOWN	-0.658903253517206	0.0114447120750904
Rplp2	DOWN	-0.690934969079127	0.0136333235601605
Rpl3l	DOWN	-306682105238432	5.25407e+08
